# Supplementary material for: Disparate Interferon Signaling and Shared Aberrant Basaloid Cells in Single-Cell Profiling of Idiopathic Pulmonary Fibrosis and Systemic Sclerosis-Associated Interstitial Lung Disease
Source: Front Immunol. 2021 Mar 30;12:595811. doi: 10.3389/fimmu.2021.595811 (PMC8042271; doi:10.3389/fimmu.2021.595811)
Supplement: Supplementary file 3 [file Table_1.xlsx]

## Sheet: SPP1 Mac IPFvSSC
	p_val	avg_logFC	pct.1	pct.2	p_val_adj
HLA-DQA2	0	5.09847	0.224	0.004	0
IGKC	0	2.05345	0.298	0.043	0
TDRD3	0	2.00288	0.453	0.08	0
HLA-DQA1	0	1.29132	0.842	0.38	0
HLA-DPB1	0	1.17838	0.951	0.648	0
CEBPD	0	1.08802	0.733	0.433	0
FN1	0	1.06373	0.613	0.293	0
CPM	0	0.939524	0.733	0.422	0
HLA-DPA1	0	0.91453	0.94	0.684	0
APOE	0	0.83416	0.878	0.655	0
HLA-DQB1	0	0.821828	0.871	0.57	0
SMIM3	0	0.817091	0.67	0.35	0
ZFAND5	0	0.725203	0.864	0.636	0
CD74	0	0.68728	0.983	0.89	0
HLA-DRA	0	0.599685	0.989	0.905	0
RPS4X	0	0.521392	0.979	0.927	0
EEF1A1	0	0.483861	0.998	0.992	0
RPL5	0	0.48098	0.937	0.823	0
RPS23	0	0.401238	0.993	0.971	0
RPL6	0	0.386118	0.981	0.921	0
H3F3B	0	-0.56676	0.968	0.982	0
NOP10	0	-0.743176	0.883	0.934	0
LY6E	0	-0.896678	0.542	0.739	0
MIF	0	-1.04153	0.568	0.736	0
ALOX5AP	0	-1.05874	0.643	0.827	0
IFI6	0	-1.10423	0.603	0.824	0
IFITM3	0	-1.35057	0.478	0.714	0
TIMP1	0	-1.4128	0.767	0.87	0
ISG15	0	-1.42654	0.507	0.744	0
CXCL8	0	-1.77098	0.38	0.709	0
CCL2	0	-2.52312	0.261	0.632	0
EEF1B2	6.109e-303	0.480812	0.928	0.789	1.42114e-298
BCL2A1	1.94082e-297	-1.04942	0.612	0.79	4.51493e-293
VIM	2.03693e-295	0.390708	0.998	0.993	4.7385e-291
THBD	1.0691e-283	-1.15381	0.508	0.707	2.48706e-279
CXCL3	1.51795e-281	-1.17681	0.612	0.788	3.5312e-277
ZFP36L2	9.29232e-279	0.648256	0.788	0.503	2.16167e-274
CTSL	2.08033e-277	-0.684982	0.924	0.945	4.83948e-273
PLAUR	1.15078e-273	-0.901577	0.832	0.896	2.67705e-269
RPL10	5.05284e-272	0.316587	0.995	0.987	1.17544e-267
VCAN	1.31838e-271	-1.67697	0.259	0.512	3.06694e-267
FKBP5	2.47919e-270	0.717443	0.708	0.394	5.76735e-266
RPL7A	4.47598e-270	0.386321	0.968	0.9	1.04125e-265
RPL23A	6.78001e-270	0.329259	0.988	0.95	1.57723e-265
TMEM176B	6.07972e-268	1.53955	0.359	0.104	1.41433e-263
RGS1	1.73836e-259	0.762409	0.659	0.36	4.04394e-255
MT-ND1	4.23582e-258	0.312027	0.991	0.983	9.85379e-254
TSC22D3	6.6706e-253	0.62004	0.801	0.527	1.55178e-248
IRF1	1.79579e-249	1.16696	0.401	0.142	4.17755e-245
HLA-DRB5	1.84428e-248	0.555024	0.817	0.502	4.29035e-244
HLA-DMA	5.45088e-244	0.593795	0.833	0.589	1.26804e-239
AC004556.1	2.82261e-239	1.63636	0.277	0.063	6.56625e-235
HLA-DMB	1.12384e-238	0.703829	0.711	0.434	2.61439e-234
SEC61G	2.85026e-238	-0.655604	0.825	0.858	6.63055e-234
PHLDA1	3.11377e-238	-0.855693	0.628	0.775	7.24356e-234
NAP1L1	8.51785e-238	0.567397	0.807	0.568	1.98151e-233
POMP	3.47708e-236	-0.455402	0.923	0.933	8.08872e-232
MT-CYB	1.00114e-234	0.333976	0.991	0.984	2.32896e-230
SRGN	1.11219e-230	-0.67659	0.985	0.987	2.58729e-226
SLC25A6	4.18252e-230	0.460649	0.907	0.765	9.72981e-226
SH3BGRL3	2.12936e-223	-0.396829	0.983	0.988	4.95354e-219
NPC2	2.29316e-221	0.294082	0.991	0.958	5.33458e-217
S100A9	1.23238e-217	-1.21006	0.881	0.918	2.86688e-213
PDK4	9.82544e-217	1.06692	0.486	0.227	2.28569e-212
S100A11	1.94662e-210	-0.29457	0.989	0.992	4.52843e-206
CD84	1.72698e-209	0.728747	0.584	0.319	4.01748e-205
PLTP	5.40152e-208	1.28325	0.367	0.139	1.25656e-203
RPS27A	6.55292e-208	0.263598	0.996	0.978	1.5244e-203
ALDH2	3.32687e-206	0.534726	0.658	0.375	7.7393e-202
RPL10A	2.90551e-205	0.321189	0.978	0.925	6.7591e-201
RPS3	6.62576e-204	0.318428	0.976	0.934	1.54135e-199
S100A12	5.75112e-203	-3.35749	0.029	0.197	1.33788e-198
LILRB4	2.51551e-200	0.77388	0.657	0.425	5.85184e-196
WASF2	6.00475e-199	0.631304	0.646	0.382	1.39689e-194
SUB1	6.26465e-199	-0.571748	0.795	0.838	1.45734e-194
EIF3L	3.51074e-198	0.651409	0.634	0.381	8.16704e-194
HLA-B	4.88415e-198	0.405223	0.994	0.965	1.1362e-193
XIST	3.19148e-196	0.644884	0.369	0.127	7.42434e-192
MT2A	2.26082e-191	0.894296	0.839	0.679	5.25935e-187
PLIN2	1.13226e-188	-0.634709	0.877	0.891	2.63398e-184
IGHG3	2.18899e-187	3.36355	0.145	0.009	5.09224e-183
NACA	8.79251e-187	0.296997	0.967	0.905	2.0454e-182
NAMPT	1.60456e-185	-0.710466	0.775	0.848	3.73269e-181
TMEM167A	2.68952e-185	-0.741314	0.64	0.737	6.25662e-181
APOC1	3.12131e-184	0.302349	0.921	0.727	7.2611e-180
C1QA	4.49181e-184	0.64418	0.779	0.592	1.04493e-179
CD37	5.91865e-183	0.616613	0.67	0.438	1.37686e-178
SMAP2	5.23512e-180	0.748107	0.505	0.262	1.21784e-175
CD4	3.44213e-179	0.869008	0.4	0.172	8.00742e-175
RPL30	4.72527e-179	0.25239	0.986	0.961	1.09924e-174
TMEM176A	2.22538e-177	1.26829	0.287	0.095	5.1769e-173
GSN	4.09042e-177	0.612038	0.702	0.465	9.51555e-173
SERPINB2	1.13703e-176	-2.69074	0.016	0.156	2.64507e-172
HSPA8	1.76965e-176	0.454677	0.795	0.569	4.11673e-172
C1orf54	5.20009e-175	1.32276	0.285	0.094	1.2097e-170
CTSZ	8.06232e-175	0.520503	0.889	0.736	1.87554e-170
IGLC2	9.98085e-174	2.9686	0.176	0.028	2.32184e-169
GPNMB	6.99758e-173	0.384905	0.913	0.715	1.62785e-168
RPL22	3.56564e-172	0.279519	0.975	0.911	8.29475e-168
MCEMP1	1.19358e-169	-0.829461	0.352	0.568	2.77663e-165
RPL4	2.10223e-169	0.346587	0.93	0.83	4.89043e-165
AKR1B1	2.87298e-168	0.728482	0.541	0.306	6.68342e-164
SELENOP	7.80573e-168	1.32148	0.295	0.105	1.81585e-163
RPL26	9.25663e-165	0.291148	0.989	0.968	2.15337e-160
CXCL2	5.15056e-163	-0.896794	0.664	0.784	1.19817e-158
RPS7	1.09253e-162	0.254736	0.978	0.934	2.54156e-158
HLA-DOA	2.43245e-161	1.3817	0.243	0.073	5.65861e-157
FTH1	2.18337e-160	0.269383	1	1	5.07917e-156
HMOX1	3.04952e-160	-1.17928	0.389	0.548	7.0941e-156
BRI3	5.34268e-160	0.362384	0.935	0.84	1.24287e-155
GNAS	1.11937e-159	0.411086	0.826	0.613	2.60399e-155
ATP6V1G1	1.86439e-159	-0.386575	0.899	0.898	4.33712e-155
TSC22D1	3.41241e-159	0.813873	0.437	0.219	7.9383e-155
A2M	7.83519e-159	0.837392	0.467	0.244	1.8227e-154
SLC2A3	9.16793e-158	-0.848928	0.59	0.708	2.13274e-153
S100A6	7.06538e-156	-0.311891	0.994	0.996	1.64362e-151
PLSCR1	2.782e-154	-0.770666	0.502	0.635	6.47177e-150
CTSH	2.52693e-149	0.488813	0.759	0.569	5.87839e-145
IFI44L	1.54101e-148	-1.51061	0.092	0.259	3.58484e-144
MGST1	3.7002e-148	-0.871972	0.412	0.568	8.60777e-144
NUDT16	6.61597e-147	0.689786	0.475	0.257	1.53907e-142
NOP53	2.19468e-146	0.530424	0.65	0.429	5.10549e-142
MYL12A	1.06518e-145	-0.430273	0.856	0.876	2.47792e-141
NR1H3	1.66718e-145	0.688655	0.453	0.237	3.87835e-141
FCN1	3.25529e-145	-1.29881	0.137	0.316	7.57278e-141
PABPC4	1.81334e-144	0.460247	0.688	0.458	4.21837e-140
TXNIP	4.60986e-143	0.515171	0.697	0.466	1.07239e-138
HIF1A	4.54514e-142	-0.757537	0.55	0.669	1.05734e-137
EEF2	1.64058e-141	0.390134	0.838	0.691	3.81649e-137
ACTB	2.29619e-141	-0.406609	0.996	0.996	5.34162e-137
C6orf48	3.86531e-141	0.510738	0.624	0.402	8.99188e-137
RETN	2.38241e-140	-1.37432	0.203	0.392	5.5422e-136
RASSF4	3.62935e-140	0.982654	0.318	0.137	8.44296e-136
PTMS	5.09121e-137	0.554641	0.501	0.281	1.18437e-132
SDCBP	1.57502e-135	-0.330396	0.93	0.92	3.66397e-131
GPX3	2.41361e-134	0.81989	0.366	0.176	5.61479e-130
AHNAK	1.02594e-133	0.411193	0.724	0.488	2.38664e-129
UPP1	5.46619e-131	-0.541366	0.737	0.789	1.2716e-126
SLC25A5	9.59402e-129	0.379555	0.85	0.695	2.23186e-124
RPL14	1.61475e-128	0.252162	0.969	0.932	3.7564e-124
CD59	3.92455e-128	0.45483	0.617	0.398	9.12969e-124
SLC1A3	6.44558e-128	0.556167	0.485	0.275	1.49943e-123
CD164	8.35365e-127	-0.448672	0.739	0.777	1.94331e-122
MT-ND3	8.89672e-127	0.253914	0.987	0.972	2.06964e-122
RGS10	6.6219e-126	0.418267	0.766	0.58	1.54045e-121
ETS2	1.76993e-125	-0.71838	0.501	0.627	4.11738e-121
ANXA5	9.86752e-125	-0.299505	0.914	0.922	2.29548e-120
IGBP1	3.81466e-124	0.665052	0.421	0.228	8.87403e-120
B3GNT5	1.87937e-123	-1.11324	0.329	0.483	4.37197e-119
ENO1	5.77723e-123	-0.440368	0.82	0.838	1.34396e-118
ACTG1	6.20847e-123	0.259851	0.968	0.916	1.44428e-118
GAPDH	1.05315e-122	-0.377642	0.967	0.959	2.44994e-118
EIF3F	1.20332e-122	0.444271	0.676	0.48	2.79929e-118
ADAMDEC1	3.38707e-122	2.65132	0.11	0.012	7.87934e-118
CXCR4	3.06931e-120	0.534877	0.594	0.384	7.14013e-116
LGMN	3.59081e-120	0.497996	0.725	0.524	8.35329e-116
HSPA5	1.21857e-119	-0.833564	0.518	0.61	2.83475e-115
CD81	2.03447e-119	0.384108	0.794	0.597	4.7328e-115
ANPEP	2.95196e-119	-0.924559	0.332	0.491	6.86714e-115
SLC31A2	4.79324e-119	0.416788	0.676	0.464	1.11505e-114
RNASE2	3.44745e-118	-1.87666	0.073	0.208	8.0198e-114
ZBTB16	5.56221e-118	1.32164	0.2	0.065	1.29394e-113
DNAJC5B	1.29481e-117	1.05906	0.223	0.079	3.01211e-113
MIR4435-2HG	2.45148e-117	-1.17964	0.221	0.379	5.70287e-113
PCBD1	2.77859e-116	0.50363	0.567	0.362	6.46383e-112
DAB2	3.35041e-114	0.348867	0.82	0.635	7.79405e-110
PEBP1	3.41989e-114	0.367998	0.738	0.535	7.95569e-110
CREM	5.05959e-114	-0.762954	0.596	0.682	1.17701e-109
FAM213A	1.06922e-113	1.0043	0.269	0.116	2.48732e-109
MTSS1	1.24841e-113	0.65216	0.289	0.122	2.90417e-109
CD99	1.50687e-113	0.338854	0.823	0.669	3.50542e-109
EIF1AY	2.25705e-113	-1.05506	0.121	0.275	5.25057e-109
CD52	7.73631e-113	-0.42446	0.755	0.835	1.7997e-108
PFN1	1.1713e-111	-0.276339	0.978	0.973	2.72479e-107
RACK1	6.08556e-111	0.258162	0.955	0.906	1.41568e-106
EMP3	2.48981e-110	-0.40238	0.892	0.921	5.79204e-106
RPS4Y1	2.60799e-110	-0.372381	0.292	0.519	6.06697e-106
OLR1	4.16087e-109	-0.653798	0.607	0.702	9.67942e-105
PIK3IP1	1.06184e-108	0.90182	0.254	0.106	2.47015e-104
RAB13	1.21115e-108	0.461287	0.722	0.543	2.81749e-104
LGALS3	1.29589e-108	0.309778	0.972	0.902	3.01463e-104
CYBA	4.81703e-108	-0.257552	0.976	0.977	1.12059e-103
CD93	5.11997e-108	-1.37347	0.083	0.216	1.19106e-103
RHOB	2.59181e-107	0.396922	0.628	0.421	6.02934e-103
MALAT1	6.29586e-107	-0.349542	0.987	0.993	1.46461e-102
LY86	1.54321e-106	0.526672	0.516	0.32	3.58998e-102
C1QB	2.34888e-106	0.451798	0.746	0.59	5.4642e-102
SMPDL3A	2.9139e-106	0.710535	0.333	0.168	6.77862e-102
S100A8	6.54012e-106	-1.58666	0.61	0.713	1.52143e-101
ZFP36	1.89246e-105	0.322597	0.795	0.617	4.40243e-101
CYCS	6.96502e-105	-0.453975	0.733	0.755	1.62027e-100
CTSK	1.95142e-103	0.918343	0.23	0.091	4.53959e-99
ATP5MPL	1.50847e-102	-0.367555	0.848	0.847	3.50915e-98
SPINT2	5.7584e-102	0.467158	0.461	0.271	1.33958e-97
CCL3	5.83156e-101	-1.21668	0.405	0.539	1.3566e-96
CCL7	3.30386e-99	-1.38214	0.117	0.255	7.68578e-95
OXA1L	1.02223e-98	0.508872	0.455	0.278	2.37801e-94
CCL20	2.44381e-98	-1.05479	0.288	0.439	5.68504e-94
DDX3Y	3.44492e-98	-1.31313	0.072	0.196	8.01392e-94
HLA-DRB1	2.88166e-97	0.316115	0.945	0.819	6.70359e-93
ZFAS1	3.5075e-97	0.307464	0.84	0.682	8.1595e-93
MNDA	7.51096e-97	-0.685492	0.533	0.627	1.74727e-92
IL18	2.50315e-95	0.589934	0.414	0.245	5.82308e-91
CFD	3.24242e-95	0.42897	0.675	0.488	7.54284e-91
ARF4	1.65865e-94	-0.698616	0.435	0.545	3.85852e-90
SLAMF8	3.26593e-94	0.713575	0.34	0.183	7.59754e-90
ARPC5	3.84862e-94	-0.275501	0.891	0.885	8.95304e-90
ATP2B1	4.07703e-94	-0.867389	0.49	0.584	9.48439e-90
RPS10	2.92338e-92	0.271314	0.85	0.684	6.80066e-88
ISCU	7.75896e-92	0.300321	0.775	0.597	1.80497e-87
CYBRD1	1.56389e-91	0.818427	0.215	0.087	3.63808e-87
HIGD2A	2.38036e-91	0.308432	0.801	0.635	5.53743e-87
LPL	3.18438e-91	0.549155	0.435	0.266	7.40782e-87
SNHG7	6.21316e-91	0.641934	0.353	0.196	1.44537e-86
RDX	1.67844e-90	0.45471	0.561	0.382	3.90456e-86
RHEB	2.46291e-90	-0.367858	0.773	0.797	5.72947e-86
C2	1.75629e-89	0.76577	0.284	0.141	4.08567e-85
MAP3K8	4.75905e-89	-0.658647	0.57	0.657	1.1071e-84
MYL12B	8.10441e-89	-0.361819	0.833	0.842	1.88533e-84
TFDP2	2.0972e-88	0.835371	0.256	0.121	4.87871e-84
CD55	4.65453e-88	-0.716528	0.507	0.598	1.08278e-83
YBX3	1.38851e-87	0.319047	0.729	0.548	3.23008e-83
2020-03-02	4.33185e-87	0.450469	0.438	0.266	1.00772e-82
CD300E	6.53033e-87	-1.32069	0.077	0.192	1.51915e-82
ACP2	7.43086e-87	0.467507	0.481	0.308	1.72864e-82
NBEAL1	1.01383e-86	-0.655535	0.514	0.588	2.35847e-82
AKAP13	1.0939e-86	0.328944	0.637	0.445	2.54475e-82
EIF3H	1.65543e-86	0.316242	0.734	0.556	3.85102e-82
ETHE1	3.07492e-86	0.43375	0.463	0.29	7.15318e-82
SERPING1	3.41786e-86	0.877917	0.291	0.151	7.95097e-82
AP2S1	1.57199e-85	-0.292219	0.933	0.912	3.65692e-81
MRPL23	3.64372e-84	-0.722366	0.406	0.506	8.4764e-80
VAMP5	8.01612e-84	0.583658	0.469	0.301	1.86479e-79
FGL2	1.24255e-83	0.61728	0.268	0.131	2.89055e-79
GSTO1	1.39461e-83	-0.298665	0.891	0.9	3.24429e-79
FCGR1A	1.55931e-83	0.447558	0.454	0.285	3.62743e-79
TREM2	3.32857e-83	0.325976	0.676	0.491	7.74326e-79
GCLC	3.55116e-83	0.816086	0.236	0.109	8.26107e-79
IDH1	1.32865e-82	-0.724594	0.419	0.511	3.09083e-78
CHI3L1	4.69721e-82	1.0992	0.183	0.071	1.09271e-77
CAPG	6.79608e-82	0.31457	0.877	0.787	1.58097e-77
IFI30	3.32815e-81	-0.565458	0.553	0.621	7.74227e-77
EPSTI1	5.08293e-81	-0.799251	0.274	0.402	1.18244e-76
ALOX15B	1.0784e-80	1.17425	0.171	0.065	2.50868e-76
SNX3	1.22785e-80	-0.262849	0.889	0.873	2.85636e-76
TNS1	1.28055e-80	0.52924	0.32	0.173	2.97894e-76
IFITM2	4.88508e-80	-0.906883	0.375	0.485	1.13642e-75
PKP2	5.31204e-80	1.45435	0.135	0.042	1.23574e-75
PHACTR1	6.15273e-80	-0.626654	0.429	0.55	1.43131e-75
SLC29A1	9.52024e-80	0.663698	0.311	0.171	2.21469e-75
TNFAIP3	1.45011e-79	0.373555	0.539	0.362	3.37339e-75
FABP3	4.34868e-79	0.516899	0.324	0.177	1.01163e-74
LYZ	4.71325e-79	0.444065	0.969	0.923	1.09644e-74
QARS	1.42337e-78	0.553981	0.334	0.189	3.31118e-74
METTL7A	1.62407e-78	0.708523	0.234	0.109	3.77807e-74
ARL4C	3.79637e-78	0.482633	0.341	0.19	8.8315e-74
CLEC4E	6.19649e-78	0.807287	0.215	0.096	1.44149e-73
GM2A	6.9535e-78	0.320724	0.601	0.418	1.61759e-73
MZT2A	1.50587e-77	0.457265	0.372	0.217	3.50309e-73
POLR1D	1.97468e-77	0.333235	0.649	0.475	4.59369e-73
TNFAIP2	5.01259e-77	0.513241	0.352	0.203	1.16608e-72
ZNF385A	7.05705e-77	0.521059	0.298	0.157	1.64168e-72
DNAJC1	9.69514e-77	0.446558	0.371	0.218	2.25538e-72
MT1E	1.79732e-76	1.20574	0.209	0.095	4.1811e-72
FILIP1L	2.04627e-76	0.667949	0.248	0.121	4.76024e-72
SPCS3	2.39862e-76	-0.495436	0.659	0.684	5.5799e-72
ANGPTL4	2.93253e-76	-1.66732	0.048	0.141	6.82194e-72
BZW1	4.48692e-76	-0.674861	0.486	0.571	1.04379e-71
TBC1D1	1.14359e-75	0.485182	0.352	0.204	2.66032e-71
ZFP36L1	1.29457e-75	-0.643317	0.561	0.645	3.01155e-71
NUPR1	2.09348e-75	0.356906	0.52	0.354	4.87006e-71
PLD3	2.30253e-75	0.380573	0.629	0.462	5.35638e-71
COX6B1	3.95557e-75	-0.261599	0.903	0.887	9.20185e-71
GSTK1	6.15334e-75	0.337736	0.607	0.439	1.43145e-70
CELF2	9.12213e-75	0.318122	0.578	0.394	2.12208e-70
ITGB5	1.58597e-74	0.637698	0.21	0.094	3.68945e-70
TLNRD1	1.75273e-74	-1.02724	0.212	0.331	4.07738e-70
PEA15	1.83314e-74	0.450875	0.391	0.236	4.26445e-70
ABI3	1.16399e-73	0.674777	0.253	0.128	2.70778e-69
LDHA	1.79244e-73	-0.42571	0.8	0.813	4.16976e-69
GBP2	2.85512e-73	0.76087	0.233	0.114	6.64186e-69
FCGR1B	4.93187e-73	0.694851	0.197	0.086	1.1473e-68
PSMB3	6.08568e-73	-0.413783	0.689	0.72	1.41571e-68
TNFSF12	9.83142e-73	0.522959	0.359	0.215	2.28708e-68
DDX5	1.16023e-72	-0.336627	0.844	0.838	2.69904e-68
COPE	1.23596e-72	-0.440041	0.649	0.694	2.87522e-68
EIF2AK2	6.92956e-72	-0.81943	0.236	0.355	1.61202e-67
PTK2B	7.72869e-72	0.512646	0.304	0.168	1.79793e-67
NTAN1	8.2971e-72	0.321622	0.568	0.395	1.93015e-67
MCL1	1.76832e-71	-0.395438	0.906	0.892	4.11365e-67
TKT	2.32359e-71	0.347895	0.642	0.486	5.40537e-67
PTPRE	2.3624e-71	-0.762813	0.329	0.444	5.49566e-67
TPI1	2.62114e-71	-0.382517	0.85	0.84	6.09755e-67
MLXIP	3.78083e-71	0.599624	0.24	0.119	8.79534e-67
IQGAP2	4.87023e-71	0.376867	0.493	0.326	1.13296e-66
PSMA4	1.14814e-70	-0.526046	0.563	0.619	2.67093e-66
AQP9	1.2137e-70	-0.569689	0.501	0.592	2.82344e-66
BLOC1S1	1.38865e-70	-0.293999	0.843	0.838	3.23041e-66
ALDH1A1	1.66077e-70	0.447856	0.399	0.249	3.86345e-66
DUSP6	1.70325e-70	-1.36852	0.159	0.27	3.96226e-66
APH1A	2.3098e-70	0.321057	0.563	0.396	5.3733e-66
SRGAP1	4.8844e-70	0.751607	0.19	0.083	1.13626e-65
IRF7	5.53611e-70	-1.05103	0.178	0.295	1.28786e-65
EIF4B	6.28329e-70	0.315005	0.557	0.384	1.46168e-65
RARRES1	1.48461e-69	0.486096	0.241	0.119	3.45366e-65
EREG	1.53468e-69	-0.825577	0.34	0.46	3.57012e-65
NME4	1.61599e-69	0.600396	0.26	0.135	3.75928e-65
MIS18BP1	2.17836e-69	0.491911	0.371	0.224	5.06752e-65
DSE	2.86062e-69	-0.860411	0.312	0.421	6.65466e-65
MX1	3.29071e-69	-0.80854	0.186	0.305	7.65518e-65
DPYSL2	3.38069e-69	0.299737	0.484	0.313	7.86451e-65
SMIM20	4.98671e-69	0.385445	0.416	0.264	1.16006e-64
SDC3	8.11154e-69	0.824144	0.19	0.085	1.88699e-64
ATP5MF	1.28466e-68	-0.397929	0.703	0.717	2.98851e-64
H2AFV	1.53819e-68	0.269521	0.666	0.488	3.5783e-64
PCOLCE2	1.93885e-68	-1.08677	0.11	0.217	4.51035e-64
HNRNPA2B1	2.7078e-68	-0.345276	0.79	0.789	6.29916e-64
IL1R2	2.84913e-68	-1.52267	0.052	0.14	6.62793e-64
CREBL2	3.28244e-68	0.50173	0.345	0.205	7.63595e-64
FOLR2	3.53454e-68	0.762693	0.248	0.129	8.2224e-64
SH3PXD2B	7.25278e-68	0.5967	0.258	0.136	1.68721e-63
FOXO3	1.0613e-67	0.296811	0.44	0.28	2.4689e-63
EHD1	1.22501e-67	-1.29564	0.093	0.194	2.84974e-63
ERAP2	3.41128e-67	1.01191	0.158	0.064	7.93567e-63
EPB41L4A-AS1	6.66649e-67	0.634251	0.23	0.115	1.55083e-62
EIF3D	1.13899e-66	0.341492	0.511	0.354	2.64962e-62
CRTAP	1.21374e-66	0.314967	0.503	0.34	2.82352e-62
CXCL1	1.87461e-66	-1.43086	0.083	0.181	4.3609e-62
BAG1	1.98159e-66	0.306947	0.571	0.401	4.60977e-62
CHCHD6	2.5966e-66	0.874758	0.194	0.089	6.04046e-62
CLU	3.47724e-66	-1.80459	0.036	0.113	8.08911e-62
THBS1	4.74398e-66	-0.702605	0.264	0.388	1.10359e-61
DPEP2	4.76118e-66	0.697052	0.228	0.115	1.10759e-61
KDELR1	5.19292e-66	0.348669	0.508	0.348	1.20803e-61
FUCA1	5.59933e-66	0.45173	0.391	0.248	1.30257e-61
TMEM37	1.15739e-65	0.762979	0.212	0.103	2.69243e-61
SLC7A7	1.52167e-65	0.285809	0.664	0.509	3.53987e-61
VOPP1	2.17375e-65	0.40214	0.385	0.242	5.0568e-61
CCDC85B	2.50329e-65	0.314347	0.475	0.312	5.82341e-61
C1QC	2.84359e-65	0.323643	0.662	0.497	6.61505e-61
FPR3	3.20354e-65	0.251105	0.523	0.356	7.4524e-61
PLXND1	3.53881e-65	0.396401	0.313	0.178	8.23234e-61
BLVRB	4.7194e-65	-0.450836	0.755	0.744	1.09787e-60
PRCP	5.95374e-65	0.359306	0.463	0.309	1.38502e-60
CYTIP	7.41336e-65	0.313428	0.463	0.302	1.72457e-60
USF2	9.39325e-65	0.355669	0.56	0.406	2.18515e-60
LDHB	3.5238e-64	0.3628	0.518	0.368	8.19743e-60
CCR1	4.62477e-64	-0.756236	0.324	0.43	1.07586e-59
POLR2L	5.86846e-64	-0.345001	0.795	0.787	1.36518e-59
NR4A3	9.03588e-64	-0.780003	0.339	0.446	2.10202e-59
SNRPN	1.03949e-63	0.566978	0.226	0.114	2.41816e-59
MPC2	1.41534e-63	0.272193	0.587	0.423	3.29252e-59
ACTR2	2.47385e-63	-0.385062	0.745	0.751	5.75491e-59
YPEL3	3.33359e-63	0.79299	0.152	0.061	7.75494e-59
TNFRSF14	1.04367e-62	0.364716	0.433	0.285	2.42788e-58
HRH2	1.06123e-62	0.943736	0.135	0.05	2.46875e-58
KLHDC8B	4.78197e-62	0.749994	0.207	0.102	1.11243e-57
ERGIC3	7.3794e-62	0.275444	0.556	0.399	1.71667e-57
IDH2	9.66183e-62	0.410177	0.445	0.301	2.24763e-57
IER3	9.92527e-62	-0.599924	0.412	0.519	2.30892e-57
OSCAR	2.65733e-61	0.389647	0.361	0.225	6.18174e-57
GIMAP1	4.47588e-61	1.26471	0.121	0.043	1.04122e-56
SNRPG	5.61155e-61	-0.345541	0.753	0.754	1.30541e-56
VMO1	5.87979e-61	0.573607	0.184	0.085	1.36781e-56
TIMM10	1.05213e-60	0.344351	0.446	0.298	2.44757e-56
EIF4E	1.3523e-60	-0.728057	0.428	0.513	3.14587e-56
BTG1	1.45187e-60	-0.395238	0.908	0.899	3.37748e-56
KLF7	1.83553e-60	0.605227	0.22	0.112	4.27e-56
MDH2	2.23755e-60	0.291453	0.593	0.436	5.20522e-56
PGK1	2.47377e-60	-0.40229	0.727	0.736	5.75472e-56
CRYL1	3.09671e-60	0.494516	0.311	0.186	7.20389e-56
MRPL34	3.15517e-60	0.315963	0.525	0.372	7.33987e-56
FNDC3B	3.91096e-60	-0.615986	0.451	0.531	9.09808e-56
GPCPD1	1.20595e-59	-0.564264	0.476	0.554	2.8054e-55
C5AR2	1.25633e-59	0.757421	0.173	0.078	2.9226e-55
CMKLR1	2.38056e-59	0.737572	0.187	0.089	5.5379e-55
RALA	3.52154e-59	0.314416	0.573	0.422	8.19215e-55
HERPUD1	4.11603e-59	0.280575	0.716	0.556	9.57513e-55
ZDHHC7	1.20231e-58	0.419971	0.276	0.156	2.79694e-54
FAM53B	1.28679e-58	0.848216	0.159	0.07	2.99346e-54
SUMF2	2.32456e-58	0.421268	0.302	0.178	5.40763e-54
RHOC	2.53573e-58	0.274207	0.483	0.329	5.89886e-54
RARRES3	3.9495e-58	0.856124	0.191	0.094	9.18772e-54
OASL	4.35445e-58	-1.16113	0.088	0.18	1.01298e-53
PPIF	4.79439e-58	-0.783326	0.343	0.44	1.11532e-53
SND1	6.81805e-58	0.366244	0.368	0.233	1.58608e-53
LY96	8.95101e-58	-0.365298	0.698	0.72	2.08227e-53
NCOA4	1.21383e-57	0.331338	0.519	0.37	2.82374e-53
TMEM220	1.21538e-57	0.747708	0.192	0.095	2.82733e-53
IL1RN	1.7006e-57	-0.48517	0.272	0.393	3.9561e-53
MMP14	2.18197e-57	0.496028	0.262	0.146	5.07591e-53
HLA-A	2.76606e-57	0.274593	0.969	0.93	6.43468e-53
TBC1D14	3.74213e-57	0.565942	0.207	0.104	8.70532e-53
PRMT2	4.16549e-57	0.330491	0.415	0.274	9.69017e-53
JADE1	4.64497e-57	0.769688	0.146	0.061	1.08056e-52
ATP13A3	8.53362e-57	-0.611029	0.479	0.551	1.98518e-52
CTDSP2	1.21183e-56	0.432027	0.28	0.161	2.81908e-52
SERTAD1	1.34745e-56	-0.75256	0.339	0.431	3.13457e-52
SNX5	1.55395e-56	0.314113	0.513	0.358	3.61495e-52
NUS1	3.08594e-56	-0.680325	0.352	0.444	7.17881e-52
GNPTAB	5.70226e-56	0.433984	0.303	0.181	1.32652e-51
AHCY	2.12521e-55	0.396422	0.3	0.179	4.94387e-51
PSMA1	3.49835e-55	-0.452401	0.625	0.643	8.13821e-51
MT1X	5.98566e-55	0.321151	0.446	0.313	1.39245e-50
ERRFI1	1.04102e-54	-1.15741	0.139	0.235	2.42172e-50
ZNF581	1.75374e-54	0.627903	0.2	0.103	4.07972e-50
FAM49B	6.40603e-54	-0.376189	0.702	0.714	1.49023e-49
HSPA1B	8.658e-54	-1.42521	0.137	0.232	2.01411e-49
NCF1	1.84847e-53	0.452952	0.318	0.196	4.30009e-49
VEGFA	1.89358e-53	-0.83906	0.222	0.325	4.40504e-49
FRMD4B	2.08448e-53	0.360122	0.321	0.197	4.84913e-49
RPS6KA2	2.33794e-53	0.587166	0.21	0.11	5.43874e-49
SLC40A1	3.30227e-53	1.16577	0.114	0.042	7.68208e-49
AES	3.35807e-53	0.299254	0.373	0.237	7.81188e-49
WIPI2	4.55388e-53	0.366611	0.36	0.232	1.05937e-48
TSPAN3	5.3193e-53	0.425242	0.333	0.211	1.23743e-48
GRB2	7.6097e-53	-0.34982	0.7	0.711	1.77024e-48
IL1B	9.884e-53	-0.715432	0.19	0.292	2.29932e-48
SKP1	1.03009e-52	-0.312311	0.749	0.751	2.39629e-48
COMMD7	1.39465e-52	0.28404	0.444	0.304	3.24438e-48
CREBRF	1.50178e-52	0.410998	0.28	0.166	3.49358e-48
COPRS	1.96226e-52	0.303327	0.457	0.316	4.56482e-48
LINC00623	1.97755e-52	0.63987	0.19	0.096	4.60037e-48
PDLIM4	2.02408e-52	1.07182	0.104	0.036	4.70861e-48
SPARC	2.1303e-52	0.386647	0.355	0.231	4.95573e-48
HSP90B1	6.50809e-52	-0.441515	0.764	0.741	1.51398e-47
CRYBG1	7.40301e-52	0.46401	0.272	0.161	1.72216e-47
ELP5	7.47337e-52	0.683443	0.165	0.078	1.73853e-47
CH25H	1.41864e-51	0.64521	0.222	0.122	3.30019e-47
MARVELD1	1.58024e-51	0.500666	0.207	0.108	3.67611e-47
LINC01857	1.79234e-51	0.733345	0.18	0.09	4.16953e-47
GFOD1	2.71794e-51	0.617511	0.18	0.089	6.32275e-47
FCHO2	4.05987e-51	0.396159	0.321	0.201	9.44447e-47
PTPN1	4.93446e-51	0.350197	0.35	0.227	1.1479e-46
JMJD1C	6.87965e-51	-0.663434	0.435	0.507	1.60041e-46
AC245128.3	8.58779e-51	-1.42373	0.054	0.128	1.99778e-46
KIF13B	9.1616e-51	0.694067	0.179	0.089	2.13126e-46
RALBP1	9.3924e-51	0.289545	0.44	0.299	2.18495e-46
VPS29	1.07073e-50	-0.366282	0.693	0.7	2.49083e-46
PLXNA1	1.1873e-50	0.860891	0.123	0.049	2.76202e-46
SLCO2B1	1.32289e-50	0.362146	0.491	0.357	3.07744e-46
MRPL43	1.59565e-50	0.337009	0.403	0.271	3.71196e-46
BCL6	1.72234e-50	0.503722	0.172	0.083	4.00669e-46
ANKH	1.94523e-50	0.460101	0.199	0.102	4.52518e-46
PXN	2.43652e-50	0.619019	0.154	0.071	5.66808e-46
LETMD1	2.456e-50	0.634903	0.17	0.083	5.71339e-46
PINK1	2.62368e-50	0.468885	0.196	0.101	6.10346e-46
CD83	3.70418e-50	-0.515214	0.527	0.587	8.61703e-46
ACOT7	4.38068e-50	0.637623	0.225	0.126	1.01908e-45
PTRHD1	5.88732e-50	0.366584	0.363	0.239	1.36957e-45
CES1	5.91152e-50	0.710519	0.239	0.14	1.3752e-45
CD48	9.66941e-50	0.331448	0.444	0.308	2.24939e-45
CEBPB	1.63807e-49	-0.259316	0.926	0.929	3.81064e-45
DNASE2	1.84809e-49	0.318445	0.428	0.297	4.29921e-45
STXBP2	2.02837e-49	-0.751016	0.488	0.549	4.71859e-45
SRD5A3	2.97638e-49	0.259979	0.397	0.263	6.92395e-45
ALKBH7	3.48899e-49	0.265792	0.568	0.418	8.11643e-45
TSPAN4	3.54168e-49	0.327519	0.478	0.344	8.23901e-45
AIF1	3.55352e-49	-0.300238	0.931	0.907	8.26656e-45
MYO1E	6.09612e-49	0.51203	0.187	0.096	1.41814e-44
SOWAHC	7.00899e-49	-1.38899	0.067	0.143	1.6305e-44
PLEKHO1	8.94028e-49	0.413871	0.283	0.171	2.07978e-44
PILRA	9.44007e-49	0.26769	0.399	0.269	2.19604e-44
TSPAN14	1.0652e-48	0.269296	0.44	0.302	2.47798e-44
SCD	1.56667e-48	0.293889	0.462	0.324	3.64454e-44
NFIC	1.68086e-48	0.350341	0.347	0.224	3.91019e-44
GMPR2	1.81459e-48	0.446196	0.256	0.151	4.22128e-44
PALLD	2.58668e-48	0.54358	0.166	0.081	6.01739e-44
PPDPF	3.85609e-48	-0.283825	0.791	0.774	8.97042e-44
HSP90AA1	4.91284e-48	-0.397037	0.879	0.858	1.14287e-43
CLIC1	5.39818e-48	-0.25079	0.874	0.861	1.25578e-43
IVNS1ABP	1.13685e-47	-0.655277	0.359	0.445	2.64466e-43
BTN3A2	1.1577e-47	0.73255	0.165	0.082	2.69315e-43
IFI35	1.20901e-47	-0.729024	0.263	0.353	2.81252e-43
GIMAP4	1.32375e-47	0.587462	0.21	0.117	3.07943e-43
CMTM3	2.01267e-47	0.338055	0.351	0.231	4.68208e-43
RBP1	2.18633e-47	0.869218	0.122	0.051	5.08607e-43
SOX4	2.22341e-47	0.565851	0.186	0.097	5.17232e-43
SOCS1	2.34801e-47	0.885485	0.125	0.053	5.46218e-43
GAA	2.39824e-47	0.298262	0.435	0.303	5.57902e-43
MOB1A	2.61035e-47	-0.343126	0.692	0.698	6.07246e-43
TMEM123	3.94465e-47	-0.477526	0.604	0.627	9.17644e-43
HLA-F	4.53698e-47	0.398302	0.323	0.209	1.05544e-42
IFI44	4.89686e-47	-0.980146	0.17	0.26	1.13916e-42
DGCR6L	5.20626e-47	0.284052	0.42	0.29	1.21113e-42
ABHD12	7.80423e-47	0.256246	0.521	0.382	1.8155e-42
SNX9	7.93968e-47	0.275334	0.373	0.248	1.84701e-42
RPS27L	1.05054e-46	-0.283846	0.92	0.894	2.44387e-42
AKAP9	1.59781e-46	0.377305	0.304	0.191	3.71699e-42
MMP9	2.73623e-46	0.96639	0.168	0.085	6.36529e-42
SLC29A3	2.85822e-46	0.508187	0.205	0.112	6.64908e-42
EPHX1	3.2956e-46	0.685885	0.165	0.083	7.66655e-42
PRKCD	4.30256e-46	0.469672	0.237	0.139	1.00091e-41
GTF2I	4.41559e-46	0.267464	0.369	0.242	1.0272e-41
CAMK1D	4.46628e-46	0.539718	0.193	0.104	1.03899e-41
TPST1	4.96565e-46	-0.945098	0.09	0.171	1.15516e-41
KCNE1	5.3566e-46	0.450999	0.213	0.119	1.24611e-41
NKG7	5.80462e-46	-1.69139	0.057	0.126	1.35033e-41
PIK3R1	7.85512e-46	0.483626	0.242	0.143	1.82734e-41
TWSG1	7.98024e-46	0.707422	0.151	0.073	1.85644e-41
RETREG2	1.71614e-45	0.375753	0.266	0.161	3.99226e-41
SPCS2	1.82306e-45	-0.441077	0.603	0.622	4.24098e-41
HTRA1	2.01738e-45	0.728673	0.114	0.046	4.69304e-41
PTPN18	2.84449e-45	0.282619	0.356	0.235	6.61714e-41
ARID5B	2.99819e-45	0.26672	0.496	0.368	6.9747e-41
IL10RA	3.64988e-45	0.298699	0.308	0.195	8.49072e-41
GDF15	8.84001e-45	-1.11414	0.086	0.164	2.05645e-40
SAR1A	9.30741e-45	-0.588936	0.403	0.469	2.16518e-40
TXNL4A	9.96366e-45	0.250047	0.53	0.391	2.31785e-40
FOXN3	1.61009e-44	0.268545	0.335	0.217	3.74554e-40
UBE2D3	2.0208e-44	-0.263769	0.841	0.821	4.70099e-40
GLRX5	2.03708e-44	0.332573	0.318	0.206	4.73885e-40
RNF144B	2.23102e-44	0.274841	0.36	0.239	5.19002e-40
NDUFA10	2.24927e-44	0.310154	0.357	0.24	5.23249e-40
SFTPC	3.15675e-44	-0.981761	0.145	0.23	7.34355e-40
ACTR3	3.18756e-44	-0.309701	0.698	0.708	7.41523e-40
TMED5	3.32975e-44	-0.477748	0.489	0.536	7.74599e-40
TSTD1	4.67716e-44	0.257876	0.307	0.195	1.08805e-39
PQLC3	5.41346e-44	0.260128	0.388	0.264	1.25933e-39
PARP1	5.74588e-44	0.452557	0.283	0.181	1.33666e-39
DCTN2	6.66551e-44	0.302694	0.328	0.214	1.5506e-39
CPVL	7.1961e-44	0.412281	0.446	0.322	1.67403e-39
MCUR1	8.31856e-44	0.310373	0.362	0.242	1.93515e-39
EMP1	1.19413e-43	-0.520877	0.53	0.59	2.77791e-39
ZBTB20	1.26224e-43	0.54863	0.167	0.086	2.93634e-39
HVCN1	1.44945e-43	0.517268	0.213	0.122	3.37186e-39
CASP4	1.45658e-43	0.341335	0.409	0.287	3.38845e-39
APBB1IP	2.08894e-43	0.347963	0.349	0.234	4.85951e-39
STK25	2.11748e-43	0.42013	0.222	0.127	4.92589e-39
SNCA	2.3017e-43	0.278638	0.32	0.204	5.35444e-39
RCSD1	2.3637e-43	0.55712	0.134	0.061	5.49867e-39
KDSR	3.80856e-43	0.346427	0.327	0.215	8.85984e-39
MLX	4.31334e-43	0.307984	0.39	0.269	1.00341e-38
SIAH2	5.19591e-43	0.38153	0.226	0.131	1.20872e-38
EGR1	6.29204e-43	-0.674141	0.216	0.311	1.46372e-38
STAT5A	6.62502e-43	0.524881	0.189	0.103	1.54118e-38
IFIT1	7.4779e-43	-1.19645	0.067	0.139	1.73958e-38
RAB1A	8.08613e-43	-0.299041	0.728	0.726	1.88108e-38
CACNA2D4	1.07914e-42	0.615433	0.123	0.054	2.51041e-38
CBR1	1.10419e-42	0.271115	0.439	0.312	2.56867e-38
BNIP3	1.27434e-42	-1.00739	0.127	0.209	2.9645e-38
AP2A2	1.87447e-42	0.362369	0.31	0.201	4.36058e-38
TMEM109	2.00532e-42	0.399217	0.257	0.157	4.66497e-38
FKBP2	2.4191e-42	-0.424758	0.619	0.625	5.62755e-38
CXXC5	2.44089e-42	0.343996	0.312	0.204	5.67824e-38
ACTR1B	3.9435e-42	0.548247	0.163	0.084	9.17376e-38
SORBS3	4.8446e-42	0.481728	0.214	0.124	1.127e-37
EIF4G2	8.50464e-42	-0.2807	0.768	0.762	1.97844e-37
SFT2D1	1.02774e-41	-0.330669	0.692	0.698	2.39083e-37
SERPINF1	1.06381e-41	0.569017	0.161	0.083	2.47475e-37
DUSP2	1.15346e-41	-0.758416	0.276	0.359	2.6833e-37
SKIL	1.57333e-41	-0.707503	0.319	0.401	3.66005e-37
ECHDC3	1.62154e-41	0.862402	0.127	0.06	3.77219e-37
S100P	1.80826e-41	-1.1655	0.067	0.136	4.20655e-37
OAS3	2.211e-41	-0.792332	0.12	0.2	5.14346e-37
CDIPT	2.28158e-41	0.340108	0.303	0.197	5.30764e-37
ABCG1	2.6765e-41	0.305291	0.367	0.25	6.22635e-37
SELENOK	2.89729e-41	-0.406626	0.753	0.739	6.73996e-37
MAX	2.99869e-41	0.298059	0.364	0.249	6.97586e-37
CMPK2	3.11058e-41	-1.16663	0.066	0.135	7.23615e-37
INTS10	3.34682e-41	0.37899	0.258	0.16	7.7857e-37
EIF2AK4	3.97787e-41	0.382287	0.27	0.17	9.25372e-37
FOXP1	4.27001e-41	0.258878	0.308	0.199	9.93333e-37
MIF4GD	4.7128e-41	0.377633	0.272	0.171	1.09634e-36
TNFRSF21	5.04053e-41	0.534153	0.204	0.117	1.17258e-36
SPTLC2	5.33355e-41	0.491913	0.214	0.125	1.24074e-36
UBXN6	6.98761e-41	0.296351	0.318	0.209	1.62553e-36
ID2	7.4954e-41	-0.407528	0.605	0.645	1.74366e-36
PDIA6	9.65465e-41	-0.357251	0.687	0.673	2.24596e-36
RPL36A	1.19124e-40	0.288727	0.769	0.638	2.77119e-36
ANXA1	1.19716e-40	-0.266644	0.889	0.883	2.78495e-36
DDIT4	1.30423e-40	0.350607	0.37	0.26	3.03404e-36
ERH	1.51168e-40	-0.336865	0.652	0.663	3.51663e-36
GCA	2.03174e-40	-0.585069	0.388	0.458	4.72645e-36
HIST1H4C	2.18147e-40	0.701571	0.148	0.075	5.07475e-36
MGMT	2.68851e-40	0.276069	0.313	0.206	6.25428e-36
SLC16A6	2.85222e-40	-0.71967	0.254	0.339	6.63511e-36
EVI2A	3.03225e-40	0.30933	0.434	0.314	7.05393e-36
ABR	4.07431e-40	0.349084	0.277	0.176	9.47806e-36
SH3BP5	5.37435e-40	0.250685	0.471	0.344	1.25024e-35
MORF4L2	5.61206e-40	-0.598498	0.346	0.42	1.30553e-35
DHRS4L2	6.0196e-40	0.290109	0.376	0.26	1.40034e-35
MATK	1.0261e-39	0.352372	0.269	0.17	2.38702e-35
NOB1	1.0594e-39	0.459171	0.191	0.109	2.46448e-35
HNRNPU	1.41835e-39	-0.387837	0.658	0.664	3.29951e-35
CCL4L2	1.56778e-39	0.348523	0.174	0.094	3.64714e-35
CSF1R	1.57e-39	0.283136	0.309	0.201	3.6523e-35
CORO1A	1.74941e-39	-0.757921	0.317	0.389	4.06965e-35
KLHL6	2.28263e-39	0.396117	0.272	0.174	5.31009e-35
ELOC	3.80849e-39	-0.299311	0.751	0.739	8.85968e-35
SLC35E3	3.91003e-39	0.364957	0.256	0.159	9.0959e-35
PRR13	3.99418e-39	-0.306805	0.767	0.754	9.29166e-35
G0S2	6.47947e-39	-0.378691	0.316	0.41	1.50732e-34
FAIM	8.65175e-39	0.311309	0.251	0.154	2.01266e-34
CNRIP1	9.28583e-39	0.773614	0.106	0.045	2.16016e-34
CD163	9.7096e-39	-0.342145	0.821	0.778	2.25875e-34
FLT1	1.45748e-38	-1.24884	0.066	0.132	3.39054e-34
YWHAZ	1.59771e-38	-0.262494	0.802	0.785	3.71675e-34
ZNF524	1.62326e-38	0.280923	0.297	0.194	3.7762e-34
AC026369.3	2.16258e-38	0.467651	0.216	0.128	5.03081e-34
DNAJC4	2.7105e-38	0.338108	0.249	0.156	6.30543e-34
RNF181	2.97589e-38	-0.384578	0.635	0.645	6.9228e-34
METTL9	4.07963e-38	-0.619336	0.266	0.349	9.49045e-34
ZFYVE21	4.97836e-38	0.355353	0.226	0.136	1.15812e-33
B3GALT4	5.20356e-38	0.565836	0.14	0.07	1.2105e-33
DOPEY2	5.78331e-38	0.522516	0.164	0.088	1.34537e-33
RHOBTB3	6.71481e-38	0.59889	0.155	0.082	1.56207e-33
POR	7.0483e-38	-0.654555	0.258	0.337	1.63965e-33
H2AFZ	7.99316e-38	-0.254467	0.772	0.759	1.85945e-33
SLC37A2	1.08864e-37	0.478161	0.156	0.082	2.5325e-33
APMAP	1.43717e-37	0.26373	0.327	0.221	3.3433e-33
PLAC8	1.57876e-37	-1.82716	0.063	0.126	3.67266e-33
DEXI	2.07526e-37	0.474374	0.173	0.096	4.82768e-33
ID3	2.16106e-37	0.365414	0.351	0.246	5.02728e-33
SUSD6	6.90478e-37	0.257991	0.271	0.172	1.60626e-32
DNTTIP2	7.57044e-37	-0.721191	0.251	0.328	1.76111e-32
YPEL2	8.30863e-37	0.659759	0.114	0.052	1.93284e-32
TGFBI	8.43707e-37	0.259836	0.659	0.535	1.96272e-32
STARD4	9.69714e-37	-1.31391	0.057	0.117	2.25585e-32
TBC1D2B	1.27363e-36	0.638896	0.11	0.049	2.96284e-32
ENTPD1	1.32048e-36	0.636657	0.13	0.065	3.07183e-32
DICER1	1.79903e-36	0.251275	0.382	0.268	4.18509e-32
ZNHIT3	2.10095e-36	0.308203	0.317	0.215	4.88743e-32
IL17RA	3.36862e-36	0.313938	0.246	0.154	7.83643e-32
GSDME	3.7559e-36	0.365718	0.179	0.099	8.73734e-32
NADK	4.0939e-36	0.264523	0.244	0.152	9.52365e-32
APOBEC3C	4.46682e-36	0.400596	0.222	0.136	1.03912e-31
TIMM8B	4.99624e-36	-0.354107	0.654	0.659	1.16228e-31
CFAP36	5.29979e-36	0.388596	0.218	0.134	1.23289e-31
EPB41L2	5.8216e-36	0.635214	0.158	0.087	1.35428e-31
RSF1	6.46803e-36	0.306423	0.297	0.198	1.50466e-31
KLHL5	8.7877e-36	0.52967	0.13	0.064	2.04428e-31
PDLIM1	1.00861e-35	0.331671	0.244	0.154	2.34633e-31
NETO2	1.14488e-35	-1.07932	0.074	0.138	2.66333e-31
GIMAP2	1.27872e-35	0.623289	0.175	0.101	2.97469e-31
JAML	1.37029e-35	0.374897	0.211	0.128	3.1877e-31
KCNMA1	1.80172e-35	-0.497211	0.446	0.504	4.19134e-31
CD276	1.84963e-35	0.313694	0.284	0.188	4.30279e-31
AL035446.1	2.33915e-35	0.403933	0.211	0.127	5.44157e-31
CCNQ	2.9728e-35	0.382284	0.243	0.154	6.91563e-31
MUC20-OT1	3.81142e-35	0.296146	0.264	0.171	8.86651e-31
BCL2L1	5.39036e-35	0.289437	0.328	0.225	1.25396e-30
MERTK	6.35476e-35	0.253816	0.284	0.187	1.47831e-30
RFNG	7.94811e-35	0.525295	0.125	0.061	1.84897e-30
VEGFB	8.08002e-35	0.345742	0.291	0.196	1.87966e-30
GRHPR	1.12793e-34	0.272661	0.38	0.272	2.62391e-30
JAGN1	1.16125e-34	0.379682	0.242	0.155	2.70141e-30
SPSB3	1.21732e-34	0.302667	0.187	0.108	2.83185e-30
NT5C3B	1.31146e-34	0.41653	0.15	0.081	3.05084e-30
DNAJB11	1.5646e-34	-0.718786	0.255	0.327	3.63972e-30
INSIG1	1.70858e-34	-0.883042	0.337	0.398	3.97467e-30
PXDC1	1.793e-34	0.660615	0.121	0.059	4.17106e-30
NOA1	1.85302e-34	0.690187	0.107	0.049	4.31068e-30
PAPOLA	1.97537e-34	-0.381151	0.616	0.632	4.59529e-30
LIMD2	2.22431e-34	0.34474	0.17	0.095	5.17442e-30
GAS2L1	2.3179e-34	0.584966	0.128	0.065	5.39213e-30
PACSIN2	2.35004e-34	0.287904	0.237	0.149	5.46689e-30
ABCC3	3.24532e-34	0.317816	0.216	0.132	7.54958e-30
BTK	3.75737e-34	0.361981	0.229	0.145	8.74077e-30
EGR2	3.99374e-34	-0.957478	0.099	0.167	9.29064e-30
OAS2	4.56548e-34	-0.71118	0.158	0.234	1.06207e-29
CALHM2	7.61837e-34	0.452085	0.175	0.101	1.77226e-29
MREG	1.20116e-33	0.518713	0.149	0.081	2.79425e-29
CDA	1.4842e-33	0.316663	0.175	0.099	3.4527e-29
TMEM150A	2.22513e-33	0.452113	0.189	0.112	5.17631e-29
KLF9	3.38361e-33	0.275449	0.306	0.208	7.8713e-29
PPIC	3.46123e-33	0.476302	0.166	0.095	8.05185e-29
SSBP4	3.80095e-33	0.278631	0.24	0.153	8.84216e-29
MPST	4.34938e-33	0.322828	0.295	0.201	1.0118e-28
NDUFA13	4.67316e-33	-0.351637	0.58	0.605	1.08712e-28
CHMP5	5.2651e-33	-0.478858	0.491	0.524	1.22482e-28
RNASE1	6.24547e-33	-0.588669	0.427	0.49	1.45288e-28
FBXO25	7.32374e-33	0.367927	0.199	0.12	1.70372e-28
ABHD14B	7.42236e-33	0.341172	0.261	0.172	1.72666e-28
AGRP	9.0077e-33	-1.03298	0.088	0.154	2.09546e-28
UFM1	9.99264e-33	-0.474753	0.445	0.492	2.32459e-28
CA2	1.28701e-32	0.515217	0.152	0.084	2.99398e-28
NDUFS2	1.33932e-32	0.339563	0.281	0.19	3.11565e-28
SELENON	1.77968e-32	0.340376	0.199	0.121	4.14008e-28
KLF10	1.83283e-32	-0.800883	0.193	0.266	4.26371e-28
CERS2	2.16784e-32	0.28569	0.278	0.187	5.04304e-28
IL10RB-DT	2.25597e-32	-0.822435	0.121	0.191	5.24806e-28
ARPIN	2.49259e-32	0.512105	0.168	0.098	5.79852e-28
GALM	3.06743e-32	0.394521	0.247	0.16	7.13577e-28
LRRC25	3.87563e-32	0.274494	0.243	0.156	9.01588e-28
TMEM203	4.02211e-32	0.501364	0.161	0.092	9.35663e-28
ORAI3	6.05091e-32	0.261345	0.295	0.201	1.40762e-27
SDF2L1	8.50577e-32	-0.474148	0.537	0.556	1.9787e-27
ARL6IP1	9.16728e-32	-0.359177	0.624	0.627	2.13258e-27
PKD2L1	1.04523e-31	1.02039	0.105	0.051	2.43151e-27
AAMDC	1.13047e-31	0.370082	0.181	0.108	2.62981e-27
CHKA	1.44381e-31	0.461565	0.176	0.104	3.35874e-27
MRPL41	1.66263e-31	-0.340708	0.616	0.624	3.86778e-27
UBE2D4	2.2163e-31	0.35063	0.213	0.133	5.15578e-27
LUM	2.73598e-31	-1.07334	0.05	0.103	6.3647e-27
CDK6	3.03023e-31	0.478856	0.126	0.065	7.04922e-27
CD72	3.47277e-31	0.510477	0.159	0.092	8.07871e-27
GBGT1	3.54178e-31	0.297402	0.207	0.128	8.23924e-27
MRPL15	3.69347e-31	0.265175	0.324	0.227	8.59211e-27
MANF	4.50145e-31	-0.553649	0.454	0.484	1.04717e-26
FAM89B	4.72319e-31	0.274429	0.216	0.135	1.09876e-26
RNF146	5.00483e-31	0.318273	0.227	0.146	1.16427e-26
AKT1	5.00493e-31	0.347131	0.175	0.102	1.1643e-26
SLC27A1	5.48627e-31	0.401338	0.137	0.074	1.27627e-26
ZNF32	5.74638e-31	0.408386	0.191	0.117	1.33678e-26
DAZAP2	6.95047e-31	-0.372392	0.645	0.658	1.61689e-26
HMGB3	7.75634e-31	0.444636	0.143	0.079	1.80436e-26
SNRPD2	7.86339e-31	-0.258371	0.777	0.748	1.82926e-26
ME1	8.63194e-31	0.544847	0.138	0.075	2.00805e-26
ATP6V0D1	8.68552e-31	-0.313345	0.659	0.664	2.02051e-26
FBP1	9.13612e-31	0.435877	0.777	0.696	2.12534e-26
KCNJ5	1.15742e-30	0.673969	0.11	0.055	2.6925e-26
PLEKHA1	1.16849e-30	0.475665	0.119	0.061	2.71827e-26
FOSB	1.38661e-30	-0.319441	0.685	0.709	3.22567e-26
PPP1CB	1.44383e-30	-0.471705	0.576	0.591	3.35878e-26
ZFYVE16	2.03093e-30	-0.633483	0.332	0.391	4.72456e-26
ALDH3B1	2.18584e-30	0.278596	0.243	0.159	5.08491e-26
SRGAP2	2.2924e-30	0.309271	0.173	0.102	5.33282e-26
CYB5R1	2.31222e-30	0.288834	0.239	0.158	5.37892e-26
GLB1	2.44352e-30	0.300016	0.318	0.222	5.68437e-26
MAP3K3	2.57445e-30	0.450268	0.129	0.068	5.98893e-26
ZDHHC24	2.64676e-30	0.260738	0.31	0.217	6.15715e-26
SELENOF	3.35111e-30	-0.302916	0.691	0.685	7.79568e-26
HYAL2	4.09986e-30	0.496624	0.142	0.079	9.53751e-26
ARSD	4.6336e-30	0.500244	0.123	0.065	1.07791e-25
TK2	6.18683e-30	0.461145	0.158	0.092	1.43924e-25
EVL	8.64565e-30	0.274047	0.29	0.2	2.01124e-25
CIR1	9.5426e-30	0.304056	0.344	0.251	2.21989e-25
ABCD4	1.00441e-29	0.55612	0.146	0.083	2.33656e-25
OXSR1	1.05491e-29	-0.746676	0.207	0.278	2.45404e-25
C18orf21	1.19202e-29	0.514208	0.152	0.087	2.773e-25
B3GALT6	1.37297e-29	0.495867	0.11	0.055	3.19393e-25
NMB	1.39092e-29	0.553968	0.25	0.171	3.23571e-25
ARRDC2	1.70212e-29	0.372561	0.157	0.091	3.95963e-25
ACYP2	1.74607e-29	0.428007	0.19	0.118	4.06187e-25
ECM1	1.81928e-29	0.51954	0.114	0.058	4.2322e-25
CLDN7	1.89567e-29	0.86065	0.103	0.051	4.4099e-25
TSPAN15	2.01436e-29	0.674035	0.114	0.059	4.686e-25
SVIP	2.83961e-29	0.326091	0.167	0.099	6.60579e-25
HNRNPA3	3.52107e-29	-0.296656	0.66	0.659	8.19106e-25
RAB5IF	4.47448e-29	-0.316693	0.641	0.642	1.0409e-24
PPP1R14B	5.12712e-29	0.319947	0.323	0.232	1.19272e-24
DTD1	5.61739e-29	0.351868	0.238	0.158	1.30677e-24
LILRB1	5.98341e-29	0.294616	0.173	0.104	1.39192e-24
AOAH	6.17535e-29	0.556525	0.106	0.053	1.43657e-24
PTP4A1	6.23872e-29	-0.56016	0.403	0.451	1.45131e-24
HNRNPK	6.76471e-29	-0.284248	0.725	0.706	1.57367e-24
PRDX5	6.95161e-29	-0.314177	0.674	0.668	1.61715e-24
LINC02345	7.51454e-29	0.564125	0.167	0.102	1.74811e-24
NUDT3	8.61242e-29	0.350512	0.178	0.109	2.00351e-24
ZADH2	9.09854e-29	0.601335	0.138	0.078	2.11659e-24
ST6GALNAC4	1.13513e-28	0.484536	0.14	0.079	2.64066e-24
NRP1	1.17203e-28	0.274061	0.231	0.151	2.72649e-24
ZFAND2A	1.31816e-28	-1.10973	0.16	0.224	3.06644e-24
CLEC4A	1.43164e-28	0.272429	0.161	0.094	3.33042e-24
FHL3	1.48606e-28	0.309584	0.15	0.086	3.45702e-24
LILRB5	1.62524e-28	0.470246	0.154	0.09	3.78081e-24
GNGT2	1.81869e-28	0.566798	0.131	0.072	4.23082e-24
TP53TG1	2.25063e-28	0.274379	0.185	0.114	5.23563e-24
PDIA4	2.31963e-28	-0.500795	0.433	0.469	5.39615e-24
PDGFC	3.46779e-28	0.620742	0.145	0.084	8.06712e-24
DNASE1L1	3.47297e-28	0.286323	0.189	0.118	8.07916e-24
DUSP5	3.98136e-28	-0.965245	0.093	0.152	9.26183e-24
ABTB1	4.15342e-28	0.446122	0.127	0.069	9.6621e-24
IL15	4.39065e-28	0.735097	0.104	0.053	1.0214e-23
RASAL2	4.72551e-28	0.284844	0.149	0.086	1.09929e-23
MRPL10	5.07969e-28	0.474051	0.136	0.076	1.18169e-23
MKNK2	5.74125e-28	0.347322	0.2	0.128	1.33559e-23
PTGS2	6.24889e-28	-1.09624	0.065	0.118	1.45368e-23
DALRD3	6.71671e-28	0.433179	0.136	0.076	1.56251e-23
SNX29	7.78549e-28	0.286427	0.193	0.121	1.81114e-23
NUDT2	8.2657e-28	0.381513	0.19	0.12	1.92285e-23
PRADC1	8.56508e-28	0.353267	0.183	0.114	1.99249e-23
ZEB2	8.97329e-28	-0.340672	0.696	0.695	2.08746e-23
SCARB1	9.28144e-28	0.37627	0.156	0.092	2.15914e-23
VPS51	9.93298e-28	0.27353	0.189	0.118	2.31071e-23
POLR3K	1.46777e-27	0.250311	0.239	0.159	3.41447e-23
ABCC5	1.6509e-27	0.516672	0.132	0.074	3.84048e-23
ADCY3	1.75317e-27	0.412936	0.136	0.076	4.0784e-23
GALNS	1.80666e-27	0.426492	0.139	0.079	4.20282e-23
SEL1L3	2.01463e-27	0.639773	0.103	0.052	4.68663e-23
HERC5	2.05383e-27	-0.991328	0.073	0.128	4.77782e-23
MMP2	3.26968e-27	0.398409	0.115	0.06	7.60626e-23
SNAPC5	3.27284e-27	0.266893	0.246	0.166	7.61362e-23
PSTPIP1	3.31423e-27	0.253373	0.13	0.071	7.70988e-23
CAPZA2	3.71493e-27	-0.261297	0.708	0.697	8.64204e-23
MGAT4B	3.8734e-27	0.33739	0.157	0.093	9.0107e-23
ATP6V0D2	3.91475e-27	0.406066	0.158	0.094	9.10689e-23
IL27RA	4.22037e-27	0.393716	0.148	0.086	9.81785e-23
SAP30	5.31034e-27	0.387433	0.217	0.144	1.23534e-22
ARF6	6.33168e-27	-0.35003	0.632	0.639	1.47294e-22
PMPCB	6.36566e-27	0.26678	0.241	0.162	1.48084e-22
AC147651.4	6.56497e-27	-0.774567	0.139	0.201	1.52721e-22
AKIP1	7.4959e-27	0.270958	0.249	0.168	1.74377e-22
CBLB	7.85702e-27	0.359331	0.17	0.104	1.82778e-22
ABRACL	8.66833e-27	-0.348337	0.626	0.634	2.01651e-22
MAPKAPK5-AS1	8.84736e-27	0.281439	0.211	0.137	2.05816e-22
CLMN	8.93185e-27	0.336771	0.16	0.096	2.07782e-22
INSR	1.02922e-26	0.486576	0.121	0.067	2.39427e-22
TMEM255B	1.17825e-26	0.352202	0.153	0.09	2.74096e-22
ZBTB38	1.29165e-26	0.327733	0.225	0.15	3.00477e-22
CHTF8	1.41173e-26	0.366066	0.147	0.086	3.28412e-22
ACE	1.43932e-26	0.325326	0.198	0.128	3.3483e-22
CPNE2	1.45326e-26	0.355986	0.129	0.072	3.38072e-22
ADCK2	1.63517e-26	0.39019	0.166	0.101	3.8039e-22
HCST	1.76263e-26	-0.254904	0.651	0.687	4.10041e-22
ITGA6	1.94819e-26	0.355482	0.142	0.082	4.53207e-22
GABPB1-AS1	2.15472e-26	0.332838	0.173	0.106	5.01252e-22
PCSK7	2.42129e-26	0.299265	0.208	0.136	5.63265e-22
COX17	3.44386e-26	-0.274288	0.716	0.698	8.01145e-22
TAP1	3.82544e-26	0.303583	0.269	0.189	8.89912e-22
GPR137	4.71628e-26	0.530139	0.11	0.059	1.09715e-21
IVD	5.74273e-26	0.450619	0.133	0.077	1.33593e-21
EVA1B	7.10353e-26	0.348827	0.135	0.077	1.6525e-21
MTHFR	9.73077e-26	0.361588	0.131	0.074	2.26367e-21
GOPC	1.03779e-25	0.332833	0.191	0.122	2.41421e-21
INPP5D	1.32258e-25	0.554134	0.101	0.052	3.07671e-21
MOB2	1.71038e-25	0.305981	0.149	0.088	3.97886e-21
GABARAP	1.87799e-25	0.346177	0.182	0.115	4.36878e-21
THAP11	2.10796e-25	0.463377	0.152	0.092	4.90375e-21
SFPQ	2.23622e-25	-0.451443	0.45	0.492	5.20212e-21
CKS2	2.46682e-25	-0.673855	0.32	0.375	5.73855e-21
GOLGB1	2.58748e-25	0.265981	0.259	0.177	6.01925e-21
GNA15	2.65024e-25	-0.564014	0.328	0.383	6.16526e-21
TMEM218	2.92603e-25	0.258574	0.223	0.149	6.80682e-21
GANAB	2.9838e-25	0.262438	0.233	0.158	6.94121e-21
PNPLA8	3.03489e-25	-0.693945	0.303	0.36	7.06007e-21
STEAP3	3.26769e-25	0.350294	0.159	0.097	7.60162e-21
SMIM37	3.41725e-25	-0.415519	0.296	0.364	7.94954e-21
TMEM42	3.61477e-25	0.482834	0.13	0.075	8.40905e-21
ATF6B	4.75829e-25	0.258959	0.174	0.109	1.10692e-20
SUMF1	4.87713e-25	0.274983	0.179	0.113	1.13457e-20
PELI1	5.55223e-25	0.26087	0.243	0.166	1.29162e-20
SIGMAR1	5.71933e-25	0.375408	0.125	0.07	1.33049e-20
DYRK4	5.76515e-25	0.307544	0.175	0.11	1.34115e-20
TXNRD2	8.03518e-25	-0.896912	0.108	0.165	1.86922e-20
CXCL5	8.50646e-25	-1.08572	0.088	0.142	1.97886e-20
SSRP1	1.0903e-24	0.299374	0.232	0.158	2.53637e-20
XPC	1.17582e-24	0.550566	0.112	0.061	2.73531e-20
YBEY	1.20755e-24	0.366662	0.125	0.07	2.80912e-20
PGRMC2	1.24779e-24	0.313452	0.206	0.137	2.90275e-20
PYGL	1.37012e-24	0.264461	0.246	0.169	3.18732e-20
MTHFD2L	1.61803e-24	-0.810903	0.148	0.208	3.76403e-20
RUNX1	1.72757e-24	-0.546722	0.29	0.351	4.01884e-20
GPR34	1.85929e-24	0.346574	0.27	0.192	4.32526e-20
TMEM18	1.97875e-24	0.300679	0.227	0.154	4.60317e-20
GAPLINC	2.06047e-24	0.315449	0.179	0.114	4.79326e-20
IL7R	2.21924e-24	-0.429953	0.307	0.371	5.16261e-20
PAK1	2.43302e-24	0.305979	0.173	0.109	5.65994e-20
MXD4	2.62614e-24	0.474066	0.128	0.074	6.10919e-20
FRMD4A	2.83093e-24	0.291648	0.223	0.152	6.58559e-20
KLF13	2.89542e-24	0.260056	0.168	0.104	6.73563e-20
GADD45GIP1	3.00175e-24	-0.329538	0.665	0.646	6.98298e-20
ATP2B4	3.39143e-24	0.373483	0.13	0.075	7.88948e-20
SESN1	3.50459e-24	0.503697	0.114	0.063	8.15273e-20
MX2	4.00938e-24	-0.752788	0.138	0.198	9.32701e-20
C15orf61	5.64987e-24	0.299517	0.195	0.128	1.31433e-19
SRGAP2B	8.14405e-24	0.337199	0.153	0.094	1.89455e-19
SLC18B1	1.10545e-23	0.555337	0.124	0.072	2.57161e-19
TMEM101	1.14398e-23	0.356641	0.177	0.114	2.66124e-19
ECI2	1.17395e-23	0.300793	0.182	0.118	2.73097e-19
SSBP3	1.19748e-23	0.3765	0.128	0.074	2.7857e-19
MT1F	1.21549e-23	0.329064	0.242	0.17	2.82759e-19
GRAMD1A	1.26566e-23	0.329051	0.177	0.113	2.9443e-19
SELENOT	1.46615e-23	-0.29368	0.666	0.66	3.4107e-19
IL1RAP	2.05698e-23	-0.934497	0.107	0.162	4.78516e-19
STK17A	2.058e-23	-0.642824	0.17	0.23	4.78754e-19
NFAM1	2.58999e-23	0.3291	0.141	0.085	6.0251e-19
SRSF8	2.61185e-23	0.341756	0.19	0.125	6.07594e-19
IMPA2	2.6726e-23	0.266715	0.151	0.092	6.21727e-19
RCC2	2.70455e-23	0.269421	0.199	0.132	6.2916e-19
C20orf194	3.15696e-23	0.321904	0.169	0.108	7.34404e-19
FCGR2B	3.27214e-23	0.298095	0.274	0.197	7.61198e-19
KCNE3	3.4586e-23	0.342663	0.173	0.111	8.04574e-19
SH3TC1	3.51145e-23	0.419169	0.136	0.081	8.16869e-19
FRAT2	3.69025e-23	0.41695	0.12	0.069	8.58462e-19
RNF220	4.02919e-23	0.267354	0.184	0.119	9.37311e-19
CD47	4.26604e-23	-0.300043	0.662	0.65	9.92409e-19
SF3B1	4.83399e-23	-0.484496	0.418	0.452	1.12453e-18
LSM6	4.99086e-23	-0.421709	0.493	0.52	1.16102e-18
PTGR1	5.31971e-23	0.407017	0.202	0.136	1.23753e-18
IFIT3	6.11275e-23	-0.624121	0.149	0.209	1.42201e-18
OSGEP	7.20796e-23	0.322058	0.201	0.134	1.67679e-18
FLVCR2	7.29077e-23	0.31024	0.205	0.139	1.69605e-18
HES1	7.56964e-23	-0.946199	0.08	0.13	1.76093e-18
CSNK1A1	9.73903e-23	-0.381866	0.566	0.577	2.26559e-18
MYO5A	1.15582e-22	0.250542	0.258	0.184	2.68878e-18
WARS	1.16677e-22	0.276264	0.349	0.264	2.71425e-18
BLOC1S4	1.33703e-22	0.348871	0.168	0.107	3.11034e-18
LRRC41	1.61854e-22	0.329089	0.165	0.105	3.76522e-18
MIDN	1.87912e-22	-0.599461	0.365	0.41	4.37139e-18
AHI1	2.51505e-22	0.281437	0.178	0.116	5.85075e-18
OSTC	2.70574e-22	-0.337217	0.608	0.592	6.29437e-18
LINC00847	2.87156e-22	0.361907	0.174	0.114	6.6801e-18
XPA	2.89025e-22	0.417482	0.167	0.108	6.72359e-18
PGAM1	2.97334e-22	-0.285558	0.706	0.691	6.91689e-18
SLC25A26	3.49519e-22	0.300875	0.189	0.125	8.13086e-18
YWHAE	3.8231e-22	-0.289788	0.641	0.634	8.89368e-18
KIAA0513	4.02462e-22	0.419301	0.121	0.071	9.36246e-18
PRPS2	4.16243e-22	0.270687	0.181	0.119	9.68307e-18
SPRY1	4.3643e-22	0.47748	0.155	0.099	1.01527e-17
RBMX2	4.46972e-22	0.261992	0.203	0.137	1.03979e-17
RTL8A	5.11698e-22	0.259015	0.191	0.126	1.19036e-17
PHLDA2	5.58976e-22	-0.797402	0.207	0.261	1.30035e-17
CD40	6.33473e-22	0.271671	0.233	0.164	1.47365e-17
TMEM242	6.54902e-22	0.292002	0.167	0.107	1.5235e-17
MPND	7.80839e-22	0.422051	0.144	0.089	1.81646e-17
WBP1L	9.5122e-22	0.279743	0.179	0.118	2.21282e-17
FPR2	1.07617e-21	-0.552034	0.124	0.181	2.50349e-17
LSM7	1.43799e-21	-0.368672	0.511	0.534	3.3452e-17
WSB1	1.67216e-21	-0.382468	0.522	0.543	3.88994e-17
SUMO1	1.72911e-21	-0.304204	0.629	0.625	4.02243e-17
TMED2	1.77889e-21	-0.266403	0.659	0.648	4.13823e-17
HDDC3	1.79196e-21	0.316168	0.209	0.143	4.16864e-17
BCAS2	1.81732e-21	-0.624546	0.303	0.352	4.22763e-17
WDR81	1.96974e-21	0.292137	0.12	0.07	4.58221e-17
SLC12A7	2.2313e-21	0.390507	0.113	0.065	5.19067e-17
R3HCC1	2.23412e-21	0.360315	0.123	0.073	5.19723e-17
USP22	2.28247e-21	0.250251	0.213	0.147	5.30971e-17
2020-09-06	2.85844e-21	0.257242	0.188	0.127	6.6496e-17
EAF1	3.07112e-21	-0.701026	0.211	0.267	7.14435e-17
CLEC12A	3.15771e-21	0.256195	0.212	0.146	7.34578e-17
DOCK10	3.23244e-21	-0.752611	0.214	0.268	7.51962e-17
GAL3ST4	3.39588e-21	0.576591	0.101	0.057	7.89984e-17
FAM107B	3.43943e-21	-0.631493	0.277	0.329	8.00115e-17
2020-09-07	3.91449e-21	-0.338128	0.577	0.578	9.10628e-17
SERGEF	4.67281e-21	0.265581	0.11	0.063	1.08704e-16
TMEM50B	5.90514e-21	-0.634955	0.154	0.21	1.37371e-16
IL2RG	6.97367e-21	0.289122	0.148	0.094	1.62228e-16
HIST1H1C	7.96015e-21	-0.941592	0.08	0.127	1.85177e-16
RFC1	8.29044e-21	0.337898	0.196	0.134	1.9286e-16
MFSD6	9.07798e-21	0.453201	0.109	0.063	2.11181e-16
NFE2L1	9.15082e-21	0.261182	0.194	0.131	2.12876e-16
ARHGEF10L	1.01971e-20	0.362382	0.135	0.083	2.37215e-16
NSMCE4A	1.02271e-20	0.311314	0.164	0.107	2.37912e-16
CCRL2	1.03449e-20	-0.632037	0.325	0.371	2.40653e-16
FAM234A	1.32337e-20	0.303107	0.138	0.086	3.07856e-16
DOK1	1.93388e-20	0.259039	0.165	0.107	4.49878e-16
SIAH1	1.98377e-20	0.251607	0.168	0.11	4.61485e-16
SF3B6	2.04239e-20	-0.272778	0.678	0.663	4.7512e-16
PPP1R15B	2.18495e-20	-0.556184	0.347	0.392	5.08285e-16
EIF2D	2.44701e-20	0.442132	0.129	0.08	5.69249e-16
NKAPD1	2.59581e-20	0.412666	0.121	0.073	6.03862e-16
MRPL42	2.82075e-20	-0.596519	0.234	0.289	6.56191e-16
NAA50	2.90109e-20	-0.418995	0.394	0.436	6.7488e-16
FGD2	3.47197e-20	0.360366	0.159	0.104	8.07685e-16
APOL2	3.56145e-20	0.377655	0.112	0.065	8.285e-16
C12orf73	3.77813e-20	0.290112	0.123	0.074	8.78907e-16
PRKX	4.8777e-20	0.280092	0.142	0.089	1.1347e-15
AKNA	5.37976e-20	0.314422	0.126	0.077	1.25149e-15
MAN2A2	5.40795e-20	0.438615	0.102	0.058	1.25805e-15
ETFB	5.73689e-20	-0.402581	0.526	0.535	1.33457e-15
AIMP1	7.35376e-20	-0.457698	0.398	0.43	1.7107e-15
RPN1	7.5562e-20	-0.371394	0.522	0.536	1.7578e-15
ARL5B	8.01015e-20	-0.793641	0.099	0.148	1.8634e-15
YDJC	8.42255e-20	0.420896	0.113	0.067	1.95934e-15
VPS26A	1.19444e-19	-0.503235	0.313	0.359	2.77864e-15
MPHOSPH6	1.29356e-19	-0.426716	0.36	0.408	3.0092e-15
TSFM	1.29897e-19	0.316462	0.156	0.102	3.0218e-15
USP30-AS1	1.39563e-19	0.584714	0.106	0.063	3.24664e-15
JDP2	1.4198e-19	0.296782	0.111	0.065	3.30288e-15
ATP6V0E2	1.55217e-19	0.380345	0.105	0.061	3.61082e-15
MAPKAPK5	1.5684e-19	0.279795	0.167	0.111	3.64858e-15
MRPL45	1.97396e-19	0.324531	0.164	0.109	4.59201e-15
TOR3A	2.29297e-19	0.258465	0.165	0.109	5.33414e-15
ETV3	2.87982e-19	-0.864401	0.111	0.159	6.69932e-15
ROMO1	2.99372e-19	-0.335413	0.505	0.525	6.96428e-15
STK16	2.99384e-19	0.257998	0.154	0.1	6.96457e-15
SRP9	3.03338e-19	-0.351685	0.526	0.533	7.05656e-15
GK	3.04644e-19	-0.363248	0.59	0.591	7.08693e-15
SOCS3	3.06316e-19	-0.35802	0.626	0.627	7.12584e-15
ARL16	3.3498e-19	0.285009	0.137	0.087	7.79264e-15
PSMB6	3.43918e-19	-0.274782	0.619	0.614	8.00056e-15
TRAPPC6A	3.52137e-19	0.252311	0.203	0.141	8.19176e-15
RYBP	3.71162e-19	-0.79419	0.189	0.239	8.63435e-15
AC015912.3	3.80336e-19	-1.01524	0.066	0.109	8.84777e-15
GCLM	3.94651e-19	-0.778357	0.114	0.163	9.18077e-15
TTC39C	3.97412e-19	0.256824	0.144	0.093	9.24499e-15
LXN	4.4145e-19	0.437796	0.117	0.071	1.02695e-14
CIITA	4.75054e-19	0.388497	0.146	0.095	1.10512e-14
SNX20	5.24588e-19	0.403849	0.112	0.067	1.22035e-14
HSPA1A	5.38358e-19	-0.801203	0.339	0.38	1.25238e-14
TRAK1	6.22485e-19	0.269283	0.139	0.088	1.44809e-14
TAX1BP1	6.28219e-19	-0.295951	0.617	0.598	1.46143e-14
CHMP1B	6.55266e-19	-0.431795	0.57	0.577	1.52435e-14
IL3RA	6.97151e-19	-0.591849	0.202	0.257	1.62178e-14
LPCAT1	7.37154e-19	-0.868613	0.123	0.171	1.71484e-14
ETF1	8.76952e-19	-0.411665	0.454	0.48	2.04005e-14
MRPL9	9.51202e-19	0.251343	0.227	0.162	2.21278e-14
SSB	9.6235e-19	-0.369451	0.525	0.532	2.23872e-14
TMCC1	1.10734e-18	0.350091	0.104	0.061	2.576e-14
ASGR1	1.12528e-18	-0.697516	0.217	0.266	2.61775e-14
DTYMK	1.20484e-18	0.285651	0.201	0.141	2.80282e-14
ZNF562	1.4938e-18	0.329457	0.128	0.08	3.47503e-14
SRA1	1.63654e-18	-0.531832	0.336	0.378	3.80708e-14
COL8A2	1.70825e-18	0.337432	0.124	0.078	3.97391e-14
DDX60	1.74618e-18	-0.673452	0.062	0.104	4.06214e-14
SLC16A3	1.99978e-18	-0.353975	0.597	0.601	4.65209e-14
RBFA	2.29091e-18	0.349431	0.137	0.088	5.32934e-14
IDNK	2.35543e-18	0.33046	0.13	0.082	5.47944e-14
CNIH4	2.35577e-18	-0.325304	0.59	0.591	5.48024e-14
CHMP2A	2.45012e-18	-0.310125	0.615	0.615	5.69972e-14
SMIM4	2.9475e-18	-0.494675	0.289	0.334	6.85678e-14
TMEM38B	2.97547e-18	-0.433563	0.347	0.391	6.92184e-14
TP53I11	3.23495e-18	0.309928	0.143	0.093	7.52546e-14
BDH2	3.25628e-18	0.384497	0.11	0.066	7.57508e-14
CLK1	3.89002e-18	-0.518061	0.396	0.428	9.04934e-14
MFSD13A	4.16146e-18	0.257911	0.178	0.121	9.6808e-14
DHRS4	4.46812e-18	0.311146	0.165	0.112	1.03942e-13
AL136454.1	4.52221e-18	-0.781456	0.07	0.112	1.052e-13
PIGBOS1	4.91963e-18	0.304207	0.174	0.119	1.14445e-13
PNPLA4	5.1923e-18	0.277383	0.139	0.089	1.20789e-13
CYB5R4	5.42677e-18	-0.449024	0.359	0.399	1.26243e-13
ZBTB4	5.59018e-18	0.268945	0.151	0.099	1.30044e-13
ARHGAP10	6.27565e-18	0.274071	0.215	0.155	1.45991e-13
NDRG3	8.75214e-18	0.268954	0.112	0.068	2.03601e-13
MT1G	1.0046e-17	0.604335	0.116	0.072	2.33701e-13
NME6	1.07749e-17	0.321977	0.116	0.072	2.50656e-13
ACSL3	1.21356e-17	-0.467494	0.412	0.446	2.8231e-13
RAB10	1.49366e-17	-0.294092	0.622	0.609	3.47469e-13
ATP6V1D	1.84662e-17	-0.382637	0.478	0.494	4.2958e-13
TSPAN17	2.3928e-17	0.290481	0.138	0.09	5.56637e-13
SGPP1	2.60045e-17	0.417208	0.122	0.077	6.04943e-13
PSMA3	2.75724e-17	-0.374893	0.432	0.456	6.41418e-13
EIF2B2	2.7731e-17	0.298587	0.135	0.088	6.45107e-13
HYI	3.2689e-17	0.427401	0.104	0.063	7.60445e-13
PRKCH	3.27897e-17	0.378541	0.126	0.08	7.62788e-13
SLC7A5	3.70956e-17	-0.813016	0.073	0.113	8.62955e-13
DNASE2B	3.85545e-17	0.314325	0.138	0.091	8.96893e-13
MYC	3.96711e-17	0.29294	0.101	0.06	9.2287e-13
HBEGF	4.09434e-17	-0.417705	0.466	0.489	9.52466e-13
DGLUCY	4.09975e-17	0.307349	0.153	0.103	9.53724e-13
RETREG3	4.56775e-17	0.360845	0.104	0.063	1.0626e-12
TFEB	5.3132e-17	0.280131	0.101	0.06	1.23601e-12
RRP1B	5.33157e-17	0.326423	0.139	0.091	1.24028e-12
TBC1D22A	5.55042e-17	0.265281	0.158	0.107	1.29119e-12
CMTM6	5.68738e-17	-0.285155	0.648	0.637	1.32306e-12
SLC27A3	6.03511e-17	0.278681	0.159	0.109	1.40395e-12
KCTD17	6.27593e-17	0.410074	0.103	0.063	1.45997e-12
CALCOCO1	6.57141e-17	0.417354	0.107	0.066	1.52871e-12
PHKG1	8.48367e-17	0.262526	0.132	0.085	1.97356e-12
PPP1R15A	9.48732e-17	-0.368601	0.569	0.572	2.20704e-12
TGIF1	1.00182e-16	-0.408483	0.541	0.547	2.33052e-12
UBE2V2	1.08743e-16	-0.477421	0.311	0.352	2.52968e-12
ICMT	1.11006e-16	0.280483	0.166	0.115	2.58234e-12
MED11	1.18176e-16	0.251272	0.152	0.102	2.74912e-12
HHEX	1.59225e-16	0.327662	0.125	0.081	3.70406e-12
MPHOSPH10	1.61283e-16	0.448167	0.134	0.088	3.75193e-12
CDKN1A	1.77864e-16	-0.432384	0.496	0.514	4.13766e-12
CANX	1.85329e-16	-0.250825	0.695	0.655	4.31131e-12
LRPAP1	2.16745e-16	-0.262234	0.63	0.617	5.04214e-12
SIGLEC10	2.1908e-16	-0.693567	0.122	0.167	5.09646e-12
HNRNPF	2.20866e-16	-0.344655	0.533	0.54	5.13802e-12
DMAC2	3.28354e-16	0.288262	0.136	0.09	7.63849e-12
EIF5	3.7258e-16	-0.305042	0.646	0.628	8.66734e-12
UBE2B	3.84272e-16	-0.270441	0.658	0.638	8.93933e-12
DPH3	3.8945e-16	-0.368172	0.502	0.507	9.05978e-12
FARP1	4.24632e-16	0.311428	0.115	0.073	9.87821e-12
LYN	4.35639e-16	-0.383257	0.518	0.52	1.01343e-11
JUND	4.429e-16	-0.331316	0.604	0.604	1.03032e-11
DUSP4	4.91244e-16	-0.62019	0.231	0.277	1.14278e-11
CCNB1IP1	5.40895e-16	0.29205	0.11	0.069	1.25828e-11
PURB	7.52001e-16	-0.778791	0.174	0.218	1.74938e-11
DCAF8	8.2474e-16	0.389412	0.115	0.073	1.91859e-11
CACYBP	8.76392e-16	-0.421495	0.452	0.464	2.03875e-11
TCEAL9	9.28345e-16	-0.51855	0.319	0.356	2.15961e-11
TREM1	1.01958e-15	-0.335242	0.474	0.504	2.37185e-11
CDC42BPB	1.10217e-15	0.348206	0.158	0.109	2.56399e-11
HPSE	1.11755e-15	-0.964204	0.102	0.143	2.59977e-11
ZBED1	1.16961e-15	0.380119	0.132	0.087	2.72085e-11
ZCCHC7	1.2244e-15	0.344017	0.11	0.069	2.84832e-11
ST3GAL5	1.23678e-15	0.280718	0.171	0.12	2.87713e-11
CAVIN3	1.26286e-15	0.293459	0.126	0.082	2.9378e-11
SAC3D1	1.40322e-15	0.308241	0.113	0.072	3.2643e-11
TNFAIP8L2	1.44291e-15	0.259783	0.154	0.106	3.35665e-11
CTTNBP2NL	1.45418e-15	0.278022	0.156	0.108	3.38286e-11
PPP4C	1.85669e-15	-0.348255	0.589	0.581	4.31922e-11
ASPH	1.88097e-15	-0.518715	0.327	0.362	4.37571e-11
GPAT3	2.04841e-15	-1.09847	0.07	0.106	4.76521e-11
HIP1	2.14738e-15	-0.828806	0.076	0.115	4.99545e-11
TUBB4B	2.19266e-15	-0.372764	0.422	0.448	5.10079e-11
GAS6	2.2265e-15	0.280189	0.127	0.083	5.17951e-11
POLR3H	2.24225e-15	0.274283	0.14	0.094	5.21614e-11
MANBAL	2.31098e-15	0.404531	0.109	0.069	5.37603e-11
HYOU1	2.3944e-15	-0.495753	0.152	0.2	5.5701e-11
C12orf76	2.63969e-15	0.292881	0.12	0.078	6.1407e-11
LUCAT1	2.68121e-15	-0.870007	0.079	0.118	6.23729e-11
NR1D2	2.78806e-15	0.286552	0.133	0.089	6.48586e-11
ALDOA	3.28119e-15	-0.687106	0.199	0.241	7.63303e-11
TRPC4AP	3.4134e-15	0.257885	0.136	0.091	7.94059e-11
SRSF3	3.75275e-15	-0.264785	0.633	0.619	8.73003e-11
ACER3	4.22087e-15	-0.450026	0.34	0.377	9.81901e-11
CCL4	4.24443e-15	-0.468197	0.227	0.164	9.87381e-11
ZMYND8	4.26286e-15	0.310502	0.141	0.096	9.91668e-11
TFAM	4.71219e-15	0.317454	0.165	0.117	1.0962e-10
FECH	5.02288e-15	0.286702	0.146	0.1	1.16847e-10
RNF8	5.15001e-15	0.294052	0.131	0.087	1.19805e-10
CRADD	5.17671e-15	-0.762802	0.147	0.19	1.20426e-10
KMT2A	6.93706e-15	0.328146	0.118	0.077	1.61377e-10
TIAM1	7.39967e-15	0.253325	0.136	0.092	1.72139e-10
LAP3	7.64156e-15	-0.277548	0.571	0.56	1.77766e-10
TMEM251	9.01293e-15	-0.363011	0.472	0.486	2.09668e-10
PDIA3	9.80621e-15	-0.280531	0.65	0.62	2.28122e-10
KNOP1	1.01962e-14	0.326871	0.126	0.085	2.37195e-10
CLIC2	1.02388e-14	0.367368	0.111	0.072	2.38184e-10
UQCRHL	1.03132e-14	-0.685803	0.077	0.116	2.39917e-10
PSEN2	1.23415e-14	0.437642	0.11	0.071	2.87099e-10
HSPE1	1.23902e-14	-0.362819	0.744	0.684	2.88233e-10
MRPL52	1.26087e-14	-0.325561	0.542	0.545	2.93315e-10
C5AR1	1.31796e-14	-0.269117	0.685	0.665	3.06597e-10
STX18	1.49366e-14	0.269531	0.154	0.108	3.47469e-10
GLDN	1.69733e-14	-0.476502	0.073	0.111	3.9485e-10
GON4L	1.74537e-14	0.288758	0.118	0.078	4.06024e-10
CHST12	1.75677e-14	0.348688	0.109	0.07	4.08677e-10
KAT6A	1.88509e-14	0.272928	0.155	0.109	4.38528e-10
DPM1	1.94509e-14	-0.504366	0.278	0.317	4.52487e-10
GTF2H5	2.25223e-14	-0.370016	0.496	0.5	5.23937e-10
NR4A2	2.30932e-14	-0.302062	0.646	0.639	5.37217e-10
SLC35D2	2.39506e-14	0.333159	0.101	0.064	5.57163e-10
SLC2A8	2.4217e-14	0.333582	0.136	0.093	5.63359e-10
MTHFD1	2.71276e-14	0.30434	0.115	0.076	6.31069e-10
AKIRIN1	2.73663e-14	-0.512328	0.246	0.288	6.36621e-10
ERO1A	2.9445e-14	-0.477039	0.328	0.361	6.84978e-10
ZFAND6	3.49114e-14	-0.374448	0.477	0.487	8.12144e-10
PHPT1	4.53513e-14	-0.262044	0.691	0.656	1.05501e-09
PCYOX1	4.91698e-14	0.326314	0.101	0.065	1.14384e-09
HIGD1A	5.53644e-14	-0.44131	0.353	0.382	1.28794e-09
CCNH	6.53205e-14	-0.496661	0.321	0.356	1.51955e-09
NRIP1	7.14452e-14	-0.757262	0.171	0.212	1.66203e-09
MXD1	7.24084e-14	-0.455596	0.339	0.374	1.68444e-09
MIR155HG	9.31518e-14	-0.724549	0.094	0.133	2.16699e-09
GPD2	1.0513e-13	-0.665401	0.156	0.199	2.44565e-09
RCAN3	1.05568e-13	0.259731	0.136	0.094	2.45582e-09
TLE3	1.06245e-13	-0.645422	0.19	0.232	2.47158e-09
ZNF267	1.09006e-13	-0.572656	0.198	0.241	2.5358e-09
METTL1	1.19226e-13	0.3873	0.105	0.069	2.77356e-09
CALHM6	1.25253e-13	0.326987	0.107	0.069	2.91376e-09
MRPS2	1.25771e-13	0.264106	0.134	0.092	2.92581e-09
ITFG1	1.31055e-13	-0.557206	0.275	0.311	3.04873e-09
ACO1	1.42312e-13	0.252027	0.126	0.086	3.31061e-09
BAZ1A	1.48273e-13	-0.365214	0.446	0.468	3.44928e-09
NAIP	1.48424e-13	-0.659341	0.132	0.174	3.45278e-09
GPANK1	1.61006e-13	0.252981	0.127	0.086	3.74547e-09
PPP2CA	1.63616e-13	-0.380611	0.376	0.401	3.80621e-09
TP53	1.75271e-13	0.304355	0.117	0.078	4.07733e-09
TOMM5	1.87852e-13	-0.440911	0.266	0.305	4.37001e-09
BRCC3	2.04723e-13	0.268859	0.127	0.087	4.76247e-09
SLC36A4	2.05432e-13	-0.523274	0.219	0.26	4.77896e-09
RAD23B	2.19192e-13	-0.376418	0.434	0.45	5.09906e-09
FCHSD2	2.23681e-13	0.298992	0.103	0.067	5.2035e-09
LBR	2.51878e-13	-0.660309	0.115	0.155	5.85943e-09
XAF1	2.93361e-13	-0.570705	0.114	0.155	6.82445e-09
PHF1	3.09551e-13	0.279847	0.11	0.073	7.20109e-09
CFP	5.34765e-13	-0.80768	0.077	0.112	1.24402e-08
DHRS7B	5.70438e-13	0.280168	0.129	0.089	1.32701e-08
BACH1	7.0557e-13	-0.553168	0.273	0.309	1.64137e-08
PSMA6	7.71164e-13	-0.579146	0.158	0.2	1.79396e-08
DERL2	7.96183e-13	-0.483137	0.292	0.326	1.85216e-08
RBMS2	8.04178e-13	0.27423	0.115	0.078	1.87076e-08
SAMD9	9.03451e-13	-0.685005	0.119	0.158	2.1017e-08
NR4A1	9.78368e-13	-0.491835	0.319	0.349	2.27598e-08
PPP4R3A	1.10705e-12	-0.544367	0.232	0.273	2.57534e-08
MCUB	1.19712e-12	-0.343311	0.514	0.522	2.78485e-08
GBP1	1.21161e-12	0.351479	0.202	0.154	2.81858e-08
TBC1D7	1.29798e-12	-0.590821	0.161	0.201	3.01948e-08
CTSO	1.36475e-12	0.254219	0.12	0.082	3.17481e-08
PELO	1.49023e-12	-0.627986	0.081	0.117	3.46673e-08
FPR1	1.7492e-12	-0.417418	0.364	0.392	4.06916e-08
RSBN1	1.75501e-12	0.265033	0.114	0.077	4.08267e-08
CLDN23	1.81306e-12	0.260642	0.117	0.079	4.21771e-08
MMP19	2.03948e-12	-0.295727	0.654	0.651	4.74444e-08
STYXL1	2.3822e-12	-0.617673	0.117	0.156	5.54171e-08
TAF9	2.40041e-12	-0.372471	0.434	0.453	5.58409e-08
LEO1	2.49485e-12	0.373474	0.101	0.067	5.80377e-08
TEX261	2.60486e-12	0.259863	0.122	0.084	6.05969e-08
KIF5B	3.05582e-12	-0.276938	0.586	0.569	7.10874e-08
NME1	3.56775e-12	-0.363705	0.45	0.459	8.29965e-08
RERE	3.82915e-12	0.251768	0.114	0.078	8.90774e-08
PFDN2	4.06701e-12	-0.265206	0.625	0.6	9.46109e-08
PNPT1	4.70485e-12	-0.675972	0.086	0.12	1.09449e-07
MAVS	5.49879e-12	0.393008	0.103	0.069	1.27918e-07
ERP44	9.22877e-12	-0.32884	0.447	0.457	2.14689e-07
SEMA4A	9.43833e-12	0.252192	0.114	0.079	2.19564e-07
OSM	1.16072e-11	-0.482566	0.159	0.201	2.70018e-07
PARP9	1.25197e-11	-0.48353	0.194	0.233	2.91246e-07
BTF3L4	1.39485e-11	-0.351663	0.456	0.466	3.24483e-07
PPA2	1.39808e-11	-0.39812	0.38	0.401	3.25235e-07
PFDN6	1.63319e-11	-0.509033	0.239	0.272	3.7993e-07
PLEK	2.00569e-11	-0.342635	0.455	0.475	4.66583e-07
STRAP	2.03488e-11	-0.369168	0.44	0.451	4.73374e-07
TMIGD3	2.04693e-11	-0.898955	0.112	0.146	4.76178e-07
ADIPOR2	2.07408e-11	-0.563171	0.17	0.209	4.82493e-07
NCOA7	2.20541e-11	-0.648264	0.135	0.172	5.13046e-07
PDCD10	2.47398e-11	-0.356247	0.376	0.398	5.75522e-07
ETFA	2.51657e-11	-0.340578	0.439	0.447	5.8543e-07
STARD3NL	2.66456e-11	-0.429805	0.343	0.369	6.19857e-07
SNX2	2.87114e-11	-0.317501	0.531	0.521	6.67913e-07
ASB8	3.0633e-11	0.286165	0.125	0.088	7.12616e-07
CLEC5A	3.0763e-11	-0.608201	0.165	0.2	7.1564e-07
PRDX3	3.10239e-11	-0.254024	0.596	0.576	7.2171e-07
ARL8B	3.45086e-11	-0.324347	0.473	0.486	8.02775e-07
EIF6	3.82063e-11	-0.423216	0.441	0.449	8.88792e-07
ERBIN	4.12759e-11	-0.488408	0.191	0.232	9.60201e-07
LAMTOR3	4.24687e-11	-0.417774	0.334	0.361	9.87949e-07
DEFB1	4.25667e-11	0.275291	0.117	0.081	9.90229e-07
SAR1B	5.48553e-11	-0.484371	0.244	0.278	1.2761e-06
IFNGR1	5.9507e-11	-0.284766	0.582	0.562	1.38431e-06
XBP1	6.04099e-11	-0.3233	0.5	0.507	1.40532e-06
TRIB1	6.56705e-11	-0.835481	0.149	0.182	1.52769e-06
EZR	7.05639e-11	-0.31087	0.549	0.55	1.64153e-06
SFTPB	7.22539e-11	-0.754998	0.08	0.112	1.68084e-06
ACSL1	7.38702e-11	-0.252006	0.675	0.64	1.71844e-06
SNAPC1	7.50691e-11	-0.583373	0.147	0.183	1.74633e-06
CAMTA1	7.55102e-11	-0.323101	0.555	0.543	1.75659e-06
LYRM1	1.10519e-10	-0.603884	0.117	0.151	2.57101e-06
TRAPPC2L	1.20006e-10	-0.306203	0.511	0.509	2.7917e-06
AGFG1	1.27069e-10	-0.474304	0.267	0.302	2.95601e-06
FOSL2	1.29824e-10	-0.335187	0.525	0.526	3.02009e-06
SAMD9L	1.30469e-10	-0.417889	0.181	0.219	3.03509e-06
TNFRSF12A	1.40484e-10	-0.699555	0.107	0.14	3.26808e-06
SLC35C1	1.62993e-10	0.284996	0.104	0.072	3.7917e-06
AC020916.1	2.02649e-10	-0.681894	0.177	0.21	4.71423e-06
HOTAIRM1	2.07897e-10	-0.687926	0.112	0.145	4.8363e-06
RRP12	2.18231e-10	-0.810885	0.074	0.103	5.07672e-06
ABCG2	2.87466e-10	-0.510956	0.077	0.108	6.68731e-06
RAB11A	3.41953e-10	-0.29837	0.519	0.517	7.95486e-06
PSMA2	3.77176e-10	-0.317514	0.474	0.477	8.77424e-06
NOL8	3.9421e-10	0.274752	0.126	0.092	9.17052e-06
PCCB	5.35853e-10	0.253395	0.123	0.089	1.24655e-05
MAP3K13	6.04317e-10	-0.441685	0.241	0.276	1.40582e-05
OSTF1	7.23349e-10	-0.25743	0.584	0.567	1.68273e-05
H2AFJ	7.52387e-10	-0.25549	0.641	0.616	1.75028e-05
ARID5A	7.53286e-10	-0.537138	0.247	0.276	1.75237e-05
GTF2A2	8.79734e-10	-0.277746	0.574	0.556	2.04653e-05
IER2	9.10212e-10	-0.357351	0.304	0.336	2.11743e-05
TCTN3	9.15998e-10	0.281784	0.101	0.071	2.13089e-05
NCLN	9.77298e-10	-0.429179	0.299	0.325	2.27349e-05
ZBTB1	1.05423e-09	-0.499794	0.247	0.278	2.45245e-05
REV3L	1.1138e-09	-0.620111	0.142	0.175	2.59102e-05
FCGR2A	1.12967e-09	-0.29463	0.63	0.607	2.62794e-05
DCAF13	1.21354e-09	-0.535078	0.169	0.202	2.82306e-05
SEC24A	1.2501e-09	-0.647579	0.108	0.139	2.9081e-05
SPHK1	1.27422e-09	-0.505405	0.132	0.165	2.96423e-05
ENTR1	1.44583e-09	0.303617	0.102	0.072	3.36343e-05
DNAJC8	1.45163e-09	-0.328793	0.443	0.448	3.37693e-05
MRPL13	1.62261e-09	-0.357876	0.368	0.389	3.77467e-05
GPBP1	1.96595e-09	-0.369206	0.344	0.37	4.57338e-05
C9orf72	2.51168e-09	-0.492812	0.251	0.28	5.84293e-05
PSMD12	2.93259e-09	-0.473061	0.25	0.281	6.82209e-05
LEPROT	2.94122e-09	-0.25388	0.541	0.534	6.84215e-05
RBM8A	2.94283e-09	-0.259879	0.605	0.587	6.8459e-05
TMEM126A	3.20969e-09	-0.340591	0.445	0.446	7.4667e-05
SFXN4	3.24759e-09	0.292827	0.116	0.085	7.55486e-05
PYURF	3.68303e-09	-0.267346	0.546	0.538	8.56784e-05
SCFD1	3.85568e-09	-0.436189	0.212	0.244	8.96946e-05
ICE1	3.89813e-09	0.296712	0.118	0.087	9.06821e-05
IL6ST	4.15978e-09	-0.452409	0.208	0.24	9.6769e-05
XRCC4	4.74495e-09	-0.606795	0.11	0.14	0.000110382
SLC25A19	5.28938e-09	-0.607444	0.241	0.265	0.000123047
RNF139	5.45319e-09	-0.515164	0.266	0.292	0.000126858
ANKRD28	6.39039e-09	-0.398073	0.418	0.427	0.00014866
NUP58	6.48225e-09	-0.465244	0.217	0.249	0.000150797
BTG3	6.54206e-09	-0.415958	0.249	0.279	0.000152188
LDLRAD3	7.13203e-09	-0.571961	0.094	0.124	0.000165912
CLEC7A	7.72727e-09	-0.305887	0.45	0.464	0.000179759
SNRPB2	9.42553e-09	-0.308866	0.501	0.493	0.000219266
ERI1	9.42711e-09	-0.602415	0.076	0.104	0.000219303
IFIH1	1.0038e-08	-0.569185	0.105	0.136	0.000233514
SDHAF3	1.09798e-08	-0.504247	0.132	0.164	0.000255424
SMIM15	1.28736e-08	-0.453275	0.276	0.302	0.000299479
UBE2N	1.37118e-08	-0.302963	0.426	0.437	0.000318977
RANBP1	1.3839e-08	-0.256592	0.595	0.575	0.000321936
MAP2K3	1.41944e-08	-0.407042	0.306	0.332	0.000330205
AK6	1.67582e-08	-0.42543	0.304	0.329	0.000389846
PRKCB	1.83627e-08	-0.468357	0.203	0.232	0.000427171
TIMM17A	1.91009e-08	-0.33272	0.407	0.414	0.000444344
ACTR10	1.9338e-08	-0.424268	0.273	0.3	0.000449859
SRP54	1.96868e-08	-0.452448	0.201	0.233	0.000457975
MAP2K1	1.98656e-08	-0.382088	0.397	0.409	0.000462134
DNAJA1	2.11372e-08	-0.305473	0.553	0.536	0.000491715
MRPL47	2.69161e-08	-0.388491	0.328	0.346	0.000626149
HMGA1	3.79545e-08	-0.271735	0.543	0.54	0.000882935
SERPINB9	3.96996e-08	-0.646278	0.119	0.146	0.000923532
SS18L2	4.20692e-08	-0.412847	0.293	0.317	0.000978656
IFI27	4.80436e-08	-0.433263	0.207	0.245	0.00111764
ETNK1	5.21495e-08	-0.443778	0.265	0.291	0.00121315
KANSL1-AS1	5.39798e-08	-0.443311	0.132	0.162	0.00125573
PTGER2	5.69106e-08	-0.46754	0.27	0.295	0.00132391
ECH1	6.43068e-08	-0.294348	0.463	0.459	0.00149597
SNRPD3	6.96462e-08	-0.290718	0.481	0.475	0.00162018
QPCT	7.32005e-08	-0.342847	0.279	0.307	0.00170286
NAF1	7.89837e-08	-0.673902	0.144	0.173	0.0018374
AHCTF1	8.1252e-08	-0.538286	0.099	0.127	0.00189017
PCNA	8.59933e-08	-0.475079	0.165	0.194	0.00200046
ORMDL2	9.98156e-08	-0.307461	0.497	0.487	0.00232201
RANBP2	1.09216e-07	-0.425086	0.349	0.364	0.0025407
SRSF7	1.16484e-07	-0.321401	0.448	0.453	0.00270976
RLF	1.16664e-07	-0.580966	0.116	0.144	0.00271396
DNAJC3	1.18104e-07	-0.321464	0.444	0.44	0.00274746
TSEN15	1.35703e-07	-0.445655	0.138	0.168	0.00315686
CCNT1	1.36002e-07	-0.812947	0.089	0.114	0.00316381
EDEM1	1.40201e-07	-0.476878	0.181	0.21	0.0032615
OSTM1	1.44125e-07	-0.375351	0.31	0.331	0.00335278
ME2	1.67897e-07	-0.348968	0.413	0.418	0.00390579
PHF20L1	1.70323e-07	-0.458826	0.217	0.244	0.00396223
PTP4A2	1.77979e-07	-0.259479	0.605	0.584	0.00414034
P2RY1	1.88864e-07	-0.55274	0.099	0.125	0.00439355
MAGOH	1.97052e-07	-0.383397	0.366	0.38	0.00458402
STAB1	1.98747e-07	-0.494316	0.127	0.154	0.00462345
PLPP3	2.04984e-07	-0.349928	0.275	0.304	0.00476853
SERPINB8	2.11775e-07	-0.653972	0.145	0.171	0.00492651
NABP1	2.15321e-07	-0.46703	0.323	0.341	0.00500901
ZBTB8OS	2.38489e-07	-0.285413	0.451	0.455	0.00554798
MPEG1	2.79269e-07	-0.593689	0.162	0.188	0.00649664
DNAJB6	2.83887e-07	-0.262832	0.578	0.55	0.00660407
CDC26	3.0298e-07	-0.378054	0.393	0.401	0.00704823
TMEM128	3.32767e-07	-0.520909	0.145	0.172	0.00774116
IPMK	3.63731e-07	-0.562842	0.102	0.128	0.00846148
PPARG	4.04966e-07	-0.305799	0.387	0.4	0.00942073
CCL23	4.39739e-07	0.274662	0.178	0.145	0.0102296
HSPH1	4.48014e-07	-0.558482	0.298	0.315	0.0104221
STK17B	4.62617e-07	-0.452209	0.293	0.312	0.0107619
PCID2	4.85764e-07	-0.650802	0.139	0.165	0.0113003
SPART	5.43655e-07	-0.395457	0.273	0.295	0.012647
EIF1B	5.83268e-07	-0.313158	0.482	0.468	0.0135686
LEPROTL1	5.84788e-07	-0.260775	0.522	0.505	0.0136039
DDX60L	6.52788e-07	-0.47213	0.162	0.189	0.0151858
OAS1	6.92374e-07	-0.363533	0.251	0.276	0.0161067
MMP24OS	7.24782e-07	-0.297607	0.46	0.457	0.0168606
PNP	7.29252e-07	-0.567919	0.224	0.245	0.0169646
BNIP2	7.96814e-07	-0.33656	0.435	0.434	0.0185363
MGAT4A	8.4007e-07	-0.415799	0.321	0.336	0.0195426
SYAP1	8.46861e-07	-0.368113	0.397	0.406	0.0197005
SIGLEC1	8.48209e-07	-0.339397	0.227	0.256	0.0197319
PCNP	8.6561e-07	-0.320861	0.412	0.418	0.0201367
GPR65	9.12222e-07	-0.371366	0.211	0.239	0.021221
RNFT1	9.62114e-07	-0.458298	0.213	0.238	0.0223817
PPP2R2A	9.76463e-07	-0.415905	0.18	0.208	0.0227155
CHIC2	9.88962e-07	-0.448032	0.263	0.285	0.0230062
CYTOR	9.89444e-07	-0.450582	0.331	0.344	0.0230174
COMMD10	1.13169e-06	-0.46026	0.182	0.207	0.0263265
C1orf52	1.17648e-06	-0.456208	0.172	0.198	0.0273685
RAB5A	1.17869e-06	-0.390232	0.306	0.322	0.0274198
DDX39A	1.22813e-06	-0.404143	0.208	0.233	0.02857
TRMT6	1.29085e-06	-0.494971	0.153	0.179	0.030029
COPB1	1.2916e-06	-0.400649	0.254	0.277	0.0300464
BHLHE40	1.31709e-06	-0.385617	0.346	0.359	0.0306395
PSMD14	1.39895e-06	-0.303941	0.396	0.4	0.0325438
VBP1	1.42188e-06	-0.380978	0.253	0.275	0.0330773
GPRIN3	1.46161e-06	-0.454023	0.245	0.264	0.0340015
TDP2	1.57296e-06	-0.33709	0.42	0.42	0.0365919
CASP1	1.57869e-06	-0.345894	0.279	0.3	0.0367251
PARP14	1.74298e-06	-0.371092	0.306	0.323	0.0405469
C1GALT1	1.76489e-06	-0.522799	0.105	0.129	0.0410567
CYTH1	1.98857e-06	-0.434259	0.309	0.324	0.04626
SMCHD1	2.07195e-06	-0.433171	0.193	0.219	0.0481999
KDM6B	2.29301e-06	-0.490095	0.362	0.368	0.0533424
TGM2	2.36638e-06	-0.427586	0.253	0.274	0.0550492
HNRNPM	2.44219e-06	-0.277559	0.414	0.422	0.0568127
RGL1	2.50442e-06	-0.296571	0.206	0.234	0.0582604
BCCIP	2.57272e-06	-0.40825	0.18	0.206	0.0598492
MAGOHB	2.73108e-06	-0.432399	0.156	0.181	0.0635332
NAPA	2.88e-06	-0.377948	0.36	0.368	0.0669974
PSMC6	2.95519e-06	-0.342954	0.328	0.341	0.0687466
NAPRT	3.39693e-06	-0.377653	0.286	0.305	0.0790229
PNRC2	3.58637e-06	-0.397636	0.31	0.327	0.0834298
AL445524.1	3.74365e-06	-0.625276	0.084	0.105	0.0870886
TFDP1	3.82189e-06	-0.432675	0.232	0.254	0.0889087
PET100	4.70214e-06	-0.290755	0.426	0.429	0.109386
HSD17B12	5.05958e-06	-0.358351	0.343	0.352	0.117701
ZNF90	5.32812e-06	-0.409229	0.143	0.168	0.123948
H1F0	5.6853e-06	-0.532063	0.143	0.167	0.132257
PPP1R2	5.94409e-06	-0.302713	0.423	0.424	0.138277
NHSL2	6.12606e-06	-0.588084	0.08	0.101	0.142511
SNRNP27	6.24301e-06	-0.371558	0.225	0.249	0.145231
CHORDC1	6.44562e-06	-0.436427	0.15	0.174	0.149945
POLR2K	6.84205e-06	-0.250419	0.534	0.517	0.159167
PSMD11	6.97362e-06	-0.290403	0.354	0.366	0.162227
CCDC167	7.56659e-06	-0.399555	0.281	0.296	0.176021
CREB5	7.61589e-06	-0.611875	0.086	0.107	0.177169
LPXN	8.17931e-06	-0.322839	0.432	0.431	0.190275
CCDC186	8.35337e-06	-0.429628	0.18	0.204	0.194324
GOLT1B	8.59814e-06	-0.379556	0.245	0.266	0.200019
CRELD2	8.87018e-06	-0.359361	0.301	0.316	0.206347
COQ10B	9.70949e-06	-0.467599	0.218	0.239	0.225872
MED31	1.04947e-05	-0.458484	0.156	0.18	0.244137
MIR4458HG	1.18665e-05	-0.383858	0.096	0.119	0.276049
RNMT	1.2299e-05	-0.403078	0.353	0.361	0.286112
TAF13	1.40206e-05	-0.452919	0.209	0.229	0.32616
SLC25A24	1.53113e-05	-0.324802	0.352	0.36	0.356188
SMARCA5	1.83353e-05	-0.313464	0.28	0.297	0.426533
PIM1	1.85928e-05	-0.436581	0.201	0.223	0.432524
VWA5A	1.89906e-05	-0.479929	0.161	0.182	0.441778
USP25	1.97646e-05	-0.477387	0.133	0.155	0.459785
ARMT1	2.34848e-05	-0.503949	0.129	0.15	0.546326
CLDND1	2.57785e-05	-0.482788	0.193	0.213	0.599686
MICU2	2.57892e-05	-0.360499	0.173	0.195	0.599933
TNFRSF1B	2.61852e-05	-0.427027	0.278	0.293	0.609146
TBK1	2.81617e-05	-0.447074	0.123	0.145	0.655126
SRP19	2.82361e-05	-0.320942	0.433	0.425	0.656856
RPF2	2.88053e-05	-0.379875	0.214	0.234	0.670097
SDSL	2.94807e-05	-0.251444	0.434	0.429	0.68581
PCMT1	3.53482e-05	-0.29738	0.396	0.396	0.822306
MIR22HG	3.55451e-05	-0.369275	0.287	0.301	0.826886
CYP1B1	3.61601e-05	-0.89798	0.18	0.194	0.841194
SLC44A1	3.74048e-05	-0.456197	0.273	0.286	0.870149
BTG2	3.77131e-05	-0.455591	0.209	0.23	0.87732
TMEM33	4.00966e-05	-0.318883	0.371	0.376	0.932766
COMMD8	4.15446e-05	-0.351863	0.334	0.341	0.966452
NFE2L2	4.20494e-05	-0.318358	0.516	0.497	0.978196
ZMPSTE24	4.23475e-05	-0.448249	0.202	0.221	0.985131
IL1R1	4.56881e-05	-0.567317	0.116	0.135	1
GRPEL1	5.12921e-05	-0.409076	0.238	0.254	1
AP1G1	5.13607e-05	-0.455965	0.135	0.156	1
HK2	5.13981e-05	-0.466479	0.289	0.297	1
SPATS2L	5.14656e-05	-0.376374	0.319	0.328	1
SKAP2	5.14798e-05	-0.275121	0.479	0.463	1
CFLAR	5.16183e-05	-0.284143	0.507	0.499	1
BAG3	5.37823e-05	-0.633239	0.098	0.116	1
BCL10	5.51305e-05	-0.40417	0.177	0.199	1
PPIG	5.51908e-05	-0.277922	0.504	0.486	1
PIM3	6.34887e-05	-0.344699	0.455	0.445	1
TET2	7.27126e-05	-0.482087	0.182	0.202	1
HDAC2	7.75638e-05	-0.352098	0.332	0.34	1
ENOSF1	7.80798e-05	-0.322164	0.217	0.237	1
TNNI2	9.53434e-05	-0.46657	0.147	0.167	1
STK38L	9.72435e-05	-0.746544	0.115	0.133	1
VAMP7	0.000101774	-0.407833	0.204	0.224	1
MAPRE1	0.000103478	-0.282614	0.452	0.443	1
UBE2D1	0.000114011	-0.297947	0.5	0.483	1
TANK	0.000115103	-0.33301	0.338	0.345	1
2020-03-07	0.000120078	-0.388047	0.189	0.209	1
NFKBID	0.000120632	-0.543004	0.166	0.184	1
OSBPL11	0.00012646	-0.400714	0.165	0.185	1
ELF1	0.000132094	-0.287687	0.5	0.484	1
TRA2B	0.000138398	-0.262918	0.417	0.417	1
APIP	0.000147413	-0.344773	0.363	0.36	1
RAB8B	0.000159897	-0.361394	0.309	0.317	1
TMEM170B	0.000176061	-0.525817	0.091	0.109	1
IGFBP7	0.000204522	-0.317073	0.32	0.327	1
VPS37B	0.000217218	-0.562028	0.137	0.153	1
RCBTB2	0.000219898	-0.532038	0.088	0.105	1
MT-ND4L	0.000239775	-0.300794	0.665	0.611	1
EIF2S1	0.000249291	-0.329182	0.264	0.278	1
BRAF	0.000249472	-0.563857	0.114	0.132	1
FAM126A	0.000251451	-0.432466	0.143	0.162	1
KYNU	0.000255719	-0.307585	0.422	0.419	1
AL392172.1	0.000268689	-0.402665	0.157	0.175	1
HNRNPD	0.000277694	-0.321105	0.362	0.365	1
LYSMD3	0.000277838	-0.494225	0.087	0.104	1
TMED7	0.000279068	-0.342471	0.291	0.301	1
CPD	0.000281718	-0.420574	0.209	0.226	1
BIRC2	0.000284929	-0.412388	0.202	0.22	1
RNASE6	0.000303566	-0.284397	0.415	0.418	1
RNF19A	0.000314976	-0.499136	0.129	0.147	1
C12orf57	0.000332286	-0.349171	0.282	0.293	1
PSMC4	0.000332523	-0.369586	0.282	0.292	1
LMAN1	0.00033384	-0.298798	0.328	0.333	1
FAM102B	0.000350595	-0.452196	0.117	0.135	1
PIK3AP1	0.00035142	-0.351006	0.291	0.302	1
PCF11	0.000352445	-0.389128	0.265	0.277	1
AGTPBP1	0.000378181	-0.406508	0.088	0.105	1
TMEM30A	0.000389188	-0.323059	0.383	0.381	1
HPRT1	0.000424011	-0.390585	0.275	0.284	1
FAR1	0.000505541	-0.366605	0.162	0.181	1
GBE1	0.000514457	-0.55914	0.111	0.127	1
C11orf71	0.0005213	-0.458729	0.101	0.117	1
TRIM38	0.000528866	-0.373086	0.244	0.259	1
SHISA5	0.000539355	-0.252926	0.359	0.361	1
PTPN12	0.000557804	-0.345339	0.375	0.372	1
NDUFAF2	0.000580963	-0.367315	0.251	0.263	1
ATP11B	0.000586194	-0.540194	0.111	0.128	1
RB1	0.000658337	-0.33097	0.215	0.231	1
PSMD6	0.000743105	-0.35928	0.262	0.273	1
PICALM	0.000754271	-0.255363	0.453	0.441	1
ERGIC2	0.000783838	-0.36267	0.263	0.274	1
TMEM41B	0.000812881	-0.527596	0.12	0.136	1
PHF11	0.000829922	-0.391228	0.214	0.228	1
ATG101	0.000837741	-0.401165	0.267	0.277	1
TMF1	0.000838489	-0.319603	0.218	0.234	1
CISD1	0.000890394	-0.419196	0.243	0.253	1
SETDB2	0.000936027	-0.313296	0.131	0.149	1
SLC30A1	0.000942602	-0.427876	0.115	0.132	1
SLFN11	0.000967793	-0.347617	0.196	0.212	1
UBE2J1	0.00107763	-0.255952	0.463	0.452	1
HSDL2	0.00108645	-0.35425	0.162	0.179	1
THAP2	0.00109622	-0.531455	0.15	0.164	1
SPAG9	0.00109827	-0.378554	0.308	0.313	1
HSD17B10	0.00114019	-0.283014	0.397	0.393	1
RAMMET	0.00114332	-0.390473	0.269	0.278	1
SEC23B	0.00119056	-0.380821	0.195	0.21	1
HUS1	0.00119365	-0.357345	0.194	0.209	1
ATP2A2	0.00140786	-0.299137	0.379	0.375	1
SPTY2D1	0.00145069	-0.491183	0.148	0.163	1
COPZ1	0.0014949	-0.263819	0.452	0.433	1
NFKBIE	0.00155216	-0.3719	0.118	0.133	1
NSMAF	0.00161502	-0.405958	0.204	0.217	1
ELL	0.00163032	-0.458543	0.088	0.103	1
SEC24D	0.00164481	-0.347405	0.149	0.165	1
FAM214B	0.00165438	-0.444665	0.162	0.177	1
CAPN2	0.00166234	-0.279538	0.444	0.434	1
INHBA	0.00167685	-0.360699	0.105	0.122	1
TM2D3	0.00169462	-0.425841	0.222	0.232	1
IL6R	0.00171906	-0.478719	0.198	0.208	1
RBP7	0.00173649	-0.372959	0.132	0.148	1
SPATA13	0.00175492	-0.593264	0.142	0.155	1
DENR	0.00180072	-0.329739	0.274	0.282	1
MOAP1	0.00180218	-0.587625	0.092	0.105	1
YME1L1	0.00183231	-0.26125	0.394	0.392	1
OTUD1	0.00185065	-0.48202	0.215	0.226	1
CHURC1	0.00186254	-0.30734	0.363	0.362	1
MAPK6	0.00193527	-0.358028	0.291	0.297	1
JOSD1	0.00193753	-0.429801	0.269	0.276	1
TRABD	0.00195504	-0.399758	0.259	0.267	1
RIPK2	0.00196648	-0.294827	0.366	0.366	1
B4GALT5	0.00201397	-0.311257	0.268	0.278	1
SPRED1	0.00203982	-0.384085	0.184	0.198	1
LIN7C	0.00207452	-0.421253	0.137	0.152	1
RPS6KA3	0.00207546	-0.25632	0.214	0.183	1
JMJD6	0.00209264	-0.37414	0.154	0.168	1
MOB4	0.00218717	-0.327626	0.206	0.219	1
NRAS	0.00220909	-0.331766	0.253	0.264	1
XRN2	0.00222903	-0.279343	0.394	0.39	1
C12orf4	0.00225405	-0.333658	0.091	0.106	1
ZSWIM6	0.0022574	-0.445052	0.129	0.143	1
MMADHC	0.002498	-0.282448	0.366	0.363	1
CD58	0.00263981	-0.329061	0.387	0.381	1
TXNDC9	0.00268448	-0.339129	0.185	0.2	1
ARL1	0.00275109	-0.363896	0.261	0.268	1
CPSF2	0.00277457	-0.356138	0.163	0.178	1
XRN1	0.00283522	-0.362577	0.116	0.131	1
SAMD8	0.00286136	-0.470869	0.128	0.142	1
ZNF518A	0.00296643	-0.291853	0.11	0.125	1
CHD1	0.00299381	-0.310584	0.367	0.365	1
WDR45B	0.00302438	-0.33219	0.298	0.302	1
AFTPH	0.00304434	-0.419511	0.184	0.197	1
USP14	0.00312126	-0.300141	0.241	0.252	1
YIPF6	0.00345843	-0.364852	0.22	0.231	1
C1D	0.00347979	-0.298012	0.344	0.344	1
EDEM3	0.00349322	-0.354856	0.126	0.141	1
UBA6	0.00371288	-0.431308	0.148	0.162	1
ERAP1	0.00372394	-0.315497	0.125	0.14	1
TPMT	0.0037676	-0.321523	0.289	0.293	1
PRPF38A	0.00383804	-0.423663	0.177	0.189	1
LAGE3	0.00389671	-0.284739	0.347	0.344	1
PIN4	0.00399976	-0.310777	0.301	0.304	1
ZDHHC20	0.00410546	-0.282078	0.31	0.316	1
HIKESHI	0.00416371	-0.273883	0.394	0.384	1
SLC12A6	0.00433642	-0.472437	0.144	0.157	1
FAM192A	0.00434126	-0.367481	0.219	0.229	1
MRPL28	0.00438381	-0.344354	0.289	0.294	1
VRK2	0.00441813	-0.359496	0.14	0.154	1
SUCLA2	0.00458888	-0.376706	0.127	0.141	1
ZNF207	0.00470833	-0.286886	0.413	0.4	1
SLC25A40	0.00474746	-0.464489	0.106	0.12	1
RASA2	0.0049834	-0.498491	0.11	0.124	1
RAP2C	0.00503756	-0.414562	0.186	0.197	1
REEP3	0.00504191	-0.260675	0.448	0.427	1
TMX1	0.00509896	-0.326159	0.327	0.325	1
EEF1AKMT2	0.00519449	-0.267752	0.092	0.105	1
NDRG1	0.00563465	-0.530688	0.203	0.211	1
S1PR4	0.00571664	-0.306288	0.168	0.182	1
FKBP4	0.00578868	-0.320902	0.196	0.207	1
CSTF3	0.00604709	-0.48158	0.108	0.121	1
TMEM14A	0.00615547	-0.463619	0.094	0.107	1
ISG20	0.00670647	-0.269337	0.101	0.085	1
SERTAD2	0.00670821	-0.51371	0.205	0.212	1
RNF11	0.00673822	-0.36878	0.246	0.254	1
RTCA	0.00683173	-0.296978	0.356	0.349	1
RIT1	0.0072153	-0.28399	0.327	0.327	1
SCGB1A1	0.00767903	-0.410428	0.331	0.277	1
SETD9	0.00783933	-0.416284	0.123	0.135	1
STT3B	0.00804438	-0.269344	0.371	0.366	1
G3BP2	0.0083531	-0.286962	0.269	0.276	1
DHX15	0.00836792	-0.32778	0.221	0.23	1
PDCD6IP	0.00837747	-0.301721	0.427	0.408	1
SLC3A2	0.00842121	-0.268054	0.4	0.388	1
OPA1	0.00860337	-0.333979	0.16	0.172	1
YTHDF3	0.00870953	-0.428027	0.204	0.213	1
GTF2B	0.00888818	-0.337259	0.227	0.236	1
BCLAF1	0.0095302	-0.274354	0.325	0.328	1
ITGA5	0.0103159	-0.521898	0.197	0.204	1
ABHD13	0.0111481	-0.414489	0.132	0.144	1
ST3GAL6	0.0112763	-0.395635	0.144	0.156	1
ANXA6	0.0115477	-0.42209	0.191	0.198	1
FNDC3A	0.012154	-0.37027	0.285	0.288	1
RAB7B	0.0122515	-0.470881	0.117	0.128	1
TIMM17B	0.0123094	-0.3922	0.256	0.259	1
SNTB1	0.013002	-0.257266	0.372	0.364	1
SYS1	0.013207	-0.28583	0.362	0.352	1
RAB8A	0.0136759	-0.262651	0.356	0.352	1
DYRK1A	0.0138651	-0.405949	0.104	0.115	1
TIPRL	0.0139327	-0.308796	0.316	0.316	1
PIK3CB	0.013962	-0.397858	0.154	0.165	1
MORC3	0.014371	-0.401911	0.134	0.146	1
MAP3K2	0.0143928	-0.320606	0.398	0.385	1
AIFM2	0.0144238	-0.359241	0.115	0.127	1
FBXL5	0.0152578	-0.351153	0.282	0.283	1
NT5C2	0.0152726	-0.36471	0.14	0.151	1
MPLKIP	0.0158819	-0.29547	0.353	0.346	1
UAP1	0.0165479	-0.503159	0.157	0.166	1
ZCCHC10	0.0166924	-0.342943	0.211	0.219	1
CCPG1	0.0167042	-0.334265	0.333	0.325	1
ARFGEF2	0.0168296	-0.391581	0.097	0.108	1
DDIT3	0.0168956	-0.538244	0.174	0.182	1
GNAI3	0.0169718	-0.255503	0.467	0.443	1
ATG5	0.0172888	-0.290011	0.238	0.244	1
VMP1	0.0175928	-0.395991	0.459	0.433	1
FUBP1	0.0177314	-0.368314	0.173	0.183	1
EIF2AK3	0.0180689	-0.496386	0.1	0.11	1
P4HA1	0.0181266	-0.354468	0.215	0.223	1
GTF2H1	0.018621	-0.314948	0.157	0.168	1
FAM91A1	0.0187695	-0.347711	0.186	0.196	1
SUZ12	0.019179	-0.265501	0.135	0.147	1
PPIP5K2	0.0195199	-0.303758	0.205	0.214	1
RASSF5	0.0197182	-0.431977	0.113	0.123	1
UHRF1BP1L	0.0198322	-0.289015	0.107	0.119	1
UBA5	0.0199903	-0.371242	0.1	0.111	1
ZC3H12A	0.0202476	-0.337108	0.225	0.231	1
MED30	0.0204928	-0.368805	0.193	0.202	1
TMX3	0.0205765	-0.416923	0.112	0.123	1
MAPK1IP1L	0.0210923	-0.346291	0.333	0.328	1
RNF168	0.0214447	-0.343696	0.177	0.187	1
FAM126B	0.0219036	-0.403038	0.091	0.101	1
C1GALT1C1	0.0220037	-0.42605	0.093	0.103	1
TLE4	0.02206	-0.409727	0.144	0.154	1
PHKB	0.0232342	-0.347293	0.197	0.206	1
ZNF292	0.0235255	-0.447748	0.146	0.155	1
LCORL	0.0244325	-0.388711	0.118	0.128	1
MALT1	0.0259048	-0.358704	0.139	0.149	1
SLC43A2	0.0262124	-0.273166	0.342	0.34	1
TARDBP	0.0275297	-0.299534	0.22	0.227	1
KMO	0.0283834	-0.286965	0.158	0.169	1
SEL1L	0.0284068	-0.287332	0.279	0.28	1
RCHY1	0.0309066	-0.296583	0.098	0.109	1
VTI1A	0.0310629	-0.360792	0.113	0.122	1
MRPS28	0.0316974	-0.275247	0.165	0.174	1
CDC42EP3	0.0331948	-0.376492	0.127	0.137	1
NFKBIZ	0.0335577	-0.258648	0.215	0.19	1
ADAM17	0.0338303	-0.334377	0.401	0.384	1
GMFB	0.033902	-0.305737	0.32	0.316	1
SEC23A	0.0353227	-0.307185	0.204	0.212	1
GART	0.0364905	-0.373038	0.111	0.12	1
AC073611.1	0.0375017	-0.322154	0.112	0.121	1
TTC19	0.0383169	-0.340145	0.207	0.212	1
ACSL4	0.0388293	-0.294713	0.305	0.301	1
ICAM2	0.0391451	-0.325209	0.14	0.149	1
PRPF18	0.0400989	-0.340362	0.14	0.15	1
JKAMP	0.0407611	-0.283878	0.221	0.226	1
KCTD20	0.0412328	-0.285468	0.243	0.247	1
DBF4	0.0416185	-0.366738	0.1	0.109	1
RHBDD2	0.0432299	-0.28311	0.277	0.279	1
SHOC2	0.0434457	-0.305928	0.317	0.313	1
ITPRIP	0.0451042	-0.446385	0.173	0.179	1
MSL3	0.0462655	-0.255674	0.154	0.163	1
GON7	0.0463908	-0.352467	0.229	0.231	1
CRIPT	0.0466737	-0.328198	0.262	0.261	1
DPYD	0.0488521	-0.363127	0.231	0.233	1
TTC14	0.0501032	-0.373948	0.105	0.114	1
XPO1	0.0501741	-0.273782	0.245	0.249	1
SP3	0.050429	-0.433604	0.162	0.167	1
NFAT5	0.051591	-0.43741	0.108	0.116	1
ZNF593	0.0521621	-0.30435	0.31	0.305	1
MED13	0.0559751	-0.341042	0.171	0.178	1
ADGRE2	0.0564604	-0.274823	0.183	0.163	1
ALG13	0.0591916	-0.338377	0.241	0.242	1
PPP3R1	0.0595987	-0.302383	0.131	0.139	1
TMEM170A	0.0601184	-0.265168	0.255	0.255	1
HPF1	0.0611369	-0.314643	0.133	0.141	1
COP1	0.061958	-0.416655	0.161	0.168	1
AASDHPPT	0.0655049	-0.282331	0.14	0.148	1
TCF7L2	0.0701918	-0.315076	0.137	0.145	1
TIGAR	0.0708958	-0.315743	0.186	0.191	1
GOSR2	0.0735387	-0.346252	0.218	0.219	1
MEF2D	0.0755083	-0.268248	0.117	0.104	1
EXOSC3	0.0769276	-0.297164	0.166	0.172	1
PDCL3	0.0779269	-0.279179	0.279	0.277	1
CITED2	0.0802002	-0.258781	0.537	0.504	1
PPP4R3B	0.0833522	-0.277869	0.202	0.207	1
SLC25A37	0.084043	-0.389357	0.29	0.283	1
MAIP1	0.084101	-0.276444	0.124	0.131	1
ALG5	0.0864402	-0.3005	0.318	0.311	1
STAM2	0.0898353	-0.306083	0.102	0.11	1
MIIP	0.0900176	-0.270023	0.228	0.231	1
ELK3	0.0943741	-0.442315	0.102	0.109	1
RFXANK	0.0952323	-0.372107	0.21	0.212	1
ARFGEF1	0.0960661	-0.266569	0.147	0.154	1
KLHL2	0.0962323	-0.458427	0.116	0.122	1
SEH1L	0.0962394	-0.362653	0.143	0.149	1
TSC22D2	0.0963264	-0.358275	0.212	0.214	1
SLC6A6	0.0984315	-0.324767	0.296	0.291	1
ZDHHC6	0.0993294	-0.336868	0.197	0.201	1
TNIK	0.100785	-0.350805	0.108	0.115	1
UBXN2B	0.103296	-0.253644	0.245	0.246	1
NF1	0.103851	-0.403261	0.115	0.121	1
VPS37A	0.104154	-0.301841	0.191	0.195	1
SSFA2	0.104618	-0.336947	0.192	0.197	1
PXK	0.107437	-0.340668	0.122	0.129	1
SLC39A4	0.108781	-0.262813	0.145	0.131	1
DNAJC7	0.109055	-0.275455	0.357	0.344	1
EBPL	0.10995	-0.296122	0.153	0.137	1
ABHD3	0.112332	-0.348307	0.171	0.175	1
RAB21	0.11234	-0.276358	0.325	0.318	1
TAGLN	0.112578	-0.300714	0.134	0.121	1
RPF1	0.11351	-0.288677	0.218	0.221	1
SPOPL	0.120423	-0.43775	0.107	0.114	1
PPIL4	0.121676	-0.299047	0.177	0.183	1
MIOS	0.123283	-0.388766	0.098	0.104	1
ACSL5	0.123631	-0.402724	0.164	0.168	1
USP36	0.126113	-0.295548	0.173	0.156	1
SLC35F5	0.126174	-0.303017	0.111	0.117	1
ZNF638	0.133469	-0.311325	0.161	0.166	1
CSGALNACT2	0.133596	-0.314392	0.352	0.338	1
SPOCD1	0.135563	-0.276982	0.1	0.107	1
MOB1B	0.136422	-0.273099	0.123	0.113	1
ENG	0.136843	-0.258115	0.406	0.386	1
PYM1	0.136976	-0.309112	0.286	0.279	1
GAS2L3	0.13727	-0.34272	0.1	0.106	1
GGPS1	0.137947	-0.258137	0.152	0.139	1
BBIP1	0.14148	-0.346238	0.177	0.179	1
METRNL	0.141705	-0.325944	0.344	0.332	1
IFRD1	0.145096	-0.281027	0.239	0.239	1
DCP2	0.145173	-0.302805	0.185	0.189	1
NT5C3A	0.14555	-0.498581	0.145	0.15	1
HSPBP1	0.145841	-0.304706	0.116	0.122	1
TENT5A	0.146119	-0.309176	0.136	0.142	1
CATSPER1	0.147919	-0.401492	0.095	0.101	1
RLIM	0.148146	-0.328145	0.117	0.123	1
IMPAD1	0.148342	-0.314521	0.206	0.209	1
ABCE1	0.150833	-0.291787	0.218	0.219	1
UNC50	0.153822	-0.272819	0.282	0.277	1
CCNK	0.156799	-0.257342	0.162	0.168	1
DHX9	0.157779	-0.291247	0.215	0.217	1
SMG1	0.158757	-0.312313	0.18	0.183	1
EIF4A3	0.159112	-0.257543	0.393	0.377	1
MITD1	0.159734	-0.343328	0.156	0.161	1
ACTL6A	0.159791	-0.290428	0.103	0.109	1
YRDC	0.165465	-0.383833	0.107	0.112	1
LILRA6	0.168137	-0.280721	0.18	0.165	1
HINT3	0.168202	-0.298857	0.19	0.192	1
TOP2B	0.169244	-0.289723	0.144	0.149	1
NARF	0.170709	-0.334091	0.151	0.138	1
SIRT1	0.170798	-0.352797	0.098	0.104	1
PATL1	0.171229	-0.308048	0.171	0.176	1
MAFK	0.172234	-0.252515	0.126	0.116	1
RRN3	0.173516	-0.254548	0.127	0.117	1
IFNAR2	0.174179	-0.279797	0.2	0.202	1
CASP7	0.174887	-0.302575	0.121	0.127	1
DMXL2	0.177938	-0.258876	0.323	0.314	1
EEF1E1	0.178227	-0.278477	0.225	0.225	1
UBR5	0.181223	-0.377571	0.148	0.152	1
RBM7	0.183693	-0.292518	0.183	0.186	1
RNF6	0.186824	-0.318867	0.135	0.14	1
UCHL5	0.188964	-0.289403	0.126	0.132	1
ORC3	0.190984	-0.379582	0.107	0.111	1
TRMT1	0.193028	-0.279114	0.168	0.154	1
RNF141	0.193662	-0.272153	0.213	0.195	1
PSMB10	0.194131	-0.301517	0.232	0.23	1
COX16	0.196739	-0.286396	0.1	0.105	1
QSOX1	0.198372	-0.296658	0.266	0.242	1
POLK	0.2001	-0.25012	0.13	0.136	1
LONP1	0.201708	-0.305867	0.145	0.148	1
LLPH	0.205481	-0.26108	0.274	0.269	1
C3orf58	0.205614	-0.332036	0.112	0.117	1
HECA	0.210301	-0.301841	0.236	0.216	1
IER5	0.210362	-0.394755	0.231	0.229	1
ARFIP1	0.210872	-0.316985	0.097	0.102	1
CPEB4	0.21187	-0.308314	0.308	0.298	1
OAT	0.214104	-0.330232	0.209	0.21	1
GMPPA	0.216239	-0.353412	0.127	0.13	1
PDLIM7	0.218241	-0.320617	0.224	0.204	1
TRIM22	0.218647	-0.291649	0.232	0.231	1
CSRNP1	0.220061	-0.335524	0.272	0.266	1
SEC23IP	0.220142	-0.253276	0.135	0.124	1
KRR1	0.220644	-0.293216	0.146	0.151	1
CYB5B	0.221343	-0.292505	0.177	0.179	1
AGO2	0.223818	-0.271692	0.198	0.181	1
RBM12	0.224158	-0.396264	0.106	0.11	1
WDFY3	0.225649	-0.277189	0.102	0.094	1
CUL3	0.231713	-0.358971	0.159	0.162	1
RSRP1	0.240344	-0.285821	0.348	0.334	1
ZRANB2	0.240793	-0.300274	0.17	0.173	1
SIGIRR	0.244549	-0.429555	0.199	0.195	1
C16orf87	0.24746	-0.289176	0.115	0.12	1
STK24	0.24946	-0.250844	0.306	0.28	1
PDE12	0.249602	-0.374978	0.113	0.117	1
CKAP4	0.250242	-0.266007	0.183	0.169	1
DNM2	0.251281	-0.366819	0.214	0.212	1
R3HDM4	0.256947	-0.324982	0.122	0.112	1
AC093673.1	0.257793	-0.334452	0.119	0.109	1
RRP1	0.259779	-0.392889	0.179	0.179	1
USP33	0.261226	-0.293789	0.134	0.137	1
SMC5	0.263175	-0.259379	0.134	0.139	1
IDH3A	0.265755	-0.277178	0.124	0.128	1
MAP3K20	0.265863	-0.358159	0.178	0.164	1
TM9SF3	0.270539	-0.271798	0.373	0.356	1
ZMYM2	0.277723	-0.302103	0.149	0.152	1
DOK3	0.282609	-0.376114	0.197	0.195	1
KIF13A	0.303012	-0.358888	0.108	0.1	1
NCOR2	0.306748	-0.295308	0.202	0.187	1
GPATCH2L	0.311225	-0.361217	0.189	0.189	1
GTDC1	0.313441	-0.364826	0.112	0.116	1
PI4K2A	0.316669	-0.325743	0.139	0.142	1
UBE2E3	0.318956	-0.26438	0.353	0.336	1
ELAVL1	0.319763	-0.304928	0.273	0.265	1
NAA15	0.324282	-0.261405	0.138	0.141	1
USP47	0.324904	-0.272649	0.157	0.16	1
RBM18	0.326094	-0.271062	0.193	0.193	1
OGT	0.326965	-0.411719	0.11	0.112	1
EPS15	0.327578	-0.264536	0.201	0.186	1
LGALS8	0.329319	-0.26476	0.239	0.237	1
PAFAH1B1	0.330723	-0.258715	0.349	0.332	1
FAM129B	0.336481	-0.381065	0.135	0.136	1
ARGLU1	0.344576	-0.252151	0.268	0.263	1
RHOT1	0.344934	-0.292676	0.213	0.211	1
PIP4P2	0.353148	-0.287065	0.104	0.097	1
TOB1	0.358722	-0.340685	0.21	0.207	1
IREB2	0.36018	-0.308838	0.152	0.153	1
TOM1	0.375665	-0.421991	0.198	0.194	1
BIRC6	0.379849	-0.327539	0.192	0.191	1
C16orf72	0.382536	-0.301792	0.257	0.249	1
TRAPPC8	0.384524	-0.266566	0.12	0.113	1
TRIM25	0.385403	-0.251895	0.194	0.194	1
INIP	0.390963	-0.268738	0.125	0.128	1
ZFC3H1	0.39523	-0.363612	0.101	0.104	1
FAM210A	0.397492	-0.279326	0.187	0.187	1
PLAA	0.397655	-0.26801	0.112	0.105	1
SRSF1	0.40197	-0.302256	0.244	0.237	1
MRPL50	0.401991	-0.267741	0.238	0.233	1
FIG4	0.405193	-0.320277	0.158	0.159	1
FBXO11	0.415137	-0.307231	0.169	0.169	1
HAT1	0.41995	-0.269149	0.17	0.169	1
ANKLE2	0.428956	-0.252931	0.166	0.156	1
PJA2	0.433384	-0.261281	0.285	0.274	1
NLRP3	0.443304	-0.348418	0.186	0.172	1
PPP6C	0.448868	-0.264119	0.291	0.282	1
ILF3-DT	0.451409	-0.251869	0.132	0.134	1
RELT	0.453232	-0.423937	0.105	0.107	1
HSPD1	0.454968	-0.266292	0.541	0.481	1
ASL	0.455085	-0.31085	0.169	0.168	1
NFKBIB	0.45923	-0.260344	0.157	0.147	1
PAFAH1B3	0.459438	-0.307324	0.109	0.111	1
DNAJB14	0.461325	-0.266275	0.179	0.178	1
TAF7	0.465445	-0.275701	0.299	0.288	1
TRPM7	0.478898	-0.392006	0.101	0.103	1
RAB30-AS1	0.483359	-0.25579	0.125	0.126	1
TROVE2	0.483621	-0.28763	0.211	0.208	1
NUTM2A-AS1	0.488453	-0.351586	0.118	0.119	1
SHKBP1	0.491483	-0.293427	0.335	0.317	1
MKLN1	0.494831	-0.286971	0.148	0.14	1
ATXN1	0.498032	-0.356701	0.218	0.213	1
XPOT	0.506457	-0.29009	0.128	0.129	1
KBTBD2	0.519713	-0.353031	0.108	0.109	1
AC004687.1	0.522078	-0.442157	0.108	0.109	1
PPIL3	0.52814	-0.264042	0.156	0.156	1
ST20	0.528928	-0.320177	0.128	0.128	1
PYROXD1	0.529707	-0.338322	0.111	0.112	1
DENND5A	0.53093	-0.354209	0.228	0.221	1
UBAP1	0.532085	-0.40985	0.192	0.188	1
PIKFYVE	0.532673	-0.270904	0.104	0.106	1
AQR	0.532762	-0.271401	0.105	0.107	1
NUMB	0.537982	-0.345676	0.275	0.264	1
FDPS	0.538183	-0.287717	0.2	0.188	1
RICTOR	0.539703	-0.316539	0.105	0.1	1
RHOH	0.541575	-0.278337	0.11	0.11	1
PPID	0.543058	-0.254785	0.158	0.158	1
GGA2	0.545214	-0.261774	0.243	0.227	1
LAT2	0.549785	-0.40967	0.175	0.17	1
2020-03-05	0.551848	-0.27942	0.172	0.17	1
ACLY	0.557674	-0.317843	0.172	0.162	1
RALGAPA1	0.568775	-0.329696	0.107	0.109	1
STK10	0.573467	-0.389104	0.167	0.164	1
CCNC	0.576686	-0.30981	0.206	0.202	1
WDR77	0.576809	-0.370166	0.12	0.12	1
SCYL2	0.584682	-0.269238	0.165	0.165	1
RAB28	0.590647	-0.323504	0.115	0.115	1
MYO1G	0.591753	-0.292451	0.219	0.214	1
YPEL5	0.596879	-0.258056	0.419	0.389	1
ZNF800	0.604442	-0.355493	0.163	0.162	1
SAV1	0.61081	-0.277398	0.164	0.156	1
PSMA3-AS1	0.613884	-0.25451	0.209	0.198	1
NGLY1	0.625331	-0.2708	0.173	0.171	1
RXRA	0.633919	-0.270141	0.214	0.202	1
APOBR	0.639653	-0.336044	0.125	0.12	1
SMG7	0.640258	-0.250907	0.112	0.113	1
GLS	0.640658	-0.318568	0.198	0.192	1
NUP98	0.647671	-0.386991	0.103	0.103	1
VPS13C	0.657943	-0.270658	0.261	0.252	1
MAPK14	0.669303	-0.254305	0.143	0.137	1
RP2	0.67209	-0.280333	0.19	0.186	1
FAM208A	0.677793	-0.29222	0.131	0.131	1
PGS1	0.683684	-0.292365	0.117	0.112	1
STK40	0.689417	-0.309755	0.183	0.173	1
SDE2	0.696469	-0.308581	0.117	0.117	1
RARA-AS1	0.696528	-0.316884	0.121	0.12	1
PLAU	0.697347	-0.301427	0.118	0.118	1
CDC27	0.703385	-0.261284	0.18	0.173	1
PNPLA6	0.708224	-0.313971	0.258	0.247	1
FBXO34	0.710814	-0.269575	0.122	0.118	1
NFKB1	0.713569	-0.33817	0.292	0.276	1
NOSIP	0.718658	-0.261045	0.32	0.302	1
NRIP3	0.720415	-0.536975	0.116	0.11	1
UBA3	0.720626	-0.262652	0.145	0.144	1
SNX13	0.724358	-0.268139	0.14	0.139	1
TAOK1	0.734737	-0.297963	0.251	0.241	1
UTP11	0.744505	-0.269326	0.194	0.19	1
CCL3L1	0.754505	-0.444367	0.165	0.155	1
PABPN1	0.755246	-0.29182	0.279	0.266	1
GADD45A	0.759322	-0.552521	0.118	0.117	1
TRIAP1	0.75993	-0.269378	0.216	0.209	1
RBBP6	0.760138	-0.288246	0.255	0.245	1
TIPARP	0.775554	-0.371696	0.261	0.249	1
ATP2B1-AS1	0.779453	-0.352414	0.192	0.182	1
UBR4	0.780212	-0.353901	0.255	0.236	1
CHSY1	0.784409	-0.357056	0.122	0.12	1
MDM4	0.787721	-0.30351	0.142	0.14	1
IDI1	0.789318	-0.340475	0.221	0.213	1
USP3	0.789453	-0.254712	0.283	0.266	1
SIGLEC14	0.789671	-0.329324	0.124	0.122	1
PANK3	0.804524	-0.262402	0.182	0.174	1
SOCS6	0.805379	-0.262498	0.115	0.114	1
EHBP1L1	0.83074	-0.271353	0.225	0.214	1
TBPL1	0.831549	-0.291038	0.134	0.129	1
RAD21	0.83369	-0.30234	0.28	0.267	1
TAGAP	0.83667	-0.292981	0.156	0.15	1
TIMM23	0.851011	-0.310758	0.147	0.144	1
DIS3	0.860395	-0.263421	0.111	0.108	1
SLFN5	0.864673	-0.288659	0.113	0.11	1
RBM42	0.870942	-0.284924	0.198	0.191	1
GLYR1	0.872664	-0.268839	0.19	0.185	1
MAP4K4	0.914831	-0.253362	0.182	0.177	1
JARID2	0.91788	-0.378095	0.223	0.212	1
TBC1D23	0.921408	-0.302037	0.107	0.104	1
DNAJB1	0.926548	-0.491489	0.345	0.321	1
NIPA2	0.929628	-0.252135	0.265	0.251	1
ANAPC10	0.937682	-0.260986	0.162	0.158	1
U2AF2	0.942032	-0.270351	0.108	0.106	1
RBM26	0.944878	-0.281581	0.156	0.151	1
OSGIN2	0.951169	-0.251179	0.148	0.145	1
CHRAC1	0.95689	-0.251674	0.14	0.137	1
MAP3K1	0.961701	-0.262987	0.104	0.102	1
MAPKAPK2	0.963305	-0.305322	0.256	0.241	1
ASH1L	0.969458	-0.270303	0.193	0.186	1
CRIP1	0.973173	-0.325482	0.467	0.424	1
ZBTB43	0.982033	-0.294287	0.244	0.232	1
CARD19	0.991683	-0.267074	0.327	0.305	1
UBE4A	0.994525	-0.261305	0.141	0.137	1

## Sheet: FABP4 Mac IPFvSSC
	p_val	avg_logFC	pct.1	pct.2	p_val_adj
HLA-DQA2	0	4.71123	0.452	0.023	0
SFTPC	0	-1.26416	0.345	0.79	0
MT-ND4L	0	-1.52045	0.787	0.933	0
MTRNR2L12	5.13828e-292	-1.24674	0.343	0.715	1.19532e-287
PFN1	1.88048e-282	0.412618	0.995	0.994	4.37457e-278
MT-ND5	3.87446e-282	-0.527001	0.962	0.987	9.01314e-278
TAX1BP1	5.87972e-259	-0.581987	0.841	0.938	1.3678e-254
NDUFS5	8.94241e-255	0.454055	0.96	0.958	2.08027e-250
NCL	7.48807e-250	-0.747191	0.723	0.884	1.74195e-245
SH3BGRL3	2.51242e-241	0.377361	0.994	0.994	5.84465e-237
TMSB4X	4.01381e-230	0.304242	1	1	9.33733e-226
VPS13C	3.41157e-221	-1.03647	0.364	0.701	7.93634e-217
HLA-B	1.33155e-216	0.489515	0.999	0.994	3.09758e-212
ARPC1B	5.51497e-215	0.418754	0.963	0.957	1.28295e-210
GPRIN3	1.84751e-204	-0.861277	0.465	0.755	4.29787e-200
IGKC	6.59184e-203	1.87616	0.358	0.094	1.53346e-198
PAK2	2.35131e-197	-0.657552	0.664	0.854	5.46985e-193
MMP2-AS1	4.93347e-196	-2.81042	0.021	0.308	1.14767e-191
IGHG3	5.33827e-196	3.78159	0.204	0.015	1.24184e-191
CAST	2.97424e-194	-0.507984	0.822	0.922	6.91897e-190
METTL9	5.56625e-193	-0.818701	0.348	0.695	1.29488e-188
LST1	8.86364e-190	0.51176	0.957	0.934	2.06195e-185
MYL6	2.14502e-187	0.327497	0.999	0.997	4.98995e-183
BACH1	7.3857e-183	-0.885635	0.364	0.687	1.71814e-178
PHF3	2.4086e-179	-0.9865	0.312	0.629	5.60313e-175
CCDC88A	1.7521e-176	-0.520875	0.805	0.917	4.07591e-172
KLF9	4.41131e-174	-0.980549	0.285	0.613	1.0262e-169
TSPO	3.45477e-173	0.338605	0.992	0.988	8.03682e-169
EIF3A	1.51259e-170	-0.581518	0.709	0.861	3.51875e-166
HIF1A	1.64344e-170	-0.957847	0.362	0.668	3.82313e-166
PSAP	1.28189e-169	-0.334851	0.995	0.994	2.98205e-165
FCHO2	1.387e-168	-0.954356	0.296	0.602	3.22659e-164
FCER1G	3.44266e-167	0.314939	0.998	0.993	8.00866e-163
CSGALNACT2	1.59173e-166	-0.868416	0.388	0.686	3.70283e-162
NPM1	1.99159e-166	-0.430409	0.945	0.971	4.63304e-162
TUBA1B	1.37085e-165	0.578082	0.964	0.954	3.18902e-161
HNRNPU	1.8982e-165	-0.558912	0.776	0.906	4.41578e-161
SHTN1	1.50701e-164	-0.736294	0.506	0.75	3.50575e-160
HLA-C	1.05959e-163	0.43605	0.995	0.986	2.46493e-159
CARD16	1.85795e-158	0.614804	0.821	0.724	4.32214e-154
CANX	2.13682e-157	-0.480247	0.809	0.919	4.97089e-153
CD164	3.34626e-157	-0.42205	0.891	0.95	7.7844e-153
VAMP8	6.17604e-157	0.300086	0.986	0.976	1.43673e-152
IFNAR1	3.35393e-156	-0.712178	0.469	0.735	7.80225e-152
SKIL	2.19132e-155	-0.698399	0.478	0.755	5.09768e-151
CEP170	3.73409e-155	-0.863921	0.382	0.672	8.68661e-151
PTPRC	7.04366e-155	-0.508451	0.783	0.896	1.63857e-150
EIF4B	9.12439e-155	-0.608775	0.68	0.833	2.12261e-150
RSL1D1	2.1606e-154	-0.524639	0.744	0.88	5.02619e-150
ATP5MG	9.8044e-154	0.290673	0.989	0.984	2.2808e-149
ZBTB16	1.77404e-153	-0.956317	0.166	0.476	4.12696e-149
CEP350	1.89764e-152	-0.840202	0.341	0.637	4.41448e-148
ALCAM	1.49932e-151	-0.779008	0.592	0.803	3.48787e-147
PCM1	2.47239e-151	-0.773624	0.4	0.686	5.75152e-147
SELENOW	1.03965e-150	0.526012	0.847	0.752	2.41853e-146
EMILIN2	2.88984e-149	-0.727386	0.49	0.734	6.72263e-145
ETS2	6.65681e-148	-0.655828	0.645	0.833	1.54857e-143
UBL5	3.16245e-147	0.372833	0.955	0.95	7.3568e-143
OST4	8.44619e-147	0.395503	0.979	0.96	1.96484e-142
S100A4	2.33065e-146	0.422256	0.993	0.983	5.42179e-142
2020-03-07	4.68555e-146	-0.8635	0.292	0.587	1.09e-141
CFL1	2.26752e-144	0.307471	0.989	0.989	5.27492e-140
TFPI	7.7533e-144	-1.49831	0.096	0.363	1.80365e-139
C1orf162	8.6722e-143	0.335103	0.975	0.965	2.01741e-138
2020-09-07	1.778e-142	-0.516201	0.699	0.876	4.13616e-138
ALOX5AP	2.09132e-142	0.371435	0.978	0.967	4.86505e-138
COTL1	3.60528e-141	0.365167	0.979	0.974	8.38696e-137
SLC25A24	4.31454e-141	-0.640463	0.48	0.735	1.00369e-136
RTN3	1.52116e-140	-0.485688	0.771	0.888	3.53868e-136
AIF1	1.27891e-138	0.375043	0.979	0.973	2.97512e-134
SETDB2	6.90031e-138	-1.13911	0.133	0.407	1.60522e-133
IGLC2	7.4813e-137	2.56921	0.243	0.059	1.74038e-132
HIST1H1E	2.27752e-135	-2.90028	0.011	0.218	5.2982e-131
FOS	2.28164e-133	-0.526301	0.897	0.96	5.30777e-129
DDX39B	9.97404e-133	-1.46355	0.085	0.337	2.32026e-128
OGFRL1	8.43164e-132	-0.67136	0.48	0.725	1.96145e-127
GOLGA4	1.07394e-130	-0.610227	0.5	0.747	2.49832e-126
SF3B1	1.68514e-130	-0.623588	0.538	0.77	3.92013e-126
XIST	2.30653e-129	0.926832	0.292	0.08	5.36568e-125
FKBP1A	4.46929e-129	0.339624	0.951	0.956	1.03969e-124
UTRN	5.82061e-129	-0.926701	0.228	0.508	1.35405e-124
ERBIN	7.23285e-129	-0.820606	0.25	0.54	1.68258e-124
DBI	5.47899e-128	0.31692	0.977	0.974	1.27458e-123
RIOK3	1.34875e-127	-0.642064	0.479	0.729	3.1376e-123
CCL23	1.79876e-126	1.1151	0.558	0.34	4.18445e-122
PSME2	6.4215e-125	0.502549	0.901	0.877	1.49383e-120
EIF4G2	8.66988e-125	-0.406311	0.834	0.936	2.01687e-120
IL3RA	1.87274e-124	-0.826862	0.401	0.662	4.35655e-120
RDX	4.057e-123	-0.568468	0.603	0.787	9.43781e-119
EIF2A	1.2915e-122	-0.531778	0.611	0.801	3.00441e-118
HSPB1	1.70056e-122	0.436599	0.922	0.897	3.956e-118
ATP6V0E1	6.62755e-122	0.259477	0.977	0.969	1.54177e-117
CHML	9.0449e-122	-0.904274	0.295	0.557	2.10411e-117
TET2	3.53673e-121	-1.00494	0.183	0.451	8.22749e-117
CD55	6.27065e-121	-0.509482	0.689	0.867	1.45874e-116
ERAP2	6.6177e-121	1.43725	0.339	0.135	1.53948e-116
OSBPL8	6.85875e-120	-0.632674	0.51	0.746	1.59555e-115
ACSL4	4.8118e-119	-0.741108	0.371	0.639	1.11937e-114
SETX	6.37904e-119	-0.669709	0.368	0.636	1.48396e-114
PICALM	6.82828e-119	-0.546225	0.572	0.788	1.58846e-114
NIN	6.9478e-119	-0.911381	0.209	0.476	1.61627e-114
UQCR10	7.72635e-119	0.33637	0.946	0.94	1.79738e-114
DMXL2	6.83689e-118	-0.790513	0.272	0.547	1.59047e-113
APC	1.20731e-117	-0.961717	0.182	0.445	2.80857e-113
MBNL1	5.1742e-117	-0.476583	0.627	0.824	1.20367e-112
AC020656.1	7.79235e-117	-0.385247	0.554	0.85	1.81274e-112
RAD21	1.9401e-116	-0.626115	0.344	0.627	4.51326e-112
IGLC3	2.08853e-116	2.26308	0.149	0.019	4.85855e-112
MINOS1	3.35542e-116	0.350756	0.944	0.928	7.80572e-112
RSRP1	4.45305e-116	-0.64414	0.445	0.7	1.03591e-111
FKBP5	3.90143e-115	-0.460811	0.839	0.868	9.07589e-111
SMARCA5	5.72819e-115	-0.646756	0.42	0.671	1.33255e-110
ARHGDIB	9.21809e-115	0.337125	0.947	0.942	2.1444e-110
PPP4R3B	7.03199e-114	-0.722927	0.288	0.558	1.63585e-109
MT-CYB	1.17711e-113	0.264614	0.995	0.995	2.73832e-109
CD46	1.99828e-113	-0.530795	0.582	0.776	4.6486e-109
SETD2	8.74917e-113	-0.855588	0.19	0.452	2.03532e-108
CTTNBP2NL	8.97188e-113	-0.875034	0.162	0.421	2.08713e-108
IFNGR1	1.50275e-112	-0.464196	0.72	0.865	3.49586e-108
MT-ND3	2.50909e-111	0.292446	0.99	0.989	5.83689e-107
SPAG9	2.56907e-111	-0.703621	0.343	0.609	5.97644e-107
UQCR11	3.00429e-111	0.3602	0.969	0.966	6.98887e-107
RBM3	1.03089e-110	-0.37007	0.842	0.931	2.39815e-106
FNDC3A	1.43671e-110	-0.76662	0.352	0.611	3.34222e-106
GOLGB1	3.35244e-110	-0.662313	0.399	0.637	7.79879e-106
OLR1	4.69357e-110	-0.388362	0.925	0.956	1.09187e-105
SMCO4	4.93827e-110	0.495053	0.86	0.803	1.14879e-105
IFI30	1.36064e-109	-0.514964	0.745	0.891	3.16525e-105
JAK1	1.86006e-109	-0.575019	0.499	0.741	4.32705e-105
PARP14	4.12593e-109	-0.598674	0.436	0.684	9.59815e-105
PTBP3	2.00443e-108	-0.5365	0.509	0.745	4.6629e-104
IRAK3	1.04841e-107	-0.509573	0.559	0.773	2.43891e-103
NDUFA1	1.66081e-107	0.389249	0.942	0.918	3.86354e-103
SLC44A1	1.94684e-107	-0.891198	0.211	0.468	4.52894e-103
SLFN11	2.96695e-107	-0.608422	0.379	0.639	6.90202e-103
TMOD3	4.36195e-107	-0.541211	0.517	0.734	1.01472e-102
MOSPD2	1.00141e-106	-0.727834	0.296	0.547	2.32958e-102
NRDC	1.41233e-106	-0.629387	0.426	0.66	3.2855e-102
IQGAP1	6.79601e-106	-0.421124	0.73	0.876	1.58096e-101
TAOK1	1.09225e-105	-0.684475	0.328	0.587	2.5409e-101
PABPC4	3.13399e-105	-0.476495	0.688	0.835	7.29061e-101
STXBP2	3.43645e-105	0.751059	0.847	0.837	7.99421e-101
SMCHD1	1.049e-104	-0.718219	0.236	0.496	2.44028e-100
ATP5MD	1.13272e-104	0.344784	0.961	0.952	2.63504e-100
COMT	1.3459e-104	0.347678	0.921	0.919	3.13096e-100
ASAH1	2.2328e-104	-0.263324	0.957	0.979	5.19416e-100
PIK3R1	2.87185e-104	-0.785367	0.26	0.515	6.68079e-100
RPS4Y1	3.28872e-104	-0.365922	0.552	0.83	7.65054e-100
SSFA2	4.34448e-104	-0.827704	0.218	0.471	1.01066e-99
SLC38A2	5.08574e-104	-0.574979	0.506	0.726	1.18309e-99
MIS18BP1	5.91346e-104	-0.634812	0.597	0.768	1.37565e-99
BRK1	1.03522e-103	0.291099	0.928	0.938	2.40823e-99
UHRF1BP1L	4.23095e-103	-1.01487	0.138	0.372	9.84247e-99
CNTRL	5.23287e-103	-0.742521	0.253	0.511	1.21732e-98
ZNF91	7.78552e-103	-1.02134	0.131	0.359	1.81115e-98
REV3L	2.92841e-102	-0.916536	0.208	0.453	6.81235e-98
KCNMA1	3.03717e-102	-0.541726	0.457	0.714	7.06537e-98
ATP5PF	4.90975e-102	0.288477	0.961	0.947	1.14215e-97
CD302	7.62723e-102	-0.560815	0.518	0.733	1.77432e-97
ANPEP	1.59385e-101	-0.585585	0.42	0.677	3.70777e-97
ACP5	1.89722e-101	-0.314871	0.971	0.984	4.4135e-97
CLIP4	2.34569e-101	-0.540829	0.507	0.715	5.45679e-97
SUZ12	3.24627e-101	-0.816846	0.182	0.428	7.5518e-97
2020-09-02	4.54632e-101	-0.464665	0.65	0.829	1.05761e-96
RAB11FIP1	8.14215e-101	-0.536528	0.586	0.785	1.89411e-96
BCLAF1	2.37869e-100	-0.525102	0.504	0.733	5.53356e-96
PLXDC2	4.91004e-100	-0.434545	0.731	0.868	1.14222e-95
GCC2	6.35837e-100	-0.581686	0.476	0.697	1.47915e-95
CD163	1.02836e-99	-0.462934	0.832	0.919	2.39227e-95
SCAF11	1.64393e-99	-0.411126	0.691	0.849	3.82428e-95
USP33	2.85258e-99	-0.727479	0.235	0.486	6.63595e-95
NIPBL	3.34305e-99	-0.685144	0.386	0.617	7.77694e-95
ELL2	3.45235e-99	-0.518363	0.578	0.774	8.0312e-95
LIPA	3.58897e-99	-0.371929	0.871	0.941	8.34902e-95
ZNF638	4.38888e-99	-0.735551	0.245	0.497	1.02099e-94
XPO1	6.36032e-99	-0.643659	0.321	0.577	1.4796e-94
CALCOCO2	6.45417e-99	-0.570688	0.438	0.662	1.50143e-94
MT2A	6.79259e-99	0.696863	0.974	0.961	1.58016e-94
PLD3	1.88706e-98	-0.576023	0.686	0.811	4.38986e-94
MRC1	2.52272e-98	-0.386806	0.947	0.963	5.86861e-94
AC008637.1	2.92091e-98	2.66183	0.104	0.007	6.79492e-94
AHNAK	3.18336e-98	-0.523006	0.73	0.847	7.40544e-94
XRN1	9.68669e-98	-0.793109	0.188	0.429	2.25342e-93
NUFIP2	4.91529e-97	-0.584431	0.406	0.654	1.14344e-92
GOLGA5	1.14268e-96	-0.896598	0.158	0.39	2.65821e-92
TNFSF13	1.56231e-96	-2.67879	0.01	0.165	3.6344e-92
COX7A2	1.65484e-96	0.250073	0.979	0.971	3.84965e-92
TUT7	3.33853e-96	-0.731001	0.245	0.49	7.76643e-92
ATF7IP	3.5014e-96	-0.919245	0.113	0.331	8.14531e-92
ZEB2	5.35638e-96	-0.45455	0.755	0.883	1.24605e-91
KIAA1551	5.61416e-96	-0.815626	0.22	0.463	1.30602e-91
YWHAZ	5.8547e-96	-0.343503	0.873	0.955	1.36198e-91
HIPK3	7.36571e-96	-0.690166	0.269	0.519	1.71349e-91
PLA2G7	8.72912e-96	-1.20006	0.219	0.444	2.03066e-91
LAMP1	1.30647e-95	-0.339966	0.878	0.938	3.03923e-91
SCARB2	1.83052e-95	-0.427079	0.655	0.834	4.25834e-91
UQCRQ	2.49851e-95	0.336445	0.958	0.941	5.81228e-91
TDRD3	2.8668e-95	1.31291	0.39	0.215	6.66904e-91
STXBP3	4.34959e-95	-0.674024	0.293	0.543	1.01185e-90
ARHGAP18	1.77944e-94	-0.384305	0.842	0.913	4.13952e-90
WAPL	7.75565e-94	-0.586345	0.371	0.621	1.8042e-89
RNF19A	2.51589e-93	-0.768778	0.196	0.431	5.85271e-89
TLN1	5.78656e-93	-0.494998	0.547	0.746	1.34613e-88
GPBP1	9.43994e-93	-0.525694	0.432	0.673	2.19601e-88
PPIP5K2	1.09908e-92	-0.66445	0.294	0.535	2.55679e-88
SERPINA1	2.42719e-92	0.367452	0.951	0.918	5.64638e-88
LAMTOR5	2.52412e-92	0.289178	0.929	0.927	5.87185e-88
DDX3Y	3.18753e-92	-0.705336	0.205	0.451	7.41514e-88
TCEA1	3.95407e-92	-0.560276	0.601	0.781	9.19836e-88
CLINT1	8.82821e-92	-0.567855	0.372	0.616	2.05371e-87
COMMD6	9.91342e-92	0.326364	0.967	0.957	2.30616e-87
MYSM1	1.24675e-91	-1.20076	0.073	0.268	2.90032e-87
HSD17B4	1.91472e-91	-0.531078	0.46	0.695	4.45421e-87
HP1BP3	1.99578e-91	-0.439447	0.548	0.756	4.64279e-87
ZNF217	2.35119e-91	-0.90015	0.155	0.375	5.46957e-87
TMF1	4.622e-91	-0.63546	0.308	0.552	1.07522e-86
LYZ	6.93372e-91	0.487686	0.997	0.996	1.61299e-86
MIA3	1.361e-90	-0.693575	0.239	0.475	3.1661e-86
RAD50	1.36754e-90	-1.74797	0.026	0.188	3.18131e-86
CSDE1	1.91455e-90	-0.338723	0.818	0.916	4.45381e-86
PTTG1IP	3.02149e-90	-0.439025	0.613	0.788	7.02888e-86
CD2AP	3.1931e-90	-0.988579	0.115	0.326	7.42811e-86
SOAT1	3.20542e-90	-0.52291	0.608	0.78	7.45678e-86
CLIP1	6.7641e-90	-0.588441	0.378	0.614	1.57353e-85
LTN1	9.66673e-90	-1.03801	0.105	0.31	2.24877e-85
S100A8	1.42308e-89	0.733474	0.789	0.666	3.3105e-85
AC013457.1	1.82242e-89	1.63918	0.121	0.016	4.2395e-85
CTSD	2.38441e-89	-0.260756	0.998	0.996	5.54686e-85
PTPN11	4.21294e-89	-0.721822	0.247	0.487	9.80057e-85
TMEM258	6.44438e-89	0.39	0.927	0.907	1.49916e-84
BROX	6.4913e-89	-0.562879	0.391	0.63	1.51007e-84
KIAA1109	1.12175e-88	-0.757131	0.158	0.38	2.60953e-84
RLF	1.48316e-88	-0.988047	0.119	0.324	3.45027e-84
CSNK1G3	1.96273e-88	-0.930374	0.125	0.337	4.56591e-84
HLA-DQA1	2.62561e-88	0.394878	0.975	0.956	6.10796e-84
FMN1	4.79494e-88	-0.970251	0.132	0.343	1.11545e-83
MCEMP1	5.75197e-88	0.312399	0.932	0.905	1.33808e-83
MTMR6	6.517e-88	-0.624275	0.295	0.534	1.51605e-83
ATRX	7.09443e-88	-0.537519	0.43	0.659	1.65038e-83
TPR	7.22214e-88	-0.501145	0.462	0.686	1.68009e-83
JMJD1C	8.86028e-88	-0.47175	0.61	0.799	2.06117e-83
RAB5A	1.56776e-87	-0.533769	0.431	0.667	3.64708e-83
STAG2	1.72587e-87	-0.653104	0.252	0.488	4.0149e-83
OXSR1	2.17885e-87	-0.619265	0.327	0.564	5.06865e-83
ZMYM4	4.91516e-87	-0.76135	0.169	0.39	1.14341e-82
ASH1L	4.97153e-87	-0.612974	0.296	0.542	1.15653e-82
SLC16A6	6.75454e-87	-0.86577	0.221	0.447	1.57131e-82
EPS15	7.99959e-87	-0.604941	0.272	0.512	1.86095e-82
TXNDC17	1.53904e-86	0.45224	0.851	0.817	3.58026e-82
MYO5A	1.85191e-86	-0.711699	0.255	0.487	4.3081e-82
PRRC2C	2.51868e-86	-0.413066	0.641	0.806	5.8592e-82
SAMHD1	2.69798e-86	-0.316152	0.862	0.935	6.27631e-82
ADAMTS2	2.99125e-86	-3.34974	0.003	0.135	6.95854e-82
WBP11	3.16915e-86	-0.552169	0.396	0.626	7.37239e-82
SMAP2	8.00839e-86	-0.468975	0.5	0.703	1.86299e-81
CCPG1	1.12159e-85	-0.624585	0.52	0.718	2.60916e-81
SNRPG	2.32703e-85	0.334019	0.899	0.898	5.41337e-81
GTF2H1	3.41802e-85	-0.695899	0.238	0.469	7.95134e-81
MEF2A	3.96234e-85	-0.5664	0.37	0.603	9.2176e-81
PPFIA1	5.75147e-85	-0.616228	0.323	0.553	1.33796e-80
BDP1	6.24923e-85	-0.675037	0.28	0.505	1.45376e-80
AGTPBP1	7.09713e-85	-0.760452	0.157	0.378	1.651e-80
RRBP1	1.01648e-84	-0.490669	0.511	0.713	2.36464e-80
MTIF2	1.72763e-84	-0.664892	0.238	0.468	4.01898e-80
ZDHHC20	2.21559e-84	-0.570533	0.357	0.602	5.15413e-80
BAZ2B	9.2833e-84	-0.609182	0.281	0.512	2.15957e-79
ACSL3	3.3478e-83	-0.587574	0.476	0.675	7.78799e-79
FCGRT	3.38367e-83	0.264635	0.947	0.946	7.87144e-79
OPA1	4.85961e-83	-0.698937	0.23	0.454	1.13049e-78
GPNMB	5.92585e-83	-0.387465	0.902	0.951	1.37853e-78
APOC1	1.10233e-82	-0.404484	0.983	0.986	2.56435e-78
TMEM123	1.45069e-82	-0.412837	0.661	0.845	3.37475e-78
PPP4R3A	2.01092e-82	-0.628844	0.292	0.524	4.67799e-78
TTC39B	3.08443e-82	-0.691825	0.28	0.506	7.17531e-78
MARCO	5.35481e-82	-0.33268	0.958	0.97	1.24569e-77
MRPL54	1.21976e-81	0.446644	0.783	0.738	2.83752e-77
AFTPH	1.65644e-81	-0.626467	0.267	0.495	3.85339e-77
TRIP11	2.2059e-81	-0.686525	0.238	0.458	5.13158e-77
LCORL	2.34408e-81	-0.829518	0.157	0.365	5.45303e-77
DENND4C	3.49977e-81	-0.54468	0.356	0.592	8.14152e-77
HSPD1	7.64143e-81	-0.39653	0.744	0.849	1.77763e-76
CHD1	8.53642e-81	-0.558174	0.459	0.673	1.98583e-76
VPS26A	1.02562e-80	-0.501297	0.457	0.675	2.38591e-76
HNRNPD	1.08962e-80	-0.484401	0.47	0.689	2.53479e-76
BPTF	1.10818e-80	-0.546675	0.401	0.623	2.57797e-76
PBRM1	1.33148e-80	-0.543553	0.382	0.61	3.09743e-76
NBN	1.47672e-80	-0.524236	0.308	0.54	3.43529e-76
APLP2	1.97572e-80	-0.263524	0.922	0.957	4.59611e-76
HSP90B1	2.03704e-80	-0.403081	0.887	0.94	4.73876e-76
IGSF6	2.35245e-80	-0.411822	0.779	0.883	5.47252e-76
EEA1	4.43168e-80	-0.515629	0.43	0.642	1.03094e-75
PDIA3	7.17582e-80	-0.430866	0.77	0.883	1.66931e-75
AFF1	1.30429e-79	-0.727464	0.151	0.363	3.03416e-75
RANBP2	1.30891e-79	-0.563059	0.397	0.628	3.04492e-75
PJA2	1.38934e-79	-0.500006	0.36	0.595	3.23202e-75
GAS2L3	1.65573e-79	-0.867863	0.197	0.404	3.85172e-75
NORAD	1.92457e-79	-0.486777	0.435	0.665	4.47712e-75
APP	2.28136e-79	-0.532803	0.394	0.631	5.30712e-75
EIF2AK1	2.66997e-79	-0.57421	0.362	0.582	6.21116e-75
CCNK	2.76869e-79	-0.575244	0.278	0.507	6.4408e-75
EXOC5	4.94138e-79	-0.566121	0.354	0.583	1.14951e-74
MEGF9	6.45588e-79	-0.669611	0.237	0.456	1.50183e-74
ZC3H7A	7.85462e-79	-0.684691	0.204	0.422	1.82722e-74
S100A9	8.40079e-79	0.369758	0.947	0.928	1.95428e-74
PIK3CB	1.96327e-78	-0.629976	0.243	0.471	4.56715e-74
HNRNPC	2.9772e-78	-0.286587	0.852	0.927	6.92586e-74
IPO7	4.33337e-78	-0.458298	0.438	0.653	1.00807e-73
ZFR	1.74148e-77	-0.562835	0.321	0.549	4.0512e-73
GOLIM4	1.76054e-77	-0.497837	0.384	0.611	4.09554e-73
ARFGEF1	2.43684e-77	-0.582622	0.234	0.458	5.66883e-73
ESCO1	4.99138e-77	-0.853063	0.148	0.348	1.16114e-72
ZFYVE16	5.04446e-77	-0.674109	0.324	0.547	1.17349e-72
DDX17	5.8527e-77	-0.387085	0.628	0.813	1.36151e-72
YY1	7.1357e-77	-0.424896	0.544	0.743	1.65998e-72
SIRT1	7.73023e-77	-0.907391	0.118	0.309	1.79828e-72
SGK3	7.83331e-77	-0.497961	0.438	0.659	1.82226e-72
ZNF800	8.4474e-77	-0.569867	0.304	0.532	1.96512e-72
PCBP2	9.17577e-77	-0.263555	0.85	0.935	2.13456e-72
VCAN	1.0048e-76	-0.7734	0.406	0.599	2.33746e-72
MAP3K2	1.15102e-76	-0.509637	0.414	0.639	2.67763e-72
SENP6	1.21125e-76	-0.553072	0.287	0.514	2.81773e-72
FGD5-AS1	1.61017e-76	-0.467408	0.42	0.643	3.74575e-72
SIRPB1	5.44671e-76	-0.770515	0.241	0.447	1.26707e-71
TRIR	6.65841e-76	0.276479	0.9	0.914	1.54895e-71
AL035446.1	8.1175e-76	0.633742	0.51	0.338	1.88837e-71
H2AFY	9.15251e-76	-0.251639	0.94	0.957	2.12915e-71
SEL1L	3.25855e-75	-0.456059	0.464	0.676	7.58035e-71
SLC25A36	3.31655e-75	-0.653332	0.246	0.465	7.71529e-71
ACIN1	3.70491e-75	-0.598515	0.237	0.456	8.61873e-71
DCP2	6.15203e-75	-0.588106	0.274	0.495	1.43115e-70
DST	1.00745e-74	-0.628755	0.401	0.59	2.34362e-70
PIK3IP1	1.05624e-74	-0.739844	0.174	0.379	2.45713e-70
LAMP2	2.14475e-74	-0.343171	0.769	0.881	4.98932e-70
MIA2	2.40105e-74	-0.6047	0.247	0.465	5.58557e-70
LIMS1	3.45389e-74	-0.370246	0.805	0.902	8.03478e-70
AGPS	3.59538e-74	-0.453835	0.452	0.66	8.36393e-70
ARL4C	3.87641e-74	-1.23106	0.063	0.224	9.0177e-70
RALB	4.5377e-74	-0.48869	0.44	0.651	1.05561e-69
ZBTB1	5.85588e-74	-0.594666	0.336	0.558	1.36225e-69
DNAJC10	6.93692e-74	-0.624765	0.224	0.442	1.61374e-69
ATF2	7.41743e-74	-0.693321	0.147	0.346	1.72552e-69
RB1	9.60376e-74	-0.588283	0.263	0.481	2.23412e-69
G3BP2	1.78141e-73	-0.440192	0.453	0.671	4.1441e-69
TMED5	2.21564e-73	-0.33179	0.741	0.87	5.15425e-69
ITPR2	2.82562e-73	-0.598697	0.259	0.476	6.57325e-69
SPEN	3.86159e-73	-0.669166	0.243	0.457	8.98321e-69
SPART	1.35185e-72	-0.555107	0.407	0.617	3.1448e-68
NCEH1	1.45471e-72	-0.384281	0.652	0.809	3.38408e-68
ATOX1	1.81325e-72	0.323761	0.897	0.884	4.21817e-68
CREG1	2.43059e-72	-0.333186	0.845	0.915	5.65428e-68
ZNF518A	3.18264e-72	-0.638956	0.226	0.434	7.40376e-68
PRCP	3.88153e-72	-0.573646	0.255	0.471	9.02961e-68
COPS2	4.57299e-72	-0.501631	0.363	0.583	1.06381e-67
ATF3	5.03528e-72	-0.515953	0.536	0.723	1.17136e-67
ASPH	5.23503e-72	-0.500804	0.367	0.583	1.21782e-67
ALOX15B	5.76212e-72	-1.14838	0.055	0.21	1.34044e-67
FAM208A	7.82053e-72	-0.688797	0.189	0.393	1.81929e-67
SGMS2	8.69024e-72	-0.462744	0.533	0.712	2.02161e-67
CUX1	8.77849e-72	-0.630274	0.212	0.423	2.04214e-67
RSRC2	8.95678e-72	-0.434233	0.53	0.724	2.08362e-67
DPYD	9.36275e-72	-0.568576	0.316	0.541	2.17806e-67
ADSS	1.08318e-71	-0.455422	0.382	0.601	2.51979e-67
HBB	1.28955e-71	-3.28829	0.05	0.203	2.99987e-67
ARCN1	1.42435e-71	-0.491941	0.334	0.555	3.31348e-67
GLIPR2	2.17917e-71	0.273437	0.922	0.935	5.0694e-67
FER	2.22819e-71	-1.05689	0.078	0.244	5.18343e-67
NRIP1	2.27497e-71	-0.580756	0.356	0.566	5.29226e-67
LAMTOR2	2.44994e-71	0.297602	0.897	0.902	5.6993e-67
MORC3	3.26247e-71	-0.728437	0.186	0.39	7.58949e-67
CXCR4	4.1081e-71	-0.443738	0.537	0.732	9.55668e-67
LRPAP1	6.11437e-71	-0.303234	0.854	0.918	1.42239e-66
LRPPRC	6.48925e-71	-0.662279	0.202	0.408	1.50959e-66
ABCA1	7.72381e-71	-0.765109	0.154	0.347	1.79679e-66
PRPF4B	9.27155e-71	-0.51169	0.38	0.595	2.15684e-66
SRRM2	9.99848e-71	-0.383537	0.599	0.779	2.32595e-66
GLRX	1.57788e-70	0.278397	0.958	0.957	3.67063e-66
EVI2B	1.73446e-70	-0.368415	0.834	0.904	4.03489e-66
NCOA3	2.37131e-70	-0.700163	0.141	0.332	5.51637e-66
DOCK10	2.49728e-70	-0.534916	0.292	0.517	5.80942e-66
ADAM9	3.32254e-70	-0.57465	0.345	0.563	7.72922e-66
PKN2	3.61132e-70	-0.648182	0.222	0.428	8.40102e-66
IER3	3.66633e-70	-0.678695	0.202	0.402	8.52899e-66
SAMD9	3.68721e-70	-0.6869	0.227	0.431	8.57756e-66
SDC2	7.08553e-70	-0.644283	0.41	0.62	1.64831e-65
MAN1A1	7.57684e-70	-0.428401	0.541	0.736	1.7626e-65
CTDSPL2	7.60739e-70	-0.899735	0.094	0.267	1.76971e-65
AIDA	8.39321e-70	-0.512085	0.365	0.583	1.95251e-65
GALNT7	9.33788e-70	-0.883131	0.092	0.265	2.17227e-65
LSM14A	1.46594e-69	-0.448617	0.463	0.672	3.41021e-65
ENPP4	1.52834e-69	-0.484976	0.477	0.672	3.55537e-65
TRPM7	1.65222e-69	-0.803237	0.126	0.309	3.84356e-65
LGMN	1.88419e-69	-0.752088	0.435	0.622	4.38319e-65
MIER1	2.67081e-69	-0.462758	0.365	0.578	6.21309e-65
EIF2S3	3.03888e-69	-0.381441	0.553	0.731	7.06934e-65
CRYBG3	3.86991e-69	-0.857852	0.114	0.293	9.00257e-65
LINC01678	4.07127e-69	-0.918882	0.121	0.3	9.47099e-65
ELF1	5.31606e-69	-0.378111	0.619	0.798	1.23668e-64
SMC5	6.53569e-69	-0.59149	0.211	0.419	1.5204e-64
SMARCAD1	7.17045e-69	-0.953257	0.1	0.27	1.66806e-64
FILIP1L	7.47078e-69	-0.62748	0.268	0.482	1.73793e-64
ATP5PD	8.90633e-69	0.265245	0.927	0.919	2.07188e-64
GTF2A1	1.01318e-68	-0.777099	0.129	0.312	2.35696e-64
DOCK11	1.04146e-68	-0.436752	0.452	0.661	2.42275e-64
FTCDNL1	1.16927e-68	-0.792214	0.14	0.329	2.72008e-64
HADHA	1.79779e-68	-0.362421	0.64	0.791	4.1822e-64
AKR1C1	1.93718e-68	2.58266	0.116	0.024	4.50645e-64
TAF7	2.95856e-68	-0.545237	0.282	0.498	6.8825e-64
N4BP1	3.03403e-68	-0.64264	0.218	0.42	7.05807e-64
ZFC3H1	6.81481e-68	-0.779655	0.142	0.325	1.58533e-63
SLF2	7.66092e-68	-0.69234	0.15	0.341	1.78216e-63
RNF13	1.01645e-67	-0.284982	0.831	0.914	2.36457e-63
MALT1	1.21312e-67	-0.91807	0.116	0.292	2.82209e-63
C3orf58	1.23257e-67	-0.769418	0.142	0.327	2.86732e-63
FNBP4	2.13807e-67	-0.610345	0.216	0.419	4.97379e-63
PNPLA8	2.3755e-67	-0.435066	0.429	0.644	5.52613e-63
ITCH	3.34978e-67	-0.669077	0.159	0.349	7.7926e-63
DAB2	1.06235e-66	-0.318546	0.84	0.919	2.47134e-62
DSC2	1.10199e-66	-0.587875	0.263	0.47	2.56356e-62
SKAP2	1.20253e-66	-0.364475	0.619	0.794	2.79745e-62
CHD2	2.57943e-66	-0.575251	0.217	0.422	6.00054e-62
MMGT1	3.19739e-66	-0.566411	0.25	0.454	7.43808e-62
KMT2C	4.76284e-66	-0.486839	0.318	0.535	1.10798e-61
MME	5.13439e-66	-0.789042	0.421	0.566	1.19441e-61
USP25	7.02559e-66	-0.580985	0.237	0.439	1.63436e-61
ANKRD11	1.15851e-65	-0.430436	0.43	0.633	2.69505e-61
PDE3B	1.27655e-65	-0.714291	0.16	0.348	2.96964e-61
MAPK6	1.3444e-65	-0.505836	0.329	0.539	3.12748e-61
IL6ST	1.83063e-65	-0.536247	0.265	0.473	4.2586e-61
CKLF	2.25752e-65	0.37394	0.826	0.796	5.25167e-61
LACC1	2.2703e-65	-0.913962	0.097	0.263	5.28141e-61
SRP72	2.34019e-65	-0.337465	0.665	0.812	5.44399e-61
TP53BP2	2.37653e-65	-0.845044	0.116	0.289	5.52852e-61
SHOC2	2.98882e-65	-0.461668	0.442	0.65	6.9529e-61
NPAT	3.4444e-65	-0.964666	0.082	0.242	8.01271e-61
FN1	3.44924e-65	0.361059	0.88	0.794	8.02397e-61
HAUS6	3.63427e-65	-0.980313	0.11	0.279	8.45441e-61
EPRS	3.90941e-65	-0.484459	0.329	0.53	9.09447e-61
HSBP1	3.9798e-65	0.278007	0.913	0.917	9.25821e-61
SERINC1	4.49627e-65	-0.380851	0.591	0.775	1.04597e-60
TARS	6.69666e-65	-0.537941	0.37	0.569	1.55785e-60
RGCC	8.08991e-65	0.2761	0.979	0.974	1.88196e-60
PTEN	8.98404e-65	-0.424452	0.423	0.631	2.08996e-60
GPCPD1	1.12066e-64	-0.332624	0.733	0.875	2.60699e-60
TOP2B	1.67898e-64	-0.600942	0.181	0.374	3.9058e-60
CCDC85B	1.97416e-64	0.477943	0.73	0.657	4.59248e-60
CENPC	2.0881e-64	-0.69059	0.133	0.311	4.85756e-60
KIF2A	2.41801e-64	-0.736455	0.14	0.32	5.62502e-60
SMC3	2.43181e-64	-0.465697	0.367	0.576	5.65712e-60
LNPEP	3.71958e-64	-0.521815	0.278	0.487	8.65285e-60
VMO1	3.91575e-64	0.725125	0.512	0.353	9.1092e-60
EIF2AK2	5.79323e-64	-0.491891	0.425	0.622	1.34768e-59
ROCK1	7.54672e-64	-0.312381	0.745	0.858	1.75559e-59
TMEM176B	1.4061e-63	1.07191	0.266	0.124	3.27101e-59
SLC8A1	1.43238e-63	-0.413643	0.425	0.636	3.33215e-59
CHUK	1.95261e-63	-0.785367	0.131	0.308	4.54235e-59
RIF1	2.721e-63	-0.632587	0.199	0.391	6.32986e-59
LDHB	3.06944e-63	0.373853	0.861	0.854	7.14043e-59
SORT1	4.38986e-63	-0.380251	0.601	0.758	1.02121e-58
SLC1A3	1.00148e-62	-0.408727	0.488	0.68	2.32974e-58
TIPARP	1.05964e-62	-0.495918	0.397	0.601	2.46505e-58
ACTR3	1.34525e-62	-0.266029	0.853	0.939	3.12944e-58
RECQL	1.66285e-62	-0.482118	0.325	0.536	3.86829e-58
ATP5MPL	1.8898e-62	0.250148	0.95	0.943	4.39623e-58
MT-ND6	2.63875e-62	-0.515508	0.406	0.605	6.13852e-58
AP1AR	2.99802e-62	-0.764899	0.142	0.32	6.97429e-58
NARS	3.63971e-62	-0.365369	0.524	0.714	8.46705e-58
TFEC	6.42011e-62	-0.389876	0.54	0.722	1.49351e-57
RB1CC1	9.20366e-62	-0.491609	0.322	0.53	2.14105e-57
TPM3	1.11202e-61	-0.287954	0.923	0.963	2.58689e-57
CDK13	1.20035e-61	-0.523622	0.216	0.417	2.79237e-57
MDM2	1.77837e-61	-0.581539	0.428	0.625	4.13702e-57
VAMP5	2.24828e-61	0.99578	0.477	0.339	5.23017e-57
GTF2F1	2.31334e-61	-0.534199	0.255	0.458	5.38153e-57
RGS1	5.00762e-61	-0.687285	0.404	0.585	1.16492e-56
TM9SF3	6.11696e-61	-0.410732	0.468	0.662	1.42299e-56
HCST	7.11186e-61	0.442305	0.818	0.763	1.65443e-56
SSBP3	7.86253e-61	1.48892	0.228	0.101	1.82906e-56
TUBGCP2	8.16621e-61	-0.544559	0.27	0.471	1.8997e-56
HNRNPR	8.93627e-61	-0.383188	0.544	0.727	2.07884e-56
HEBP2	1.19074e-60	-0.496352	0.353	0.555	2.77001e-56
IQGAP2	1.25807e-60	-0.453857	0.497	0.676	2.92665e-56
NPIPB5	1.43732e-60	-1.30916	0.04	0.169	3.34365e-56
ATP5MF	1.57858e-60	0.294662	0.876	0.874	3.67225e-56
DDHD1	1.9453e-60	-0.514926	0.304	0.503	4.52535e-56
MCPH1	2.17534e-60	-0.926305	0.075	0.223	5.0605e-56
C9orf72	2.93362e-60	-0.515661	0.265	0.465	6.82447e-56
LBR	6.27448e-60	-0.942988	0.103	0.26	1.45963e-55
KIF5B	6.76263e-60	-0.293052	0.745	0.867	1.57319e-55
PAXBP1	7.30113e-60	-0.954778	0.082	0.233	1.69846e-55
TTC37	7.42584e-60	-0.436104	0.322	0.527	1.72747e-55
GPR183	1.06577e-59	-0.595614	0.15	0.325	2.47931e-55
QKI	1.40281e-59	-0.361684	0.58	0.765	3.26336e-55
WASHC4	2.07357e-59	-0.420031	0.411	0.61	4.82375e-55
SEC31A	2.14217e-59	-0.44345	0.363	0.569	4.98333e-55
CCDC47	3.30336e-59	-0.43846	0.412	0.611	7.6846e-55
CHRAC1	3.74604e-59	-0.603358	0.209	0.394	8.71442e-55
SEM1	5.36975e-59	0.296072	0.89	0.895	1.24917e-54
TRIP12	5.89365e-59	-0.432785	0.387	0.591	1.37104e-54
N4BP2L2	6.14127e-59	-0.346986	0.648	0.805	1.42864e-54
TMEM30A	1.57778e-58	-0.354248	0.566	0.737	3.67039e-54
CD36	1.63454e-58	-0.719206	0.345	0.526	3.80244e-54
PRKAG2	1.66646e-58	-0.648503	0.193	0.373	3.87669e-54
UBE3A	4.37054e-58	-0.410081	0.374	0.575	1.01672e-53
PDS5A	4.41703e-58	-0.493889	0.296	0.499	1.02753e-53
VEZF1	4.46735e-58	-0.642341	0.181	0.363	1.03924e-53
FCGR1A	4.84001e-58	0.463608	0.725	0.657	1.12593e-53
FUBP1	4.89749e-58	-0.511744	0.251	0.442	1.1393e-53
STAM2	5.67208e-58	-0.636112	0.174	0.351	1.3195e-53
TMEM131	7.19348e-58	-0.591986	0.196	0.38	1.67342e-53
EXOC1	7.73128e-58	-0.607774	0.209	0.391	1.79853e-53
HLA-DPB1	8.75637e-58	0.25725	0.997	0.992	2.03699e-53
ZNF644	1.08526e-57	-0.595794	0.246	0.434	2.52463e-53
TOMM20	1.42701e-57	-0.279987	0.77	0.873	3.31965e-53
P2RX4	1.43582e-57	-0.407123	0.518	0.697	3.34014e-53
VIRMA	1.45991e-57	-0.786425	0.111	0.271	3.39618e-53
RGL1	1.74583e-57	-0.941547	0.066	0.205	4.06133e-53
PRR14L	2.78476e-57	-0.636271	0.146	0.318	6.47818e-53
POLK	2.81525e-57	-0.606769	0.196	0.376	6.54911e-53
PMP22	3.19484e-57	-0.427132	0.493	0.683	7.43215e-53
GPR34	4.97684e-57	-0.490034	0.229	0.419	1.15776e-52
INTS6	5.77245e-57	-0.533599	0.316	0.511	1.34284e-52
MAP4	7.45285e-57	-0.439846	0.423	0.609	1.73376e-52
KMT2E	7.52613e-57	-0.375405	0.483	0.677	1.7508e-52
ANKIB1	7.61892e-57	-0.608331	0.178	0.357	1.77239e-52
PPIL4	8.44998e-57	-0.567337	0.247	0.437	1.96572e-52
SEMA3C	1.22438e-56	-0.496808	0.324	0.513	2.84828e-52
MFSD1	1.2329e-56	-0.324765	0.749	0.87	2.86808e-52
ZNF148	1.32962e-56	-0.478129	0.278	0.475	3.0931e-52
DOCK4	1.42968e-56	-0.904979	0.093	0.243	3.32586e-52
RAC2	1.52699e-56	0.482704	0.739	0.7	3.55223e-52
ASCC3	1.6908e-56	-0.508742	0.2	0.386	3.9333e-52
RABEP1	1.90554e-56	-0.436526	0.302	0.5	4.43285e-52
SMIM25	2.27301e-56	0.318523	0.874	0.846	5.2877e-52
CELF2	2.70295e-56	-0.330868	0.709	0.823	6.28786e-52
HSDL2	3.00003e-56	-0.477467	0.335	0.525	6.97897e-52
PPIC	3.11283e-56	0.468456	0.599	0.462	7.24138e-52
STX6	3.32836e-56	-0.477735	0.312	0.506	7.74275e-52
FPR1	3.5168e-56	0.633504	0.705	0.668	8.18113e-52
OXR1	7.88013e-56	-0.473442	0.338	0.533	1.83315e-51
TAF1D	1.0846e-55	-0.387706	0.613	0.758	2.52311e-51
ERC1	1.125e-55	-0.794356	0.105	0.258	2.61709e-51
MDK	1.35096e-55	1.01574	0.307	0.17	3.14275e-51
AFF4	1.66692e-55	-0.418176	0.474	0.663	3.87775e-51
NBPF19	1.79186e-55	-1.27706	0.042	0.163	4.1684e-51
RGS2	2.40944e-55	-0.630733	0.563	0.685	5.60508e-51
PAFAH1B1	2.47786e-55	-0.368791	0.482	0.672	5.76424e-51
LMAN1	2.47896e-55	-0.382006	0.546	0.708	5.7668e-51
HSPA1B	3.08768e-55	-0.784512	0.241	0.412	7.18286e-51
CCSER2	3.1163e-55	-0.505438	0.265	0.456	7.24944e-51
TRAM1	4.04249e-55	-0.322179	0.693	0.838	9.40404e-51
ATXN2	5.68149e-55	-0.591652	0.173	0.346	1.32169e-50
RASA1	6.6415e-55	-0.555437	0.212	0.392	1.54501e-50
KAT6B	6.97164e-55	-0.852559	0.101	0.249	1.62181e-50
CPNE3	7.22802e-55	-0.396256	0.404	0.597	1.68146e-50
C2CD5	7.276e-55	-0.838232	0.084	0.228	1.69261e-50
ZFAS1	7.33887e-55	-0.378093	0.912	0.943	1.70724e-50
SIPA1L1	7.75794e-55	-0.92501	0.121	0.273	1.80473e-50
LEPROT	7.85914e-55	-0.309427	0.693	0.841	1.82827e-50
LARS	1.0073e-54	-0.39089	0.421	0.619	2.34329e-50
PARG	1.12011e-54	-0.848763	0.075	0.215	2.60572e-50
TFRC	1.15104e-54	-0.416989	0.796	0.887	2.67767e-50
DNAJB14	1.17439e-54	-0.46746	0.319	0.513	2.73198e-50
FGD4	1.33901e-54	-0.421205	0.46	0.641	3.11495e-50
PHACTR1	1.4534e-54	-0.35226	0.699	0.833	3.38105e-50
UBE2L6	1.51827e-54	0.330186	0.823	0.82	3.53196e-50
DMXL1	1.58612e-54	-0.615854	0.178	0.354	3.6898e-50
FKBP15	1.67871e-54	-0.381125	0.435	0.629	3.90519e-50
EIF4G3	1.85302e-54	-0.51783	0.182	0.358	4.31069e-50
ARHGAP5	2.20917e-54	-0.696226	0.148	0.313	5.1392e-50
UBE2V1	2.26648e-54	-1.15408	0.044	0.166	5.27252e-50
PSMB9	2.46097e-54	0.464286	0.756	0.718	5.72495e-50
PDE8A	2.77052e-54	-0.504457	0.252	0.44	6.44507e-50
UHMK1	3.70556e-54	-0.429808	0.375	0.575	8.62025e-50
FOSB	6.19485e-54	-0.394002	0.622	0.784	1.44111e-49
MARCKS	6.37933e-54	-0.703791	0.115	0.269	1.48402e-49
PHLDA2	6.64895e-54	0.712617	0.429	0.286	1.54674e-49
MAP2K4	1.30688e-53	-0.695796	0.12	0.278	3.0402e-49
PIBF1	1.58984e-53	-0.888645	0.075	0.212	3.69845e-49
KAT6A	2.10171e-53	-0.551814	0.18	0.356	4.8892e-49
DIAPH2	2.66181e-53	-0.518978	0.255	0.437	6.19216e-49
AP3B1	2.82632e-53	-0.424697	0.321	0.513	6.57486e-49
SP3	3.04271e-53	-0.672912	0.169	0.336	7.07826e-49
SNX5	3.12472e-53	-0.315367	0.661	0.79	7.26904e-49
GIGYF2	3.64199e-53	-0.634724	0.183	0.356	8.47236e-49
GUF1	3.84095e-53	-0.761599	0.105	0.254	8.93521e-49
LGALS3	3.92187e-53	-0.283049	0.993	0.995	9.12345e-49
ACBD3	4.41926e-53	-0.498908	0.28	0.465	1.02805e-48
COPS9	4.68234e-53	0.339612	0.884	0.88	1.08925e-48
SNTB1	4.71806e-53	-0.338243	0.524	0.695	1.09756e-48
ZNF141	5.61414e-53	-1.3169	0.042	0.16	1.30602e-48
TLK1	5.87484e-53	-0.469156	0.292	0.483	1.36666e-48
PLA2G16	7.23835e-53	0.358697	0.788	0.718	1.68386e-48
FGFR1OP2	7.82535e-53	-0.384627	0.515	0.691	1.82041e-48
SPAST	8.11418e-53	-0.626303	0.126	0.285	1.8876e-48
BLVRB	1.05654e-52	-0.343508	0.726	0.846	2.45782e-48
SESN1	1.69903e-52	-0.615185	0.156	0.32	3.95245e-48
USP15	1.7259e-52	-0.308935	0.603	0.757	4.01497e-48
REEP5	2.16275e-52	0.252839	0.901	0.908	5.03121e-48
CDK5RAP2	2.53185e-52	-0.688199	0.121	0.275	5.88985e-48
AFAP1L1	2.62829e-52	-1.36163	0.035	0.146	6.11419e-48
IDH1	2.84476e-52	-0.362031	0.569	0.738	6.61777e-48
RAB8B	3.11561e-52	-0.342971	0.441	0.637	7.24784e-48
PPP2R5E	3.74281e-52	-0.455262	0.325	0.515	8.7069e-48
RCOR3	6.3305e-52	-0.656282	0.127	0.284	1.47266e-47
CHD1L	6.33159e-52	-0.498842	0.244	0.425	1.47292e-47
PUM2	6.71746e-52	-0.575819	0.189	0.362	1.56268e-47
YTHDC1	6.75699e-52	-0.455589	0.339	0.529	1.57188e-47
AZIN1	1.12102e-51	-0.364148	0.453	0.646	2.60783e-47
ITGB1	1.2597e-51	-0.294998	0.74	0.864	2.93044e-47
PDIA6	1.31239e-51	-0.370308	0.746	0.855	3.05301e-47
DNM1L	1.4436e-51	-0.507718	0.238	0.42	3.35824e-47
FAM213A	1.4739e-51	0.741288	0.414	0.277	3.42873e-47
NDUFC2	1.66727e-51	0.282493	0.873	0.877	3.87858e-47
RBBP8	1.90276e-51	-0.681133	0.17	0.332	4.42639e-47
HDLBP	2.11495e-51	-0.346887	0.613	0.754	4.92e-47
DICER1	2.20018e-51	-0.349108	0.402	0.594	5.11827e-47
CDKN1B	2.29295e-51	-0.586695	0.19	0.358	5.33408e-47
CAPN7	2.44765e-51	-0.716368	0.103	0.25	5.69397e-47
KPNA4	2.85542e-51	-0.397437	0.391	0.578	6.64257e-47
ATG14	3.06703e-51	-0.799512	0.075	0.208	7.13483e-47
ZC3H13	3.15642e-51	-0.379622	0.468	0.661	7.34279e-47
ZHX1	3.21846e-51	-0.559692	0.19	0.36	7.4871e-47
IPMK	3.59947e-51	-0.643845	0.113	0.264	8.37344e-47
CPSF2	3.79039e-51	-0.485243	0.255	0.436	8.81758e-47
GSDMD	5.01581e-51	0.544631	0.581	0.497	1.16683e-46
GDF15	5.7064e-51	-1.20804	0.076	0.206	1.32748e-46
EP300	5.71065e-51	-0.5982	0.156	0.316	1.32847e-46
TSC22D2	6.85063e-51	-0.46405	0.338	0.515	1.59366e-46
MACF1	8.12349e-51	-0.596915	0.207	0.374	1.88977e-46
UVRAG	8.23295e-51	-0.50993	0.172	0.342	1.91523e-46
HOOK3	8.96301e-51	-0.382073	0.407	0.599	2.08506e-46
CAPN2	1.08858e-50	-0.406924	0.499	0.678	2.53236e-46
FMNL2	1.09472e-50	-0.384918	0.45	0.629	2.54665e-46
TRIM24	1.11819e-50	-0.903517	0.06	0.185	2.60124e-46
ROCK2	1.29593e-50	-0.460063	0.174	0.342	3.01471e-46
GNB4	1.31788e-50	-0.392266	0.44	0.622	3.06578e-46
TLE4	1.78862e-50	-0.52156	0.231	0.411	4.16088e-46
PDGFC	1.89202e-50	-0.546079	0.254	0.431	4.4014e-46
ZMYM2	2.21031e-50	-0.583791	0.192	0.364	5.14185e-46
UTY	2.54301e-50	-1.07956	0.044	0.158	5.91581e-46
HEXA	2.57327e-50	-0.308255	0.703	0.824	5.98619e-46
CAND1	2.96384e-50	-0.500003	0.229	0.406	6.89478e-46
TWF1	3.33383e-50	-0.490438	0.241	0.425	7.7555e-46
BIRC2	3.58824e-50	-0.411176	0.289	0.475	8.34733e-46
PIAS1	3.73355e-50	-0.348101	0.479	0.655	8.68536e-46
ZBTB41	4.41616e-50	-1.00586	0.053	0.175	1.02733e-45
BAZ1B	4.48326e-50	-0.452426	0.26	0.437	1.04294e-45
TOB2	4.62869e-50	-0.557602	0.217	0.388	1.07677e-45
CD37	4.66966e-50	0.298547	0.863	0.865	1.0863e-45
CDK12	4.70653e-50	-0.479166	0.265	0.446	1.09488e-45
PARP4	7.67652e-50	-0.452922	0.342	0.526	1.78579e-45
CHORDC1	8.20157e-50	-0.520425	0.238	0.411	1.90793e-45
PLPP3	8.64806e-50	-0.529557	0.228	0.4	2.0118e-45
PSMB3	9.4466e-50	0.310369	0.869	0.856	2.19756e-45
PPIL3	1.05991e-49	-0.460217	0.298	0.485	2.46566e-45
MTUS1	1.31527e-49	-1.40391	0.031	0.135	3.05971e-45
GSPT1	1.34715e-49	-0.301933	0.642	0.789	3.13387e-45
NPL	1.36131e-49	-0.391759	0.427	0.61	3.16683e-45
RUFY2	1.43916e-49	-0.876023	0.083	0.215	3.34792e-45
SLK	1.67742e-49	-0.40709	0.241	0.423	3.90218e-45
LDLRAD3	1.68588e-49	-0.701917	0.129	0.282	3.92187e-45
NLN	1.74384e-49	-0.731201	0.101	0.242	4.0567e-45
R3HCC1L	1.75078e-49	-0.823521	0.093	0.23	4.07284e-45
JARID2	1.85285e-49	-0.56098	0.145	0.304	4.31027e-45
TBK1	1.8556e-49	-0.574807	0.182	0.345	4.31669e-45
ATP13A3	2.46567e-49	-0.485954	0.435	0.622	5.73588e-45
ZMYND11	2.48339e-49	-0.583167	0.176	0.34	5.77711e-45
PHIP	3.1284e-49	-0.413008	0.381	0.567	7.27759e-45
WDR36	3.15297e-49	-0.660904	0.134	0.286	7.33475e-45
TMIGD3	3.46519e-49	-1.63286	0.046	0.156	8.06107e-45
SSR1	3.9519e-49	-0.296241	0.643	0.796	9.1933e-45
COX17	3.97751e-49	0.278051	0.888	0.887	9.25288e-45
HIST2H2AC	4.15247e-49	-0.875164	0.043	0.157	9.65989e-45
DDX3X	4.40685e-49	-0.309657	0.68	0.826	1.02517e-44
SOS1	6.62691e-49	-0.618861	0.12	0.269	1.54162e-44
TNKS2	6.72412e-49	-0.499147	0.247	0.427	1.56423e-44
SUCLG2	7.44008e-49	-0.387866	0.441	0.613	1.73079e-44
CLPX	8.667e-49	-0.578135	0.173	0.338	2.0162e-44
HAGHL	8.85757e-49	-0.74266	0.092	0.229	2.06054e-44
USP14	9.04185e-49	-0.372278	0.381	0.578	2.10341e-44
APBB1IP	1.06553e-48	-0.336935	0.451	0.631	2.47875e-44
USO1	1.59601e-48	-0.384299	0.448	0.625	3.71279e-44
ZBTB11	1.74471e-48	-0.716031	0.09	0.227	4.05872e-44
PARN	1.84608e-48	-0.724154	0.095	0.233	4.29454e-44
BRWD1	2.19714e-48	-0.469086	0.232	0.407	5.1112e-44
LSM12	2.40527e-48	-0.336353	0.442	0.631	5.59538e-44
SFSWAP	2.57549e-48	-0.507519	0.187	0.355	5.99135e-44
IRF1	2.81668e-48	0.57874	0.552	0.449	6.55243e-44
ITSN2	2.93777e-48	-0.400927	0.398	0.586	6.83414e-44
MAP4K4	3.02482e-48	-0.526258	0.184	0.347	7.03663e-44
RNF168	3.26214e-48	-0.436938	0.275	0.455	7.58871e-44
XPOT	4.07759e-48	-0.634284	0.16	0.316	9.48569e-44
TEX2	4.21006e-48	-0.416813	0.338	0.518	9.79387e-44
SYK	4.2699e-48	-0.310571	0.492	0.67	9.93307e-44
AC016831.7	4.70599e-48	-1.01634	0.057	0.175	1.09475e-43
SLIRP	4.98815e-48	0.359971	0.823	0.816	1.16039e-43
KIAA1143	6.16021e-48	-0.385751	0.368	0.554	1.43305e-43
2020-09-10	6.97762e-48	-0.480373	0.293	0.469	1.6232e-43
EMP1	9.45758e-48	-0.723405	0.247	0.411	2.20012e-43
STRN3	9.88246e-48	-0.519245	0.19	0.356	2.29896e-43
UBLCP1	9.96249e-48	-0.56981	0.187	0.351	2.31757e-43
STX7	1.01559e-47	-0.301298	0.636	0.797	2.36256e-43
REL	1.10339e-47	-0.298191	0.613	0.778	2.56683e-43
TSPAN4	1.1578e-47	-0.384606	0.395	0.575	2.69339e-43
C1GALT1	1.2373e-47	-0.609391	0.174	0.331	2.87834e-43
LY6E	1.29904e-47	0.253017	0.909	0.903	3.02196e-43
ABCE1	1.34341e-47	-0.454603	0.322	0.502	3.12517e-43
ZNF292	1.42932e-47	-0.496512	0.185	0.349	3.32502e-43
USP3	1.77896e-47	-0.321209	0.468	0.643	4.1384e-43
ELF2	2.67799e-47	-0.446025	0.237	0.414	6.22982e-43
EFR3A	3.37122e-47	-0.392106	0.408	0.595	7.84247e-43
SMG1	3.3913e-47	-0.462655	0.255	0.431	7.88917e-43
MSH3	3.88663e-47	-0.607169	0.13	0.277	9.04146e-43
ICE1	4.09525e-47	-0.650434	0.157	0.312	9.52678e-43
CCDC186	4.58114e-47	-0.473327	0.26	0.438	1.06571e-42
GNA13	5.18196e-47	-0.361821	0.467	0.652	1.20548e-42
PRKCB	5.2279e-47	-0.935141	0.047	0.159	1.21617e-42
KLF10	5.98282e-47	-0.603709	0.182	0.336	1.39178e-42
FOXN2	6.20737e-47	-0.436134	0.277	0.452	1.44402e-42
WIPF1	6.28084e-47	-0.340339	0.469	0.654	1.46111e-42
HPS3	6.75487e-47	-0.573788	0.143	0.296	1.57139e-42
B3GNT5	7.69851e-47	-0.323398	0.671	0.796	1.7909e-42
KIDINS220	7.72162e-47	-0.447462	0.224	0.395	1.79628e-42
HSD17B12	8.39299e-47	-0.372633	0.458	0.646	1.95246e-42
USP47	8.60181e-47	-0.537225	0.233	0.401	2.00104e-42
JAK2	1.24569e-46	-0.649872	0.118	0.261	2.89784e-42
CEP57	1.31354e-46	-0.381369	0.319	0.496	3.05568e-42
NDUFC1	1.52904e-46	0.405464	0.741	0.714	3.557e-42
ADD3	2.10367e-46	-0.490226	0.176	0.336	4.89376e-42
IFI27L2	2.20078e-46	0.325316	0.798	0.774	5.11967e-42
SLC26A11	2.41931e-46	-0.791738	0.068	0.189	5.62805e-42
WNK1	2.43929e-46	-0.335521	0.499	0.67	5.67453e-42
CREBBP	3.17595e-46	-0.483814	0.21	0.378	7.38821e-42
SECISBP2L	3.31686e-46	-0.4518	0.247	0.415	7.71602e-42
ATP5IF1	3.87514e-46	0.333042	0.844	0.827	9.01475e-42
BCL10	5.76909e-46	-0.327006	0.242	0.421	1.34206e-41
JOSD1	6.20805e-46	-0.43016	0.348	0.529	1.44418e-41
ZNF33A	6.47507e-46	-0.568859	0.158	0.31	1.5063e-41
CDV3	6.88516e-46	-0.287951	0.585	0.75	1.60169e-41
ZDHHC5	7.06442e-46	-0.57308	0.142	0.292	1.6434e-41
CASC4	9.11535e-46	-0.400318	0.292	0.471	2.1205e-41
CCNG1	1.07078e-45	-0.435846	0.356	0.531	2.49096e-41
PRKDC	1.08011e-45	-0.352884	0.315	0.501	2.51265e-41
CHD9	1.15397e-45	-0.338225	0.485	0.66	2.68448e-41
OTOA	1.1583e-45	-0.712036	0.184	0.331	2.69456e-41
ITGA4	1.22006e-45	-0.728186	0.049	0.16	2.83822e-41
QSER1	1.28135e-45	-0.632847	0.129	0.273	2.9808e-41
CTSH	1.3066e-45	0.288325	0.883	0.892	3.03955e-41
CDC73	1.34327e-45	-0.369538	0.345	0.528	3.12486e-41
NDUFB4	1.45606e-45	0.285271	0.862	0.852	3.38723e-41
PNRC2	1.4581e-45	-0.335468	0.483	0.665	3.39198e-41
UBR5	1.6373e-45	-0.467169	0.232	0.4	3.80886e-41
USP8	1.94817e-45	-0.291957	0.471	0.656	4.53202e-41
ATE1	2.27663e-45	-0.651667	0.131	0.274	5.29612e-41
TAB2	2.3383e-45	-0.509659	0.138	0.285	5.43959e-41
NR4A2	2.3722e-45	-0.400663	0.604	0.747	5.51844e-41
SQSTM1	2.48187e-45	-0.258936	0.768	0.884	5.77357e-41
COL4A3BP	2.87195e-45	-0.353588	0.461	0.641	6.68103e-41
HSPA4	3.08482e-45	-0.381623	0.407	0.576	7.17622e-41
KLF3	3.90083e-45	-0.3988	0.304	0.479	9.0745e-41
ARHGAP21	3.93726e-45	-0.664755	0.11	0.248	9.15925e-41
RCOR1	4.90186e-45	-0.384842	0.304	0.488	1.14032e-40
SRGAP1	5.47006e-45	-0.69001	0.075	0.199	1.2725e-40
PRPF40A	6.08839e-45	-0.286794	0.628	0.779	1.41634e-40
SPECC1	6.95092e-45	-0.733393	0.109	0.242	1.61699e-40
THBS1	7.24779e-45	-0.379462	0.764	0.814	1.68605e-40
EBLN3P	7.48091e-45	-0.45853	0.221	0.389	1.74028e-40
PIKFYVE	8.0471e-45	-0.780101	0.101	0.233	1.872e-40
PLEC	9.31941e-45	-0.422326	0.468	0.634	2.16797e-40
YTHDF3	1.14419e-44	-0.414794	0.276	0.45	2.66173e-40
ATM	1.2108e-44	-0.405407	0.281	0.453	2.81669e-40
ETHE1	1.58729e-44	0.347509	0.744	0.74	3.69252e-40
SNHG25	2.03198e-44	-0.653221	0.09	0.221	4.727e-40
SPIRE1	3.07283e-44	-0.576989	0.173	0.326	7.14833e-40
WDR26	3.10191e-44	-0.348237	0.417	0.604	7.21598e-40
SMC1A	3.19639e-44	-0.397754	0.275	0.454	7.43576e-40
NDUFB3	3.3433e-44	0.304365	0.84	0.828	7.77752e-40
MSL3	3.41962e-44	-0.413064	0.296	0.469	7.95507e-40
ABI1	6.22936e-44	-0.343739	0.457	0.637	1.44914e-39
UBR2	7.36293e-44	-0.497985	0.161	0.311	1.71284e-39
OLA1	8.67953e-44	-0.336931	0.522	0.676	2.01912e-39
MAP4K5	9.21739e-44	-0.476873	0.244	0.409	2.14424e-39
ZNF880	1.49219e-43	0.94923	0.218	0.11	3.47129e-39
INO80D	1.54971e-43	-0.580156	0.11	0.245	3.60509e-39
BIRC6	1.5943e-43	-0.508981	0.263	0.428	3.70882e-39
FNBP1	1.71791e-43	-0.324126	0.459	0.629	3.99637e-39
R3HDM1	1.73996e-43	-0.561359	0.173	0.323	4.04766e-39
RSL24D1	1.84857e-43	-0.270504	0.677	0.82	4.30034e-39
CAPRIN1	1.89174e-43	-0.317091	0.467	0.644	4.40077e-39
PNN	2.50849e-43	-0.344582	0.371	0.55	5.83549e-39
PAPSS2	2.8867e-43	-0.528708	0.264	0.428	6.71533e-39
FXR1	3.28748e-43	-0.330991	0.417	0.589	7.64767e-39
TMEM33	3.30957e-43	-0.320882	0.534	0.709	7.69906e-39
RBM25	3.37219e-43	-0.309323	0.606	0.755	7.84472e-39
RALGAPA1	3.45636e-43	-0.636251	0.135	0.275	8.04053e-39
ME2	3.86134e-43	-0.350539	0.461	0.632	8.98263e-39
CHST11	4.00569e-43	-0.404587	0.415	0.591	9.31843e-39
ICE2	4.01549e-43	-0.602019	0.156	0.304	9.34123e-39
LPGAT1	4.4935e-43	-0.571991	0.15	0.294	1.04532e-38
CKAP5	8.19536e-43	-0.483304	0.148	0.295	1.90649e-38
PDCD6IP	8.54528e-43	-0.260312	0.627	0.777	1.98789e-38
USP34	1.00374e-42	-0.424485	0.239	0.411	2.335e-38
MARK2	1.06859e-42	-0.653428	0.121	0.257	2.48587e-38
TUT4	1.29569e-42	-0.553294	0.16	0.308	3.01416e-38
C15orf48	1.31506e-42	0.71101	0.432	0.306	3.05923e-38
GADD45B	1.36288e-42	-0.310104	0.627	0.769	3.17047e-38
SNX16	1.4017e-42	-0.908639	0.083	0.201	3.26076e-38
KLHL24	1.53197e-42	-0.524801	0.171	0.322	3.56382e-38
ZNF331	1.54378e-42	-0.419504	0.554	0.698	3.59129e-38
HSPA9	1.60841e-42	-0.351623	0.579	0.728	3.74165e-38
TNFAIP8	1.77279e-42	-0.401576	0.286	0.451	4.12404e-38
SPTY2D1	2.26047e-42	-0.490158	0.23	0.39	5.25853e-38
SPOPL	2.3853e-42	-0.556527	0.132	0.273	5.54891e-38
DOCK7	2.38639e-42	-0.534327	0.169	0.317	5.55145e-38
DNAJC13	2.48952e-42	-0.573462	0.183	0.334	5.79137e-38
WASHC2C	2.54811e-42	-0.567886	0.161	0.306	5.92768e-38
CDC27	2.8049e-42	-0.407811	0.3	0.476	6.52505e-38
TRIM33	2.92159e-42	-0.429153	0.226	0.39	6.7965e-38
NKTR	3.16133e-42	-0.43349	0.282	0.449	7.3542e-38
P2RY1	3.1649e-42	-0.515296	0.224	0.381	7.36251e-38
MED13	3.2136e-42	-0.468627	0.233	0.398	7.4758e-38
SLC8B1	3.35759e-42	-0.472695	0.301	0.464	7.81077e-38
VCL	3.44817e-42	-0.464546	0.206	0.363	8.02148e-38
MACO1	3.97171e-42	-0.502673	0.151	0.295	9.23939e-38
C5orf51	4.21958e-42	-0.663014	0.121	0.255	9.81601e-38
NABP1	5.21519e-42	-0.411597	0.43	0.591	1.21321e-37
NR1H3	5.40243e-42	-0.378846	0.323	0.497	1.25677e-37
LINC00847	6.60296e-42	-0.475732	0.184	0.335	1.53605e-37
ATF4	7.07242e-42	-0.325155	0.731	0.847	1.64526e-37
CCDC6	8.6885e-42	-0.376405	0.309	0.479	2.02121e-37
ARFGEF2	9.04734e-42	-0.623227	0.122	0.258	2.10468e-37
PATL1	9.37535e-42	-0.479248	0.207	0.363	2.18099e-37
MBNL2	1.03743e-41	-0.447334	0.178	0.33	2.41337e-37
SLC36A4	1.08996e-41	-0.304889	0.38	0.559	2.53558e-37
ANKRD12	1.31868e-41	-0.285114	0.581	0.745	3.06765e-37
B3GNT2	1.45771e-41	-0.467802	0.248	0.409	3.39106e-37
ERAP1	1.46169e-41	-0.384994	0.215	0.376	3.40034e-37
SEC63	2.27858e-41	-0.308769	0.467	0.632	5.30067e-37
BOD1L1	2.46857e-41	-0.330111	0.281	0.451	5.74263e-37
RBL2	2.49778e-41	-0.454192	0.205	0.363	5.8106e-37
STRN	2.53705e-41	-0.554036	0.12	0.255	5.90194e-37
MT-ATP8	2.62115e-41	-0.601757	0.12	0.253	6.09759e-37
MIR3945HG	2.90246e-41	0.555457	0.678	0.632	6.75198e-37
TTC3	3.50049e-41	-0.347066	0.508	0.663	8.14319e-37
MYO9A	3.53909e-41	-0.655487	0.099	0.225	8.23298e-37
CDC16	3.71747e-41	-0.385886	0.252	0.417	8.64796e-37
VAMP3	3.95751e-41	-0.283262	0.594	0.745	9.20634e-37
TBC1D23	3.95776e-41	-0.602077	0.148	0.287	9.20694e-37
NOP14	3.98096e-41	-0.552902	0.122	0.257	9.26091e-37
IRF2BP2	4.33089e-41	-0.342182	0.353	0.524	1.0075e-36
SH3KBP1	4.86099e-41	-0.433379	0.202	0.355	1.13081e-36
HYOU1	5.04467e-41	-0.579391	0.169	0.315	1.17354e-36
PRKD3	5.07858e-41	-0.56567	0.107	0.237	1.18143e-36
PHF20L1	6.03695e-41	-0.416569	0.306	0.477	1.40438e-36
SPRED1	6.66052e-41	-0.655941	0.241	0.392	1.54944e-36
CEP290	6.7681e-41	-0.528639	0.143	0.281	1.57446e-36
FAM91A1	7.16353e-41	-0.40077	0.214	0.373	1.66645e-36
SOCS4	7.62158e-41	-0.674148	0.102	0.227	1.77301e-36
ZBTB38	8.25665e-41	-0.403989	0.25	0.413	1.92074e-36
ZNF92	8.59302e-41	-0.9698	0.058	0.164	1.99899e-36
ATP9B	9.58344e-41	-0.533957	0.188	0.335	2.2294e-36
RBM26	9.71146e-41	-0.384115	0.205	0.363	2.25918e-36
UBE2H	9.83846e-41	-0.397281	0.222	0.384	2.28872e-36
RNF219	9.87892e-41	-0.609348	0.079	0.196	2.29813e-36
AKR1C2	1.0187e-40	1.58078	0.181	0.086	2.3698e-36
HELZ	1.02608e-40	-0.447197	0.205	0.357	2.38697e-36
JMY	1.02869e-40	-0.796629	0.087	0.206	2.39305e-36
SRPRA	1.09671e-40	-0.368752	0.275	0.445	2.55127e-36
MBP	1.12421e-40	-0.380123	0.407	0.58	2.61525e-36
PPP1R10	1.1396e-40	-0.325349	0.494	0.664	2.65104e-36
SRSF4	1.15306e-40	-0.264033	0.516	0.685	2.68236e-36
AHCTF1	1.6249e-40	-0.607659	0.135	0.271	3.78001e-36
KDM5A	2.15591e-40	-0.381813	0.294	0.461	5.01529e-36
LNPK	2.46495e-40	-0.428248	0.241	0.402	5.73422e-36
KPNA3	2.52268e-40	-0.335345	0.325	0.497	5.86851e-36
TMEM38B	2.5343e-40	-0.391191	0.433	0.592	5.89554e-36
ANKLE2	2.59234e-40	-0.51747	0.192	0.341	6.03056e-36
RMDN3	2.97418e-40	-0.340802	0.674	0.794	6.91884e-36
LONRF1	3.08306e-40	-0.481145	0.198	0.351	7.17213e-36
GNPTAB	3.61623e-40	-0.319142	0.328	0.502	8.41244e-36
DPP8	4.18905e-40	-0.431216	0.195	0.348	9.74499e-36
IMMT	4.33473e-40	-0.318116	0.424	0.593	1.00839e-35
ZNF480	5.5325e-40	-0.463307	0.156	0.296	1.28703e-35
NBDY	5.5745e-40	0.300981	0.807	0.79	1.2968e-35
RAD23B	5.76634e-40	-0.283186	0.61	0.773	1.34142e-35
DYRK1A	5.79663e-40	-0.625358	0.131	0.266	1.34847e-35
NCBP3	6.12943e-40	-0.497648	0.196	0.345	1.42589e-35
R3HDM2	6.20604e-40	-0.330322	0.268	0.436	1.44371e-35
ZNF267	6.9205e-40	-0.553317	0.209	0.361	1.60992e-35
TCF12	7.52774e-40	-0.588961	0.138	0.273	1.75118e-35
FAM208B	8.43441e-40	-0.61792	0.116	0.246	1.9621e-35
HSPH1	9.00727e-40	-0.301094	0.518	0.678	2.09536e-35
MANEA	9.96174e-40	-0.684849	0.083	0.201	2.3174e-35
SNRPD1	1.02262e-39	0.320695	0.781	0.766	2.37893e-35
XRCC5	1.05892e-39	-0.256129	0.628	0.77	2.46336e-35
VEGFA	1.12007e-39	-0.488929	0.117	0.248	2.60562e-35
EPC2	1.2416e-39	-0.50412	0.136	0.272	2.88834e-35
WAC-AS1	1.32953e-39	-0.419503	0.198	0.351	3.09289e-35
TLK2	1.39503e-39	-0.542315	0.143	0.28	3.24526e-35
RAD17	1.53613e-39	-0.619598	0.11	0.236	3.5735e-35
SP100	1.59003e-39	-0.261323	0.595	0.746	3.6989e-35
AHR	1.64734e-39	-0.415881	0.299	0.463	3.83222e-35
FNDC5	1.73462e-39	-1.40213	0.023	0.107	4.03525e-35
NOL10	1.85125e-39	-0.52256	0.163	0.305	4.30656e-35
SCAMP1	2.06338e-39	-0.460755	0.173	0.317	4.80004e-35
CPD	2.08654e-39	-0.417441	0.234	0.395	4.85392e-35
AQR	2.12987e-39	-0.570099	0.154	0.292	4.95472e-35
PWWP2A	2.14141e-39	-0.793688	0.059	0.164	4.98157e-35
UBL3	2.42068e-39	-0.275011	0.433	0.609	5.63123e-35
LRRFIP2	2.5435e-39	-0.321682	0.323	0.494	5.91694e-35
PPP1R12A	2.90282e-39	-0.320794	0.434	0.605	6.75284e-35
ARFGAP3	3.0958e-39	-0.345783	0.453	0.617	7.20176e-35
BIN1	3.12992e-39	-0.496852	0.269	0.415	7.28112e-35
NR1D2	3.21894e-39	-0.412063	0.128	0.264	7.48823e-35
ELK3	3.34064e-39	-0.811485	0.065	0.173	7.77133e-35
KHDRBS1	3.67056e-39	-0.250668	0.647	0.794	8.53882e-35
MYCBP2	4.59484e-39	-0.3335	0.325	0.497	1.0689e-34
ZNF654	4.69183e-39	-0.535617	0.105	0.23	1.09146e-34
STT3B	4.99795e-39	-0.328756	0.44	0.612	1.16267e-34
IRAK4	5.34178e-39	-0.620992	0.125	0.253	1.24266e-34
EPB41L2	5.56763e-39	-0.579894	0.117	0.245	1.2952e-34
DDIT4	5.68981e-39	-0.369845	0.278	0.439	1.32362e-34
ZNF146	5.94864e-39	-0.52529	0.158	0.299	1.38383e-34
USP48	6.43221e-39	-0.480889	0.187	0.332	1.49633e-34
ARAP2	6.59345e-39	-0.632174	0.113	0.24	1.53383e-34
PCMTD1	8.44743e-39	-0.326282	0.404	0.576	1.96513e-34
FYTTD1	8.62315e-39	-0.322608	0.433	0.601	2.006e-34
KIF13B	8.77224e-39	-0.458452	0.153	0.29	2.04069e-34
DYNLT3	9.1152e-39	-0.288961	0.502	0.672	2.12047e-34
COPB1	9.17094e-39	-0.356513	0.361	0.526	2.13343e-34
CLCN3	1.05989e-38	-0.59001	0.165	0.302	2.46562e-34
MXI1	1.38309e-38	-0.489887	0.117	0.245	3.21748e-34
CFAP97	1.39874e-38	-0.388681	0.248	0.406	3.25389e-34
GPX3	1.55149e-38	0.423867	0.67	0.582	3.60923e-34
CCNL1	1.58419e-38	-0.258789	0.732	0.871	3.6853e-34
ATF6	1.73141e-38	-0.406451	0.375	0.536	4.02779e-34
VPS13A	1.75573e-38	-0.678892	0.11	0.233	4.08436e-34
DDX46	2.06693e-38	-0.273105	0.578	0.731	4.8083e-34
CDC5L	2.14431e-38	-0.366914	0.312	0.475	4.98831e-34
ZNF277	2.62056e-38	-0.343288	0.262	0.425	6.0962e-34
NDUFA13	2.75195e-38	0.291893	0.795	0.783	6.40187e-34
CNST	2.8613e-38	-0.494511	0.137	0.271	6.65624e-34
CUL4B	2.86466e-38	-0.602534	0.101	0.224	6.66407e-34
HTATSF1	2.97831e-38	-0.39653	0.282	0.444	6.92844e-34
WHAMM	2.99128e-38	-0.470026	0.158	0.297	6.95861e-34
PDZD8	3.03964e-38	-0.584332	0.132	0.264	7.07111e-34
FAM76B	3.50195e-38	-0.709849	0.069	0.177	8.14659e-34
CHD8	3.60607e-38	-0.518606	0.14	0.274	8.3888e-34
BRD7	3.86063e-38	-0.357476	0.278	0.439	8.98099e-34
PPP2R2A	4.04188e-38	-0.357142	0.298	0.461	9.40264e-34
CCNG2	4.13096e-38	-0.472456	0.178	0.322	9.60986e-34
UGGT2	4.1801e-38	-0.702121	0.094	0.211	9.72416e-34
PRKAR1A	4.83819e-38	-0.262927	0.587	0.751	1.12551e-33
EVI5	5.00513e-38	-0.329969	0.318	0.485	1.16434e-33
MARF1	5.04006e-38	-0.548672	0.124	0.252	1.17247e-33
PIK3C2A	5.26624e-38	-0.470667	0.159	0.298	1.22509e-33
CDK17	5.4964e-38	-0.466337	0.156	0.297	1.27863e-33
APAF1	6.65079e-38	-0.710373	0.06	0.162	1.54717e-33
HPGD	6.74527e-38	-0.35401	0.653	0.759	1.56915e-33
ARID4A	7.06901e-38	-0.303546	0.388	0.559	1.64446e-33
KCTD20	7.17326e-38	-0.339181	0.283	0.445	1.66872e-33
DYNC1LI1	7.55455e-38	-0.38025	0.317	0.482	1.75742e-33
INTS13	8.63499e-38	-0.528929	0.122	0.251	2.00876e-33
MON2	1.1241e-37	-0.608257	0.108	0.23	2.61499e-33
UACA	1.19811e-37	-0.523268	0.178	0.314	2.78715e-33
IBTK	1.22745e-37	-0.400022	0.282	0.444	2.85542e-33
TRAPPC11	1.25032e-37	-0.580589	0.125	0.252	2.90863e-33
PTPRA	1.37109e-37	-0.320758	0.396	0.565	3.18957e-33
ETNK1	1.45016e-37	-0.359517	0.377	0.544	3.3735e-33
STAU1	1.46321e-37	-0.26027	0.571	0.722	3.40387e-33
SMC6	1.61511e-37	-0.410383	0.315	0.474	3.75722e-33
PAPOLG	1.66408e-37	-0.735464	0.067	0.172	3.87114e-33
IFITM3	1.70907e-37	0.391503	0.604	0.494	3.97581e-33
GNAQ	1.87728e-37	-0.274452	0.594	0.745	4.36711e-33
MGLL	2.08551e-37	-0.353143	0.394	0.566	4.85152e-33
TLR4	2.16542e-37	-0.297669	0.561	0.714	5.03743e-33
RPN1	2.1893e-37	-0.262112	0.632	0.776	5.09296e-33
SCYL2	2.26745e-37	-0.366538	0.257	0.419	5.27478e-33
APOOL	2.27684e-37	-0.621799	0.115	0.24	5.29661e-33
SBF2	2.85823e-37	-0.465669	0.214	0.363	6.64911e-33
MFGE8	3.2565e-37	-0.488317	0.212	0.358	7.5756e-33
NMB	3.40503e-37	0.780721	0.527	0.438	7.92112e-33
TPP2	3.5203e-37	-0.404531	0.199	0.347	8.18928e-33
KMT2A	3.55146e-37	-0.461486	0.163	0.301	8.26177e-33
TRAPPC1	3.59996e-37	0.25878	0.791	0.791	8.37459e-33
NEK7	3.61311e-37	-0.38874	0.237	0.394	8.40519e-33
TCN2	3.7068e-37	-0.377393	0.375	0.537	8.62314e-33
C8orf59	4.06463e-37	0.345282	0.78	0.768	9.45554e-33
POLD3	4.10047e-37	-0.524518	0.156	0.291	9.53892e-33
SEC24B	4.3571e-37	-0.538095	0.134	0.265	1.01359e-32
RUFY1	4.61589e-37	-0.338539	0.306	0.465	1.07379e-32
TENT2	4.74378e-37	-0.394243	0.257	0.413	1.10354e-32
ZNF708	4.99917e-37	-1.07857	0.036	0.124	1.16296e-32
ANO6	5.40493e-37	-0.457361	0.169	0.309	1.25735e-32
NME4	5.59447e-37	0.764774	0.311	0.201	1.30144e-32
TUBGCP3	5.68445e-37	-0.624959	0.091	0.205	1.32237e-32
SNHG12	6.02831e-37	-0.552368	0.293	0.443	1.40236e-32
MAP4K3	6.31613e-37	-0.630692	0.095	0.211	1.46932e-32
GTF2I	6.90184e-37	-0.25841	0.546	0.698	1.60558e-32
RSRC1	7.27821e-37	-0.291153	0.315	0.481	1.69313e-32
AC118549.1	7.52966e-37	-0.607988	0.095	0.212	1.75163e-32
IVNS1ABP	7.70015e-37	-0.298503	0.517	0.687	1.79129e-32
MGAT4A	7.86514e-37	-0.425371	0.301	0.46	1.82967e-32
CUL5	8.71727e-37	-0.460767	0.241	0.394	2.0279e-32
CEP192	9.10142e-37	-0.814114	0.048	0.142	2.11726e-32
CCNT2	9.94599e-37	-0.596648	0.11	0.232	2.31373e-32
RASA2	1.02235e-36	-0.557244	0.161	0.296	2.37828e-32
PLEKHA2	1.03678e-36	-0.335806	0.284	0.447	2.41185e-32
EPB41	1.09934e-36	-0.545894	0.113	0.235	2.5574e-32
ARRDC3	1.16158e-36	-0.482592	0.166	0.3	2.70217e-32
DNAJA2	1.19403e-36	-0.281493	0.505	0.669	2.77767e-32
ARFIP1	1.27908e-36	-0.470446	0.152	0.286	2.97552e-32
KMT5B	1.28323e-36	-0.492561	0.161	0.298	2.98517e-32
MDFIC	1.33137e-36	-0.275933	0.315	0.486	3.09717e-32
SYNRG	1.45579e-36	-0.424953	0.205	0.353	3.38661e-32
ZNF721	1.46738e-36	-0.653207	0.115	0.237	3.41355e-32
TUBA1A	1.55375e-36	0.480661	0.551	0.467	3.61448e-32
ATP11B	1.59219e-36	-0.524224	0.196	0.338	3.70392e-32
C9orf78	1.62172e-36	-0.290831	0.497	0.663	3.77262e-32
BTBD1	1.71477e-36	-0.358504	0.248	0.402	3.98907e-32
FBXO11	1.7902e-36	-0.350881	0.256	0.413	4.16453e-32
LYSMD3	1.79763e-36	-0.577248	0.116	0.239	4.18183e-32
SLAIN2	1.91891e-36	-0.28254	0.441	0.613	4.46396e-32
HOXB2	1.95691e-36	1.14979	0.118	0.043	4.55236e-32
KIF16B	2.10158e-36	-0.395918	0.295	0.452	4.8889e-32
ZCCHC8	2.36468e-36	-0.580195	0.11	0.23	5.50097e-32
RNF217	2.38689e-36	-0.671121	0.095	0.209	5.55263e-32
WAC	2.3988e-36	-0.262363	0.436	0.606	5.58033e-32
DLAT	2.53251e-36	-0.487249	0.161	0.296	5.89138e-32
TRIM4	2.55846e-36	-0.519696	0.135	0.261	5.95175e-32
STAM	2.93246e-36	-0.423922	0.147	0.279	6.82178e-32
CCDC14	3.0335e-36	-0.529764	0.124	0.251	7.05684e-32
ARID1B	3.1024e-36	-0.386228	0.285	0.447	7.21712e-32
ATP6V1C1	3.26288e-36	-0.321604	0.467	0.625	7.59044e-32
NEPRO	3.29264e-36	-0.593625	0.121	0.242	7.65966e-32
ACADM	3.47885e-36	-0.283989	0.381	0.546	8.09285e-32
CAB39	4.25271e-36	-0.358382	0.399	0.56	9.89309e-32
RAP2B	4.26808e-36	-0.333012	0.342	0.505	9.92882e-32
EMB	4.31439e-36	-0.79312	0.052	0.147	1.00366e-31
AC020909.2	4.58398e-36	0.940929	0.17	0.08	1.06637e-31
SMC4	5.11207e-36	-0.399213	0.2	0.342	1.18922e-31
DAPK1	5.71969e-36	-0.355264	0.349	0.512	1.33057e-31
ANKRD36C	5.84838e-36	-0.783545	0.06	0.159	1.36051e-31
TNFRSF21	6.06644e-36	-0.67423	0.105	0.22	1.41123e-31
LINC02577	7.02933e-36	1.26487	0.137	0.058	1.63523e-31
THAP5	7.93372e-36	-0.51955	0.129	0.253	1.84562e-31
TACC1	1.0423e-35	-0.313053	0.385	0.556	2.42471e-31
YME1L1	1.05112e-35	-0.265505	0.529	0.701	2.44523e-31
DNASE2B	1.14933e-35	0.917853	0.362	0.252	2.67369e-31
FAM111A	1.26733e-35	-0.348754	0.281	0.436	2.94818e-31
KIAA2026	1.32205e-35	-0.419809	0.21	0.354	3.07549e-31
CD83	1.41586e-35	-0.274782	0.647	0.797	3.29371e-31
TIAL1	1.44482e-35	-0.302609	0.397	0.567	3.36109e-31
TM9SF2	1.62004e-35	-0.278102	0.479	0.641	3.76869e-31
C5orf22	1.65435e-35	-0.701648	0.078	0.184	3.84852e-31
LY86	1.78268e-35	0.312862	0.743	0.727	4.14705e-31
ARHGAP12	1.81914e-35	-0.890551	0.035	0.12	4.23187e-31
CCNL2	1.92713e-35	-0.512726	0.161	0.295	4.48308e-31
SOS2	2.16353e-35	-0.477459	0.159	0.291	5.03301e-31
CEP57L1	2.2641e-35	-0.643131	0.101	0.216	5.26697e-31
TOPBP1	2.65783e-35	-0.611022	0.12	0.24	6.18292e-31
XRN2	2.71714e-35	-0.263764	0.585	0.744	6.32089e-31
PDCD10	2.82068e-35	-0.256524	0.568	0.713	6.56174e-31
TMEM176A	2.981e-35	1.10355	0.184	0.092	6.9347e-31
TENT5A	2.98417e-35	-0.444055	0.239	0.383	6.94207e-31
ARHGAP10	3.03508e-35	-0.31937	0.381	0.538	7.0605e-31
SLC30A9	3.12574e-35	-0.457165	0.244	0.391	7.27141e-31
CCDC82	3.16042e-35	-0.370334	0.258	0.406	7.35209e-31
PDLIM1	3.1636e-35	0.312752	0.768	0.742	7.35948e-31
TULP4	3.24348e-35	-0.465441	0.175	0.311	7.5453e-31
LIN54	3.40384e-35	-0.852897	0.06	0.159	7.91836e-31
SCFD1	3.48212e-35	-0.33916	0.326	0.484	8.10045e-31
TRAPPC8	3.65265e-35	-0.57299	0.146	0.273	8.49715e-31
OSBPL1A	3.99239e-35	-0.297834	0.451	0.611	9.2875e-31
THAP12	3.99726e-35	-0.527231	0.155	0.286	9.29883e-31
SF3B2	4.08195e-35	-0.28794	0.542	0.689	9.49585e-31
PTPMT1	4.25649e-35	0.308569	0.769	0.748	9.90188e-31
SNX14	4.27314e-35	-0.361771	0.259	0.411	9.94061e-31
HIVEP1	4.3419e-35	-0.831233	0.077	0.181	1.01006e-30
OSBPL3	4.4077e-35	-0.677912	0.09	0.2	1.02536e-30
SMAP1	4.55533e-35	-0.266393	0.494	0.659	1.05971e-30
PDXDC1	4.6321e-35	-0.428519	0.217	0.365	1.07756e-30
IFIH1	4.63523e-35	-0.429723	0.196	0.335	1.07829e-30
AKAP11	4.72633e-35	-0.479646	0.136	0.262	1.09949e-30
KDM3A	4.91582e-35	-0.799057	0.066	0.166	1.14357e-30
RNF20	5.01747e-35	-0.512315	0.192	0.33	1.16721e-30
E2F3	5.02162e-35	-0.492349	0.144	0.273	1.16818e-30
GNPDA1	5.17378e-35	-0.335187	0.311	0.471	1.20358e-30
TPM4	5.54152e-35	-0.269557	0.825	0.915	1.28912e-30
PDE4DIP	5.5854e-35	-0.258825	0.631	0.771	1.29933e-30
ZNF407	6.00335e-35	-1.03209	0.035	0.119	1.39656e-30
EPS8	6.04768e-35	-0.885187	0.079	0.182	1.40687e-30
UBE2Q2	6.0961e-35	-0.338805	0.343	0.507	1.41813e-30
PRDM2	6.18557e-35	-0.375169	0.24	0.389	1.43895e-30
MAP3K5	6.22519e-35	-0.422765	0.189	0.328	1.44817e-30
SMARCE1	7.25977e-35	-0.527893	0.124	0.248	1.68884e-30
MTREX	7.3006e-35	-0.459901	0.145	0.274	1.69834e-30
ZNF770	7.63893e-35	-0.435143	0.173	0.308	1.77705e-30
CYB5R4	8.68395e-35	-0.333219	0.409	0.573	2.02015e-30
ZNF207	8.72109e-35	-0.264567	0.613	0.763	2.02879e-30
MXD4	8.88064e-35	-0.464924	0.157	0.29	2.0659e-30
C12orf57	9.12927e-35	-0.414441	0.383	0.529	2.12374e-30
TRIM38	1.05453e-34	-0.305894	0.435	0.597	2.45315e-30
SMARCC2	1.07926e-34	-0.357717	0.16	0.291	2.51067e-30
ZRANB1	1.11765e-34	-0.422356	0.18	0.319	2.59999e-30
LYST	1.13778e-34	-0.348327	0.381	0.539	2.64683e-30
MAN2A1	1.35266e-34	-0.440924	0.235	0.379	3.14669e-30
TCAIM	1.58656e-34	-0.347644	0.235	0.381	3.69082e-30
CNOT6L	1.60739e-34	-0.368683	0.189	0.331	3.73926e-30
AKAP9	1.74006e-34	-0.327148	0.517	0.658	4.04791e-30
PALB2	1.83446e-34	-0.674262	0.057	0.152	4.2675e-30
SUPT16H	1.84408e-34	-0.31951	0.32	0.474	4.28989e-30
CASP8AP2	2.04353e-34	-0.479714	0.161	0.291	4.75386e-30
TBC1D9	2.07586e-34	-0.338929	0.273	0.431	4.82906e-30
SAP30	2.14145e-34	-0.428741	0.194	0.33	4.98166e-30
DHCR24	2.16768e-34	0.646359	0.304	0.196	5.04268e-30
LEMD3	2.445e-34	-0.656792	0.059	0.155	5.6878e-30
SMNDC1	2.68296e-34	-0.392696	0.24	0.388	6.24138e-30
MERTK	2.71209e-34	-0.7679	0.037	0.121	6.30913e-30
CWF19L2	3.13931e-34	-0.47996	0.147	0.277	7.30297e-30
XIAP	3.70253e-34	-0.28308	0.404	0.571	8.61318e-30
USP1	4.18573e-34	-0.440005	0.236	0.378	9.73727e-30
ANKRD13C	4.22613e-34	-0.563944	0.106	0.219	9.83124e-30
RNF214	4.25424e-34	-0.544752	0.107	0.222	9.89664e-30
RNF111	4.32948e-34	-0.48884	0.156	0.286	1.00717e-29
SMPDL3A	4.52614e-34	-0.550736	0.088	0.197	1.05292e-29
SLTM	4.61564e-34	-0.271981	0.521	0.675	1.07374e-29
USF3	4.67589e-34	-0.597413	0.08	0.185	1.08775e-29
NDUFA3	4.7707e-34	0.290495	0.8	0.784	1.10981e-29
GOLGA2	4.89297e-34	-0.459315	0.17	0.301	1.13825e-29
LILRB5	5.14591e-34	-0.914449	0.044	0.13	1.19709e-29
AKAP8L	5.65778e-34	-0.641582	0.118	0.234	1.31617e-29
ZNF184	6.21665e-34	-0.995244	0.047	0.135	1.44618e-29
ZMYM1	6.73542e-34	-0.923345	0.038	0.122	1.56686e-29
RBM33	7.13004e-34	-0.366761	0.23	0.379	1.65866e-29
SWAP70	7.35955e-34	-0.378334	0.321	0.476	1.71205e-29
NOL8	7.67495e-34	-0.408009	0.224	0.367	1.78542e-29
DIS3	7.73378e-34	-0.418529	0.177	0.312	1.79911e-29
BRWD3	8.04916e-34	-0.679158	0.051	0.142	1.87248e-29
CCDC144A	8.74716e-34	-1.14425	0.031	0.11	2.03485e-29
NBPF14	8.85071e-34	-0.522311	0.055	0.148	2.05894e-29
LARP1B	9.30114e-34	-0.567086	0.11	0.225	2.16373e-29
ARGLU1	1.07434e-33	-0.324767	0.421	0.582	2.49923e-29
AKAP17A	1.08029e-33	-0.454158	0.168	0.3	2.51308e-29
DHX9	1.08529e-33	-0.386313	0.321	0.483	2.5247e-29
LONRF3	1.09433e-33	-0.543988	0.153	0.28	2.54573e-29
CLASP2	1.1355e-33	-0.502516	0.12	0.237	2.64152e-29
PPP4R2	1.32058e-33	-0.272883	0.387	0.556	3.07207e-29
DYNC1H1	1.40213e-33	-0.298874	0.425	0.59	3.26178e-29
NDUFS1	1.44689e-33	-0.347492	0.27	0.42	3.3659e-29
OSBPL11	1.45968e-33	-0.320963	0.354	0.516	3.39565e-29
UTP14A	1.48602e-33	-0.514795	0.143	0.266	3.45692e-29
CD109	1.48753e-33	-0.488948	0.192	0.324	3.46045e-29
TMEM106B	1.62776e-33	-0.308668	0.303	0.462	3.78665e-29
CCSAP	1.64731e-33	-0.454127	0.174	0.304	3.83214e-29
TANK	1.7072e-33	-0.264551	0.463	0.627	3.97146e-29
CALM3	1.83143e-33	0.294886	0.819	0.821	4.26045e-29
AQP9	1.85696e-33	-0.278364	0.48	0.632	4.31985e-29
GTDC1	1.91747e-33	-0.436088	0.202	0.341	4.46062e-29
THOC2	2.00855e-33	-0.367502	0.308	0.461	4.67249e-29
BCAP29	2.09281e-33	-0.287123	0.437	0.602	4.8685e-29
PHLDA1	2.41477e-33	-0.340944	0.644	0.784	5.61749e-29
FTX	2.46209e-33	-0.466561	0.18	0.312	5.72756e-29
CNTLN	2.9008e-33	-0.462062	0.186	0.317	6.74814e-29
MDM4	3.13759e-33	-0.419605	0.177	0.312	7.29898e-29
PDS5B	3.32954e-33	-0.374496	0.145	0.269	7.7455e-29
MRPS35	3.47636e-33	-0.258338	0.551	0.692	8.08705e-29
NCOA2	4.01801e-33	-0.626241	0.103	0.214	9.34709e-29
KIAA0586	4.14984e-33	-0.586883	0.085	0.189	9.65376e-29
NCOA6	4.20189e-33	-0.472944	0.101	0.213	9.77486e-29
KIF1B	4.54387e-33	-0.410647	0.224	0.364	1.05704e-28
FAM192A	5.94287e-33	-0.301869	0.393	0.555	1.38249e-28
SQOR	5.96524e-33	0.304976	0.798	0.797	1.38769e-28
EIF4G1	6.09864e-33	-0.324033	0.372	0.527	1.41873e-28
RCAN3	6.27296e-33	-0.442504	0.175	0.308	1.45928e-28
CGAS	6.34231e-33	-0.555231	0.147	0.268	1.47541e-28
ZFY	7.35403e-33	-0.803842	0.061	0.155	1.71077e-28
ADCY3	7.83804e-33	0.925144	0.187	0.098	1.82336e-28
FAM214A	7.94111e-33	-0.647988	0.061	0.155	1.84734e-28
NIPSNAP2	8.23666e-33	-0.265832	0.522	0.674	1.91609e-28
CUL4A	8.40405e-33	-0.391985	0.257	0.4	1.95503e-28
MOSPD1	9.25923e-33	-0.410719	0.236	0.377	2.15397e-28
ITSN1	9.74819e-33	-0.478077	0.22	0.354	2.26772e-28
USP12	1.02155e-32	-0.4173	0.205	0.345	2.37644e-28
NDUFB1	1.11002e-32	0.276938	0.908	0.899	2.58224e-28
USPL1	1.13798e-32	-0.498059	0.094	0.201	2.64729e-28
UFL1	1.25913e-32	-0.301089	0.271	0.425	2.9291e-28
ARIH1	1.56819e-32	-0.365892	0.308	0.461	3.64807e-28
GTF2H5	1.57239e-32	0.307176	0.711	0.683	3.65786e-28
UBE4A	1.60468e-32	-0.38109	0.237	0.382	3.73298e-28
USP9X	1.8831e-32	-0.309007	0.336	0.494	4.38066e-28
PAX8	2.23963e-32	-0.689526	0.068	0.165	5.21004e-28
DENR	2.32728e-32	-0.268684	0.415	0.571	5.41396e-28
NDUFB6	2.44948e-32	0.292799	0.772	0.761	5.69823e-28
ASXL2	2.56685e-32	-0.379636	0.204	0.342	5.97126e-28
ZNF43	2.75508e-32	-1.11418	0.03	0.106	6.40913e-28
BTN2A1	2.86721e-32	-0.456635	0.132	0.251	6.66998e-28
EPB41L4A-AS1	2.89657e-32	-0.358269	0.295	0.439	6.7383e-28
EPB41L3	2.93895e-32	-0.367016	0.333	0.485	6.83687e-28
CEP135	3.18873e-32	-0.896827	0.077	0.174	7.41794e-28
RETREG1	3.21563e-32	-0.455272	0.26	0.392	7.48051e-28
PLAC8	3.26341e-32	0.674201	0.467	0.366	7.59167e-28
THUMPD1	3.32325e-32	-0.338069	0.278	0.429	7.73088e-28
GSR	3.50904e-32	-0.464941	0.159	0.284	8.16308e-28
APPL2	3.53966e-32	-0.489231	0.118	0.234	8.23431e-28
DDX60L	3.7486e-32	-0.355112	0.289	0.438	8.72038e-28
AGGF1	3.93901e-32	-0.423595	0.158	0.283	9.16332e-28
ITGAV	4.01871e-32	-0.363876	0.203	0.34	9.34873e-28
FAM3B	4.13558e-32	0.766243	0.212	0.117	9.6206e-28
GABPA	4.41876e-32	-0.520545	0.119	0.233	1.02794e-27
APOE	4.52586e-32	-0.36065	0.916	0.952	1.05285e-27
UBN2	4.57433e-32	-0.682466	0.064	0.159	1.06413e-27
RAPGEF1	4.60099e-32	-0.300587	0.375	0.533	1.07033e-27
CAMSAP2	4.67693e-32	-0.655305	0.131	0.246	1.08799e-27
ZNF131	5.3497e-32	-0.482419	0.144	0.266	1.2445e-27
PDE4D	5.43962e-32	-1.05322	0.028	0.102	1.26542e-27
PSME1	5.64536e-32	0.252432	0.889	0.895	1.31328e-27
FLI1	7.05447e-32	-0.397196	0.225	0.363	1.64108e-27
SRFBP1	8.18999e-32	-0.347975	0.287	0.437	1.90524e-27
EXOSC10	8.71363e-32	-0.464396	0.154	0.277	2.02705e-27
RUFY3	9.22338e-32	-0.431025	0.136	0.257	2.14564e-27
EHMT1	9.41053e-32	-0.437715	0.182	0.313	2.18917e-27
ZC3H6	9.57835e-32	-0.499296	0.138	0.257	2.22821e-27
CALU	9.84414e-32	-0.293235	0.47	0.625	2.29004e-27
ZBTB33	1.03856e-31	-0.543799	0.099	0.206	2.41599e-27
CASP3	1.11313e-31	-0.460729	0.131	0.249	2.58948e-27
CTSZ	1.15115e-31	-0.282255	0.914	0.944	2.67791e-27
MTM1	1.173e-31	-0.616016	0.098	0.204	2.72876e-27
PANK3	1.21995e-31	-0.376182	0.22	0.361	2.83797e-27
GPATCH2L	1.2505e-31	-0.354087	0.221	0.36	2.90903e-27
RAB3GAP1	1.33587e-31	-0.445784	0.169	0.296	3.10763e-27
ATXN7L3B	1.41425e-31	-0.544345	0.126	0.24	3.28998e-27
TOMM70	1.48662e-31	-0.340075	0.214	0.353	3.45832e-27
DNTTIP2	1.52169e-31	-0.277771	0.381	0.541	3.53992e-27
WWP1	1.53201e-31	-0.471765	0.123	0.238	3.56392e-27
RABGAP1	1.53505e-31	-0.553578	0.115	0.228	3.571e-27
ANKRD36	1.56438e-31	-0.854805	0.049	0.134	3.63921e-27
USP37	1.96738e-31	-0.632869	0.098	0.204	4.57673e-27
LRRK2	2.29686e-31	-0.590017	0.066	0.16	5.34318e-27
TRAPPC10	2.29967e-31	-0.604661	0.117	0.229	5.34972e-27
RANBP9	2.35159e-31	-0.436836	0.16	0.285	5.4705e-27
SETD3	2.4982e-31	-0.31073	0.349	0.502	5.81157e-27
COX14	2.51767e-31	0.272444	0.84	0.841	5.85685e-27
LUC7L	2.54251e-31	-0.511373	0.148	0.267	5.91465e-27
CBL	2.89155e-31	-0.409944	0.204	0.339	6.7266e-27
SLFN5	2.98032e-31	-0.60639	0.13	0.244	6.93313e-27
FBXL3	2.98453e-31	-0.322278	0.231	0.372	6.94291e-27
MRPL30	3.285e-31	-0.478852	0.146	0.266	7.6419e-27
METTL7A	3.50857e-31	-0.363933	0.168	0.296	8.16199e-27
RFC1	3.67506e-31	-0.313442	0.301	0.452	8.54929e-27
CEP120	3.88921e-31	-0.578078	0.064	0.157	9.04746e-27
LRIF1	4.12911e-31	-0.457432	0.156	0.278	9.60555e-27
ETV3	4.14615e-31	-0.613282	0.105	0.211	9.64519e-27
CMIP	4.40606e-31	-0.309628	0.389	0.542	1.02498e-26
TAX1BP3	4.49248e-31	0.414111	0.603	0.565	1.04509e-26
CWC22	4.66556e-31	-0.394298	0.189	0.316	1.08535e-26
TNS1	4.78263e-31	-0.521102	0.1	0.207	1.11258e-26
CBX1	5.01161e-31	-0.395522	0.18	0.308	1.16585e-26
GPATCH8	5.26223e-31	-0.395163	0.203	0.338	1.22415e-26
NAF1	5.42838e-31	-0.536253	0.206	0.332	1.26281e-26
SLC16A10	6.15715e-31	-0.347597	0.636	0.756	1.43234e-26
SPRY1	6.43851e-31	-0.358025	0.22	0.354	1.49779e-26
RPS6KA3	6.67084e-31	-0.412605	0.238	0.376	1.55184e-26
ACOT7	6.83783e-31	0.339247	0.586	0.503	1.59069e-26
KIAA1468	7.13406e-31	-0.562443	0.077	0.174	1.6596e-26
ATAD2B	7.13748e-31	-0.589497	0.09	0.191	1.66039e-26
PVALB	7.23414e-31	0.998361	0.15	0.072	1.68288e-26
CMKLR1	7.25751e-31	-0.501914	0.08	0.179	1.68831e-26
RBM22	7.54926e-31	-0.315811	0.27	0.415	1.75618e-26
IL1RAP	7.55032e-31	-0.298607	0.364	0.514	1.75643e-26
SPTBN1	8.88853e-31	-0.859929	0.035	0.112	2.06774e-26
ZNF181	9.12369e-31	-0.799023	0.038	0.116	2.12244e-26
KDM1B	9.45925e-31	-0.568352	0.127	0.239	2.20051e-26
PPID	1.03772e-30	-0.349273	0.254	0.393	2.41405e-26
CCDC93	1.07555e-30	-0.426221	0.18	0.308	2.50206e-26
ZBTB21	1.14188e-30	-0.611221	0.102	0.207	2.65635e-26
PON2	1.14798e-30	-0.418345	0.221	0.349	2.67054e-26
IL1R1	1.1871e-30	-1.0087	0.038	0.115	2.76154e-26
TNPO1	1.22575e-30	-0.278041	0.407	0.562	2.85147e-26
TRMT1L	1.26428e-30	-0.498144	0.124	0.237	2.9411e-26
COA6	1.32128e-30	0.374297	0.627	0.589	3.07369e-26
PNPT1	1.35442e-30	-0.436525	0.156	0.275	3.15079e-26
MED13L	1.3655e-30	-0.409396	0.165	0.291	3.17656e-26
TROVE2	1.45944e-30	-0.307488	0.3	0.45	3.39509e-26
LARP4	1.57744e-30	-0.279562	0.343	0.5	3.66961e-26
FEM1B	1.58604e-30	-0.339699	0.221	0.36	3.6896e-26
SPG11	1.58794e-30	-0.327437	0.287	0.432	3.69402e-26
ADGRE1	1.68203e-30	0.962482	0.2	0.113	3.9129e-26
ECI1	1.77249e-30	-0.39001	0.199	0.331	4.12335e-26
TTL	1.80548e-30	-0.378835	0.175	0.302	4.2001e-26
SH2D4A	1.82538e-30	-0.896361	0.057	0.143	4.24637e-26
CLIC2	1.85864e-30	-0.474658	0.18	0.301	4.32374e-26
BAG4	1.86455e-30	-0.369263	0.19	0.321	4.3375e-26
PTAR1	1.86665e-30	-0.587785	0.1	0.205	4.34238e-26
ACACB	1.90121e-30	-0.495138	0.126	0.239	4.42279e-26
MYOF	2.17628e-30	-0.30611	0.328	0.48	5.06269e-26
NSF	2.18324e-30	-0.388472	0.181	0.309	5.07887e-26
WDR48	2.30155e-30	-0.466977	0.13	0.244	5.3541e-26
CUL2	2.30549e-30	-0.353641	0.216	0.349	5.36326e-26
TRAK2	2.44112e-30	-0.460194	0.142	0.259	5.67877e-26
RDH10	2.67434e-30	-0.476796	0.164	0.284	6.22132e-26
RICTOR	2.73035e-30	-0.469862	0.125	0.238	6.35162e-26
SGTB	2.88909e-30	-0.598826	0.107	0.212	6.72089e-26
TOMM40	2.94322e-30	-0.300781	0.579	0.708	6.8468e-26
HLA-A	2.9798e-30	0.25953	0.987	0.986	6.9319e-26
GMPS	3.11674e-30	-0.379231	0.228	0.365	7.25048e-26
PHC3	3.34728e-30	-0.557215	0.123	0.233	7.78679e-26
BLOC1S6	3.48835e-30	-0.3048	0.373	0.53	8.11494e-26
PPP2R2D	4.01513e-30	-0.397326	0.146	0.266	9.34039e-26
ZBTB44	4.0468e-30	-0.355951	0.204	0.335	9.41408e-26
NCOR2	4.12832e-30	-0.357645	0.226	0.363	9.6037e-26
ZNF280D	4.19194e-30	-0.566705	0.083	0.182	9.7517e-26
MGA	4.20543e-30	-0.558719	0.105	0.21	9.7831e-26
HECA	4.26226e-30	-0.269919	0.3	0.453	9.91529e-26
EIF2AK4	4.29308e-30	-0.345463	0.362	0.507	9.987e-26
NAGLU	4.37213e-30	-0.345142	0.229	0.363	1.01709e-25
DDX42	4.5474e-30	-0.325973	0.231	0.368	1.05786e-25
METTL14	4.60771e-30	-0.446952	0.124	0.234	1.07189e-25
TTC19	4.65447e-30	-0.371973	0.257	0.397	1.08277e-25
TRIQK	5.00701e-30	-0.342526	0.259	0.402	1.16478e-25
SHLD2	5.14134e-30	-0.349352	0.233	0.372	1.19603e-25
RPAP2	5.21605e-30	-0.604911	0.098	0.2	1.21341e-25
NUP58	5.40485e-30	-0.310634	0.294	0.438	1.25733e-25
RNASE1	5.76265e-30	-0.473008	0.128	0.239	1.34057e-25
CHMP1B	6.02549e-30	-0.354467	0.575	0.721	1.40171e-25
SUPT6H	6.35761e-30	-0.389487	0.168	0.291	1.47897e-25
TRPS1	6.8108e-30	-0.581532	0.107	0.211	1.5844e-25
GCLC	7.41591e-30	-0.360625	0.171	0.297	1.72516e-25
BHLHE40	7.65502e-30	-0.260932	0.48	0.632	1.78079e-25
THRA	9.40244e-30	-0.607859	0.097	0.196	2.18729e-25
RRM2B	9.43515e-30	-0.328554	0.205	0.335	2.1949e-25
SLC39A10	9.78578e-30	-0.382042	0.254	0.387	2.27646e-25
GAS7	1.05972e-29	-0.50498	0.127	0.238	2.46523e-25
ARL8A	1.14008e-29	-0.291581	0.334	0.48	2.65218e-25
SLC39A6	1.18536e-29	-0.316115	0.247	0.387	2.7575e-25
ZBED5	1.21326e-29	-0.467584	0.124	0.235	2.82241e-25
CEP162	1.24324e-29	-0.820743	0.058	0.143	2.89215e-25
C6orf120	1.27136e-29	-0.389977	0.175	0.299	2.95756e-25
SMAD5	1.28497e-29	-0.391992	0.14	0.257	2.98923e-25
ACBD5	1.28869e-29	-0.361392	0.219	0.351	2.99787e-25
PCBD1	1.32772e-29	0.282671	0.759	0.752	3.08868e-25
NCK1	1.35942e-29	-0.306477	0.32	0.466	3.16241e-25
CYFIP1	1.41232e-29	-0.253296	0.36	0.516	3.28548e-25
YARS	1.55378e-29	-0.319057	0.231	0.365	3.61457e-25
IGF2R	1.5789e-29	-0.379002	0.334	0.47	3.67301e-25
TMEM170B	1.6586e-29	-0.358606	0.157	0.278	3.85841e-25
C3orf38	1.66741e-29	-0.38544	0.237	0.371	3.87889e-25
ESYT2	1.73783e-29	-0.319639	0.187	0.314	4.04273e-25
PSMA2	1.82109e-29	0.30286	0.716	0.699	4.23639e-25
FPR3	2.07063e-29	-0.335414	0.334	0.474	4.8169e-25
NUP50	2.07742e-29	-0.337515	0.209	0.342	4.8327e-25
FMR1	2.13327e-29	-0.38788	0.137	0.251	4.96262e-25
UBR1	2.19756e-29	-0.555826	0.105	0.208	5.11217e-25
CSF2RA	2.23295e-29	-0.327104	0.39	0.543	5.1945e-25
POU2F1	2.39822e-29	-0.438014	0.136	0.251	5.57899e-25
CEP152	2.43742e-29	-0.797576	0.043	0.121	5.67017e-25
MANBA	2.65066e-29	-0.262809	0.408	0.565	6.16622e-25
THAP9-AS1	2.65096e-29	-0.572869	0.122	0.23	6.16694e-25
MFAP1	2.72418e-29	-0.423168	0.193	0.317	6.33726e-25
SUPT20H	2.98549e-29	-0.36837	0.204	0.333	6.94514e-25
DCAF7	3.32388e-29	-0.27322	0.495	0.646	7.73234e-25
RPRD2	3.35963e-29	-0.370359	0.142	0.259	7.8155e-25
SMC2	3.36316e-29	-0.480316	0.157	0.275	7.82371e-25
PPM1A	3.67858e-29	-0.314944	0.264	0.41	8.55748e-25
NMRK1	3.90962e-29	-0.332521	0.302	0.445	9.09495e-25
PRKCE	3.91111e-29	-0.45108	0.133	0.246	9.0984e-25
WDR43	3.94771e-29	-0.276459	0.268	0.412	9.18357e-25
ZCCHC2	4.2516e-29	-0.326818	0.259	0.4	9.8905e-25
BTAF1	5.22567e-29	-0.517117	0.083	0.178	1.21565e-24
C6orf48	5.45031e-29	-0.305066	0.771	0.826	1.26791e-24
CFLAR	5.7066e-29	-0.278271	0.502	0.645	1.32753e-24
STK3	5.87438e-29	-0.406086	0.151	0.268	1.36656e-24
KIAA0232	6.08144e-29	-0.415481	0.181	0.304	1.41472e-24
TARDBP	6.63373e-29	-0.318261	0.253	0.395	1.5432e-24
FBXO38	6.77398e-29	-0.382163	0.127	0.238	1.57583e-24
PARP8	7.07014e-29	-0.523556	0.133	0.242	1.64473e-24
TLR5	7.3894e-29	-0.429056	0.116	0.222	1.719e-24
RAP2A	7.88492e-29	-0.38472	0.203	0.329	1.83427e-24
FUOM	8.06226e-29	0.286847	0.779	0.777	1.87552e-24
C20orf194	8.62546e-29	-0.410398	0.18	0.304	2.00654e-24
BCL2L11	8.66524e-29	-0.49758	0.098	0.2	2.01579e-24
MICAL1	8.71329e-29	-0.353159	0.285	0.425	2.02697e-24
ANKRD50	9.64568e-29	-0.84943	0.042	0.118	2.24387e-24
FBXL5	1.10035e-28	-0.250647	0.551	0.698	2.55975e-24
CRCP	1.15902e-28	-0.416907	0.156	0.274	2.69622e-24
UCP2	1.23444e-28	0.411867	0.607	0.563	2.87168e-24
SLC29A1	1.40357e-28	-0.300789	0.284	0.418	3.26513e-24
BRAF	1.50003e-28	-0.512466	0.136	0.248	3.48951e-24
GATAD1	1.52495e-28	-0.305168	0.265	0.404	3.5475e-24
FAM135A	1.55928e-28	-0.816774	0.038	0.112	3.62735e-24
ARHGAP30	1.59362e-28	-0.257845	0.417	0.572	3.70723e-24
OGA	1.6811e-28	-0.387769	0.265	0.404	3.91074e-24
NPTN	1.74664e-28	-0.264315	0.407	0.558	4.0632e-24
EREG	1.7962e-28	-0.511289	0.295	0.415	4.1785e-24
NDUFA12	1.86987e-28	0.25463	0.783	0.785	4.34988e-24
BRCC3	1.89772e-28	-0.325936	0.192	0.316	4.41468e-24
ZNF124	2.35645e-28	-0.480688	0.117	0.224	5.48181e-24
NUB1	2.41183e-28	-0.294698	0.315	0.462	5.61065e-24
LATS1	2.42464e-28	-0.460901	0.1	0.201	5.64045e-24
CYLD	2.48766e-28	-0.348446	0.26	0.397	5.78704e-24
NF1	2.52982e-28	-0.460326	0.169	0.287	5.88512e-24
DCTN4	2.65476e-28	-0.274539	0.244	0.381	6.17577e-24
SAMD8	3.20284e-28	-0.445659	0.183	0.306	7.45076e-24
MLF2	3.54547e-28	0.315733	0.689	0.68	8.24783e-24
MBIP	3.84507e-28	-0.462104	0.176	0.295	8.94479e-24
MTMR12	3.91495e-28	-0.391493	0.153	0.27	9.10735e-24
PEX1	4.11369e-28	-0.733441	0.059	0.142	9.56968e-24
LILRA6	4.17978e-28	-0.361859	0.157	0.274	9.72343e-24
CEBPZ	4.30758e-28	-0.290382	0.378	0.523	1.00207e-23
BICD2	4.34871e-28	-0.383845	0.181	0.303	1.01164e-23
HMGXB3	4.38596e-28	-0.321222	0.205	0.334	1.02031e-23
PIAS2	4.40818e-28	-0.335956	0.195	0.324	1.02548e-23
FBXW7	5.35097e-28	-0.418572	0.127	0.236	1.2448e-23
MPHOSPH10	5.45533e-28	-0.370265	0.226	0.36	1.26907e-23
DDX58	6.5088e-28	-0.528996	0.11	0.213	1.51414e-23
ZMIZ1	7.0908e-28	-0.331923	0.295	0.437	1.64953e-23
ITPRIPL2	7.78454e-28	-0.334672	0.174	0.292	1.81092e-23
CDKN2AIP	7.82391e-28	-0.479956	0.119	0.224	1.82008e-23
KPNA1	7.91649e-28	-0.399188	0.165	0.283	1.84161e-23
BMP2K	8.062e-28	-0.353255	0.219	0.349	1.87546e-23
BANF1	8.51905e-28	0.328416	0.667	0.65	1.98179e-23
DYNLT1	8.657e-28	0.25317	0.819	0.813	2.01388e-23
BASP1	9.24256e-28	-0.351024	0.373	0.509	2.1501e-23
KDM7A	1.08016e-27	-0.768598	0.044	0.12	2.51277e-23
NSD3	1.09265e-27	-0.255021	0.392	0.542	2.54184e-23
WRN	1.09521e-27	-0.724554	0.043	0.119	2.54779e-23
NT5C2	1.09902e-27	-0.32129	0.213	0.343	2.55665e-23
MYADM	1.22176e-27	-0.306887	0.501	0.637	2.84219e-23
SUCO	1.23957e-27	-0.46189	0.123	0.228	2.8836e-23
KRIT1	1.33904e-27	-0.359927	0.177	0.297	3.115e-23
ARL15	1.35096e-27	-0.657549	0.076	0.166	3.14273e-23
RPAP3	1.63795e-27	-0.404451	0.141	0.252	3.81037e-23
ARRDC2	1.65072e-27	-0.399263	0.147	0.257	3.84007e-23
TCERG1	1.88555e-27	-0.358624	0.241	0.37	4.38635e-23
PCNT	1.90338e-27	-0.655872	0.052	0.13	4.42783e-23
PIK3C3	1.91908e-27	-0.345903	0.159	0.275	4.46436e-23
SMARCA2	1.94402e-27	-0.27079	0.269	0.408	4.52237e-23
PCGF6	2.05197e-27	-0.718624	0.066	0.151	4.7735e-23
PSMD5	2.08055e-27	-0.553249	0.081	0.172	4.83999e-23
DHX40	2.12189e-27	-0.544055	0.075	0.164	4.93615e-23
GNL3	2.49815e-27	-0.274807	0.364	0.51	5.81145e-23
G2E3	2.5531e-27	-0.570177	0.093	0.188	5.93927e-23
PUM1	2.67061e-27	-0.259414	0.331	0.472	6.21265e-23
TMEM161B	2.70446e-27	-0.567719	0.079	0.169	6.29139e-23
ZMYM6	2.8636e-27	-0.428331	0.1	0.2	6.66159e-23
UGGT1	3.15559e-27	-0.328959	0.176	0.298	7.34085e-23
ILF3	3.43744e-27	-0.265722	0.408	0.563	7.99652e-23
TET3	3.56566e-27	-0.482795	0.1	0.198	8.2948e-23
PPP3R1	3.71924e-27	-0.357914	0.185	0.305	8.65206e-23
SLFN12	3.88898e-27	-0.524136	0.073	0.161	9.04694e-23
NUP153	4.04887e-27	-0.464095	0.125	0.232	9.41889e-23
GOLGA1	4.12144e-27	-0.556866	0.085	0.178	9.58771e-23
EDEM3	4.25105e-27	-0.32526	0.19	0.309	9.88922e-23
FAM102B	4.26682e-27	-0.438446	0.194	0.315	9.92591e-23
HLTF	4.30187e-27	-0.563671	0.087	0.18	1.00075e-22
STAG1	4.4428e-27	-0.353196	0.129	0.237	1.03353e-22
VCPIP1	4.52564e-27	-0.432854	0.178	0.296	1.0528e-22
KDM5D	4.54141e-27	-0.836864	0.039	0.112	1.05647e-22
SGMS1	4.56006e-27	-0.288863	0.254	0.387	1.06081e-22
MBNL3	4.70867e-27	-0.53004	0.075	0.165	1.09538e-22
ECPAS	4.93258e-27	-0.299448	0.213	0.342	1.14747e-22
GPATCH11	4.94911e-27	-0.280494	0.278	0.416	1.15131e-22
ZDHHC17	5.12043e-27	-0.576492	0.071	0.158	1.19116e-22
STX4	5.21667e-27	-0.258407	0.593	0.726	1.21355e-22
UBA6	5.35729e-27	-0.259905	0.26	0.393	1.24627e-22
CPEB4	5.5322e-27	-0.270168	0.463	0.613	1.28696e-22
TEC	5.89557e-27	-0.490864	0.078	0.168	1.37149e-22
MKLN1	5.97696e-27	-0.406369	0.198	0.321	1.39042e-22
NFAT5	6.0747e-27	-0.474783	0.132	0.237	1.41316e-22
IPO5	6.45681e-27	-0.299239	0.212	0.338	1.50205e-22
MARK3	6.69892e-27	-0.25888	0.269	0.407	1.55837e-22
ARMC1	8.12887e-27	-0.261939	0.198	0.322	1.89102e-22
RLIM	8.43299e-27	-0.376434	0.201	0.327	1.96177e-22
SEC14L1	8.63769e-27	-0.28827	0.377	0.516	2.00939e-22
HUWE1	9.92865e-27	-0.302014	0.24	0.369	2.3097e-22
FAR1	1.00734e-26	-0.307437	0.247	0.378	2.34337e-22
NOC3L	1.03965e-26	-0.411657	0.161	0.274	2.41853e-22
VRK2	1.05441e-26	-0.28293	0.407	0.558	2.45286e-22
MPHOSPH9	1.17904e-26	-0.639462	0.058	0.138	2.74279e-22
ZYG11B	1.34456e-26	-0.319014	0.23	0.359	3.12786e-22
MAPK14	1.35205e-26	-0.315993	0.221	0.35	3.14528e-22
CXCL10	1.41635e-26	0.853937	0.102	0.042	3.29486e-22
CCP110	1.54053e-26	-0.544803	0.086	0.178	3.58374e-22
JAZF1	1.54922e-26	-0.331408	0.168	0.286	3.60396e-22
WDR47	1.70822e-26	-0.627838	0.076	0.164	3.97383e-22
ZFP91	1.714e-26	-0.270749	0.207	0.333	3.98727e-22
KCNQ1OT1	1.72011e-26	-0.8158	0.166	0.27	4.00149e-22
N4BP2	1.72799e-26	-0.414529	0.109	0.208	4.01982e-22
WDR44	1.76261e-26	-0.628813	0.073	0.159	4.10037e-22
KATNBL1	1.77699e-26	-0.268813	0.388	0.533	4.13381e-22
TMEM87B	1.80464e-26	-0.535967	0.103	0.199	4.19813e-22
UHRF2	1.93549e-26	-0.697577	0.061	0.142	4.50252e-22
ZNF254	1.96946e-26	-0.744828	0.046	0.12	4.58157e-22
WDR70	2.00171e-26	-0.341239	0.14	0.246	4.65659e-22
MLLT10	2.18145e-26	-0.324593	0.267	0.399	5.07472e-22
SDS	2.23552e-26	-0.977788	0.041	0.112	5.20049e-22
CEP44	2.9907e-26	-0.429621	0.103	0.2	6.95726e-22
NHLRC2	3.31792e-26	-0.579419	0.075	0.161	7.71849e-22
PMS1	3.5365e-26	-0.454523	0.101	0.196	8.22697e-22
C21orf91	3.61564e-26	-0.611601	0.066	0.149	8.41106e-22
ARL5B	3.64671e-26	-0.518149	0.1	0.195	8.48334e-22
HSPA5	3.7767e-26	-0.267322	0.664	0.788	8.78574e-22
DBF4	3.94441e-26	-0.350564	0.16	0.274	9.17589e-22
AP1G1	4.07053e-26	-0.350519	0.203	0.325	9.46927e-22
BTN3A1	4.074e-26	-0.415149	0.118	0.218	9.47735e-22
ATR	4.4409e-26	-0.717774	0.07	0.153	1.03309e-21
REV1	4.64329e-26	-0.337927	0.168	0.282	1.08017e-21
NEDD1	4.89651e-26	-0.662586	0.078	0.165	1.13908e-21
WWC2	5.553e-26	-0.603348	0.073	0.158	1.29179e-21
HEATR6	5.81312e-26	-0.673811	0.063	0.143	1.35231e-21
CEP295	5.93388e-26	-0.603791	0.06	0.139	1.3804e-21
ZFHX3	6.55649e-26	-0.301327	0.255	0.389	1.52524e-21
UBXN2A	7.17654e-26	-0.418412	0.121	0.222	1.66948e-21
TLR6	7.29686e-26	-0.763833	0.035	0.103	1.69747e-21
TBC1D5	7.75077e-26	-0.362462	0.221	0.343	1.80306e-21
CDK11B	8.06509e-26	-0.335731	0.15	0.258	1.87618e-21
NSD1	8.7885e-26	-0.312659	0.228	0.354	2.04447e-21
CLK1	9.17638e-26	-0.251911	0.519	0.679	2.1347e-21
ACE	9.78944e-26	-0.301426	0.261	0.393	2.27732e-21
POLR2J3.1	9.799e-26	-0.284981	0.298	0.437	2.27954e-21
CRBN	9.84541e-26	-0.281437	0.314	0.45	2.29034e-21
ITFG1	9.85975e-26	-0.253791	0.404	0.552	2.29367e-21
PIGS	1.02843e-25	-0.250292	0.221	0.347	2.39243e-21
ODR4	1.10839e-25	-0.456232	0.172	0.283	2.57846e-21
NFX1	1.11987e-25	-0.453986	0.127	0.229	2.60515e-21
WDR45B	1.16225e-25	-0.266878	0.361	0.504	2.70373e-21
P2RX7	1.22158e-25	-0.412952	0.175	0.288	2.84176e-21
COG3	1.25862e-25	-0.581574	0.074	0.159	2.92793e-21
SLC43A2	1.2822e-25	-0.27378	0.428	0.571	2.98278e-21
ECT2	1.30032e-25	-0.932875	0.034	0.101	3.02495e-21
TXNRD1	1.30567e-25	-0.305093	0.426	0.574	3.03739e-21
BORCS5	1.30689e-25	-0.382494	0.172	0.285	3.04021e-21
C5orf24	1.35302e-25	-0.304411	0.234	0.363	3.14752e-21
TMOD2	1.38477e-25	-0.723172	0.05	0.125	3.22138e-21
H2AFV	1.44942e-25	0.262354	0.822	0.824	3.3718e-21
ISG15	1.51497e-25	0.329573	0.83	0.847	3.52427e-21
IWS1	1.5333e-25	-0.32407	0.237	0.365	3.56692e-21
AC107884.1	1.59548e-25	-0.863512	0.055	0.13	3.71156e-21
LETMD1	1.62895e-25	-0.252803	0.227	0.355	3.78943e-21
ZNF143	1.6616e-25	-0.501842	0.096	0.189	3.86537e-21
DDX20	1.67263e-25	-0.523396	0.087	0.176	3.89104e-21
TERF2	1.69325e-25	-0.513537	0.089	0.18	3.939e-21
ANTXR2	1.81032e-25	-0.783918	0.039	0.108	4.21134e-21
BTBD10	1.83208e-25	-0.406961	0.153	0.261	4.26197e-21
SLC4A1AP	2.23114e-25	-0.335389	0.192	0.309	5.1903e-21
SMAD4	2.23601e-25	-0.378561	0.124	0.226	5.20162e-21
ZDHHC2	2.23848e-25	-0.346056	0.185	0.301	5.20739e-21
AASDHPPT	2.34016e-25	-0.285962	0.263	0.395	5.44392e-21
PACSIN2	2.3981e-25	-0.345096	0.235	0.36	5.5787e-21
HPGDS	2.43746e-25	0.610223	0.298	0.206	5.67027e-21
P4HA1	2.52429e-25	-0.27639	0.388	0.526	5.87225e-21
CTCF	2.56006e-25	-0.34578	0.203	0.322	5.95548e-21
CEBPZOS	2.61658e-25	-0.298528	0.285	0.422	6.08696e-21
DDX60	2.64641e-25	-0.504045	0.123	0.221	6.15634e-21
FAM199X	2.68617e-25	-0.318398	0.145	0.254	6.24884e-21
RPA2	2.7171e-25	-0.35704	0.232	0.355	6.3208e-21
AIFM1	2.77595e-25	-0.387256	0.156	0.264	6.45769e-21
ST3GAL6	2.81214e-25	-0.369359	0.217	0.336	6.54188e-21
PIK3CA	2.84997e-25	-0.396136	0.135	0.239	6.62988e-21
GNG10	2.8672e-25	-0.537219	0.067	0.149	6.66997e-21
NINJ1	2.91303e-25	-0.318711	0.247	0.371	6.77659e-21
POLR3K	3.29915e-25	0.442315	0.497	0.439	7.6748e-21
KRAS	3.60333e-25	-0.26471	0.416	0.562	8.38243e-21
EPS15L1	3.72508e-25	-0.530236	0.082	0.169	8.66565e-21
CXCL2	3.73081e-25	-0.365445	0.591	0.702	8.67899e-21
MSL2	3.89324e-25	-0.405596	0.106	0.202	9.05684e-21
RARRES3	4.11179e-25	0.573773	0.429	0.351	9.56525e-21
MRPL18	4.12966e-25	0.334289	0.678	0.666	9.60682e-21
ZNF274	4.1438e-25	-0.544956	0.103	0.197	9.63972e-21
IKZF1	4.4121e-25	-0.292351	0.248	0.375	1.02639e-20
C12orf4	4.69055e-25	-0.512494	0.138	0.24	1.09116e-20
WASL	4.90728e-25	-0.308853	0.159	0.271	1.14158e-20
OSTM1	4.91518e-25	-0.257054	0.481	0.622	1.14342e-20
CDKAL1	4.95417e-25	-0.554463	0.08	0.166	1.15249e-20
HADH	5.53371e-25	-0.251666	0.446	0.587	1.28731e-20
ARHGEF6	5.69743e-25	-0.323024	0.162	0.274	1.32539e-20
SNX13	5.83443e-25	-0.363611	0.221	0.343	1.35726e-20
SENP7	6.12394e-25	-0.824975	0.038	0.106	1.42461e-20
ARMCX3	6.12767e-25	-0.282964	0.368	0.507	1.42548e-20
PPP2R5A	6.13322e-25	-0.258329	0.274	0.408	1.42677e-20
PILRA	6.7408e-25	0.297149	0.68	0.662	1.56811e-20
SLC22A15	7.27148e-25	-0.462145	0.058	0.135	1.69156e-20
NHP2	7.48578e-25	0.289611	0.731	0.744	1.74142e-20
ZNF506	7.56977e-25	-0.635105	0.065	0.143	1.76096e-20
EVL	8.08623e-25	0.261351	0.754	0.742	1.8811e-20
SLC4A7	8.33581e-25	-0.439622	0.118	0.218	1.93916e-20
SRBD1	8.63907e-25	-0.407272	0.162	0.272	2.00971e-20
NDRG1	9.31395e-25	-0.30163	0.145	0.251	2.1667e-20
TFPT	9.77957e-25	0.313222	0.679	0.673	2.27502e-20
TBC1D22A	1.0783e-24	-0.272412	0.208	0.329	2.50845e-20
BRAP	1.15142e-24	-0.520321	0.122	0.218	2.67855e-20
VAV3	1.16002e-24	-0.606258	0.069	0.15	2.69856e-20
ZNF451	1.22985e-24	-0.310079	0.199	0.32	2.86101e-20
PPP6R3	1.23571e-24	-0.327634	0.159	0.269	2.87463e-20
HACD2	1.24095e-24	-0.314984	0.133	0.236	2.88683e-20
SNX18	1.25157e-24	-0.351052	0.165	0.274	2.91153e-20
ZNF281	1.25844e-24	-0.321744	0.254	0.383	2.92752e-20
ING2	1.37844e-24	-0.279324	0.303	0.435	3.20665e-20
IQCB1	1.46727e-24	-0.52638	0.085	0.171	3.41331e-20
SINHCAF	1.57413e-24	-0.455089	0.116	0.212	3.66189e-20
CCDC125	1.62478e-24	-0.42169	0.141	0.246	3.77972e-20
MYLIP	1.65143e-24	-0.466553	0.114	0.21	3.84171e-20
IRAK1	1.67414e-24	-0.272724	0.337	0.476	3.89456e-20
DHX32	1.6816e-24	-0.424902	0.123	0.221	3.91191e-20
TNFSF13B	1.73103e-24	0.357107	0.681	0.649	4.0269e-20
AFG3L2	1.74839e-24	-0.283835	0.25	0.375	4.06729e-20
SNHG7	1.84232e-24	-0.293169	0.421	0.549	4.2858e-20
NFKBIL1	1.97425e-24	-0.306758	0.212	0.333	4.59269e-20
DIDO1	2.05686e-24	-0.497607	0.105	0.197	4.78488e-20
GCFC2	2.07573e-24	-0.371865	0.171	0.282	4.82877e-20
VPS53	2.35509e-24	-0.352506	0.283	0.408	5.47865e-20
TRUB1	2.3601e-24	-0.495248	0.056	0.131	5.49029e-20
VPS13B	2.43291e-24	-0.534654	0.078	0.162	5.65967e-20
SHPRH	2.44137e-24	-0.509568	0.111	0.205	5.67935e-20
WDSUB1	2.59749e-24	-0.364873	0.187	0.302	6.04254e-20
OSGIN2	2.76003e-24	-0.323139	0.205	0.323	6.42066e-20
NAGPA	2.76359e-24	-0.29416	0.281	0.412	6.42893e-20
AKAP8	3.14103e-24	-0.526231	0.108	0.2	7.30697e-20
HBP1	3.16921e-24	-0.283086	0.311	0.447	7.37254e-20
CCDC170	3.23379e-24	-0.387431	0.095	0.184	7.52277e-20
CISD3	3.38173e-24	0.258824	0.724	0.718	7.86693e-20
IREB2	3.44639e-24	-0.330072	0.236	0.356	8.01733e-20
SRGAP2C	3.48128e-24	-0.356705	0.144	0.249	8.0985e-20
BMI1	3.61799e-24	-0.426296	0.112	0.206	8.41653e-20
NMD3	3.82009e-24	-0.289808	0.211	0.329	8.88667e-20
AGO4	4.14323e-24	-0.505257	0.102	0.193	9.63841e-20
ABCB7	4.31431e-24	-0.367825	0.182	0.295	1.00364e-19
SURF1	4.34932e-24	0.30062	0.697	0.691	1.01178e-19
RAPGEF2	4.47554e-24	-0.596987	0.106	0.196	1.04114e-19
LRRC58	4.59551e-24	-0.336834	0.234	0.355	1.06905e-19
RGS10	4.62343e-24	0.257418	0.817	0.816	1.07555e-19
RPS6KB1	4.82959e-24	-0.40391	0.122	0.219	1.12351e-19
USP38	4.94122e-24	-0.322771	0.175	0.287	1.14948e-19
CCL4L2	4.95076e-24	0.813316	0.212	0.131	1.1517e-19
TYW3	4.95722e-24	-0.272147	0.295	0.427	1.1532e-19
TMEM173	5.19305e-24	0.381463	0.552	0.497	1.20806e-19
DEGS1	5.25908e-24	-0.259243	0.39	0.528	1.22342e-19
CMC1	5.44923e-24	0.353651	0.624	0.598	1.26765e-19
DZIP1L	5.49456e-24	-0.678002	0.055	0.128	1.2782e-19
MID1IP1	5.66954e-24	-0.26292	0.275	0.403	1.31891e-19
RPA3	5.76257e-24	0.352709	0.622	0.597	1.34055e-19
CKAP2	6.38259e-24	-0.48023	0.107	0.199	1.48478e-19
CPEB2	6.49941e-24	-0.531219	0.082	0.166	1.51196e-19
ERCC6L2	6.54643e-24	-0.69392	0.074	0.155	1.5229e-19
ATAD1	6.67835e-24	-0.313201	0.216	0.336	1.55359e-19
ARHGAP24	6.77234e-24	-0.526876	0.096	0.183	1.57545e-19
TMEM140	7.97716e-24	-0.439296	0.151	0.252	1.85573e-19
GTF2H3	8.46858e-24	-0.479992	0.116	0.209	1.97005e-19
TAF1	8.52444e-24	-0.595403	0.079	0.161	1.98304e-19
ZNHIT6	8.83942e-24	-0.501328	0.087	0.173	2.05631e-19
IFNAR2	8.86042e-24	-0.281866	0.192	0.307	2.0612e-19
CNOT2	8.89807e-24	-0.318456	0.333	0.464	2.06996e-19
RYBP	9.257e-24	-0.295027	0.207	0.326	2.15346e-19
RBM5	9.84285e-24	-0.320456	0.215	0.335	2.28974e-19
SLC30A1	9.91834e-24	-0.417535	0.147	0.249	2.3073e-19
RBM48	1.00096e-23	-0.661899	0.046	0.115	2.32852e-19
ATP2B1	1.06808e-23	-0.251778	0.633	0.756	2.48467e-19
PUS7L	1.08789e-23	-0.333908	0.146	0.248	2.53075e-19
GPS2	1.09623e-23	-0.639102	0.073	0.153	2.55016e-19
UIMC1	1.10864e-23	-0.517964	0.089	0.175	2.57903e-19
CLEC4A	1.11201e-23	0.472979	0.416	0.337	2.58687e-19
RHBDD2	1.19176e-23	0.271811	0.741	0.74	2.77238e-19
PCF11	1.25246e-23	-0.259097	0.427	0.554	2.91359e-19
PNP	1.26904e-23	0.497895	0.443	0.369	2.95217e-19
NUMB	1.39586e-23	-0.265517	0.354	0.489	3.2472e-19
SPATC1L	1.43128e-23	0.831055	0.118	0.056	3.32958e-19
PEAK1	1.52634e-23	-0.615786	0.046	0.116	3.55073e-19
PPP1R15B	1.60741e-23	-0.266806	0.443	0.592	3.73932e-19
STX17	1.61983e-23	-0.488713	0.098	0.186	3.76821e-19
ELK4	1.639e-23	-0.427393	0.139	0.24	3.8128e-19
NAA15	1.7485e-23	-0.323855	0.239	0.361	4.06754e-19
TMEM184C	1.87418e-23	-0.511367	0.094	0.181	4.35989e-19
BTN2A2	1.91633e-23	-0.402756	0.179	0.287	4.45796e-19
MIGA1	1.92422e-23	-0.424232	0.105	0.196	4.47632e-19
PTPN22	1.96607e-23	-0.34761	0.19	0.301	4.57367e-19
TSPAN13	1.97051e-23	0.720527	0.118	0.056	4.58401e-19
MTMR2	2.05858e-23	-0.403447	0.152	0.255	4.78887e-19
MAP3K1	2.08874e-23	-0.254801	0.128	0.228	4.85904e-19
TTC17	2.1494e-23	-0.263667	0.215	0.332	5.00016e-19
HECTD1	2.21078e-23	-0.274763	0.363	0.496	5.14294e-19
GTF2H2	2.23705e-23	-0.46345	0.085	0.17	5.20406e-19
HBS1L	2.30077e-23	-0.465807	0.132	0.227	5.35227e-19
OPTN	2.59552e-23	-0.264588	0.421	0.55	6.03795e-19
SLC35A3	2.63266e-23	-0.344361	0.14	0.241	6.12435e-19
H1F0	2.67938e-23	-0.451781	0.168	0.27	6.23305e-19
SOCS6	2.78945e-23	-0.257371	0.208	0.325	6.48909e-19
RFTN1	2.84897e-23	-0.579649	0.066	0.143	6.62755e-19
PHKB	3.05913e-23	-0.323569	0.251	0.371	7.11646e-19
KIF1BP	3.11975e-23	-0.455789	0.103	0.191	7.25749e-19
AOC3	3.24507e-23	-0.489728	0.154	0.251	7.549e-19
THOC3	3.56481e-23	-0.336099	0.135	0.236	8.29282e-19
ERLIN1	3.57014e-23	-0.309087	0.287	0.412	8.30522e-19
COLEC12	3.61557e-23	-0.343078	0.511	0.613	8.4109e-19
AC025164.1	3.71983e-23	-0.660073	0.053	0.124	8.65345e-19
LONP2	3.86122e-23	-0.285781	0.266	0.39	8.98236e-19
CD84	4.09991e-23	-0.30417	0.319	0.446	9.53762e-19
TAF1B	4.15197e-23	-0.456508	0.119	0.213	9.65873e-19
CLSTN1	4.33337e-23	-0.360193	0.142	0.244	1.00807e-18
SLC11A2	4.68161e-23	-0.270446	0.241	0.364	1.08908e-18
DNMT1	4.75884e-23	-0.31662	0.264	0.386	1.10705e-18
FAM13B	4.78929e-23	-0.400129	0.125	0.223	1.11413e-18
SACS	4.8834e-23	-0.789911	0.042	0.108	1.13602e-18
ENOSF1	5.06068e-23	-0.268474	0.301	0.431	1.17727e-18
ZBTB24	5.16536e-23	-0.426923	0.077	0.157	1.20162e-18
SNRPF	5.25927e-23	0.261504	0.769	0.767	1.22346e-18
TOGARAM1	5.55906e-23	-0.538722	0.078	0.158	1.2932e-18
PSD3	5.64553e-23	-0.387405	0.172	0.277	1.31332e-18
DCUN1D1	5.66084e-23	-0.278662	0.321	0.455	1.31688e-18
EZH1	5.68133e-23	-0.389441	0.074	0.153	1.32165e-18
RIPK1	5.81676e-23	-0.445763	0.109	0.199	1.35315e-18
SIAH1	6.40655e-23	-0.294988	0.173	0.284	1.49036e-18
ENOX2	6.60419e-23	-0.468495	0.108	0.197	1.53633e-18
MBTD1	7.28598e-23	-0.551874	0.072	0.149	1.69494e-18
SCAPER	7.38934e-23	-0.559459	0.079	0.159	1.71898e-18
FAM206A	7.78667e-23	-0.651299	0.075	0.154	1.81141e-18
SNX9	7.84679e-23	-0.281014	0.368	0.5	1.8254e-18
ZNF260	8.04028e-23	-0.628609	0.055	0.126	1.87041e-18
TRIM37	8.36796e-23	-0.485328	0.067	0.143	1.94664e-18
UBXN7	8.55163e-23	-0.403671	0.101	0.19	1.98937e-18
PXK	9.59605e-23	-0.328305	0.173	0.279	2.23233e-18
RREB1	9.71463e-23	-0.255301	0.289	0.419	2.25991e-18
KLHL9	1.0086e-22	-0.470438	0.131	0.228	2.34631e-18
ARNTL	1.06673e-22	-0.470014	0.114	0.205	2.48153e-18
CHKA	1.1537e-22	-0.405413	0.131	0.23	2.68386e-18
POLE4	1.20598e-22	0.270852	0.765	0.766	2.80547e-18
KLF11	1.26579e-22	-0.31428	0.213	0.327	2.9446e-18
GXYLT1	1.27237e-22	-0.427483	0.108	0.197	2.95992e-18
VTA1	1.32149e-22	-0.283559	0.217	0.333	3.07417e-18
SREK1	1.3246e-22	-0.265055	0.304	0.433	3.08141e-18
MCMBP	1.34038e-22	-0.31032	0.239	0.359	3.11813e-18
EZR	1.35679e-22	-0.25124	0.616	0.744	3.1563e-18
RASGRP3	1.46849e-22	-0.448265	0.119	0.211	3.41616e-18
CUL1	1.47669e-22	-0.28124	0.202	0.316	3.43522e-18
ZNF652	1.49436e-22	-0.447802	0.074	0.154	3.47634e-18
MTR	1.53235e-22	-0.384433	0.159	0.26	3.56471e-18
GLS	1.54494e-22	-0.280437	0.255	0.375	3.594e-18
SLC35F5	1.57508e-22	-0.456837	0.16	0.26	3.6641e-18
YTHDC2	1.59735e-22	-0.513146	0.128	0.221	3.71591e-18
RALA	1.69804e-22	-0.271265	0.492	0.625	3.95015e-18
XPC	1.7133e-22	-0.367172	0.12	0.213	3.98566e-18
FRS2	1.74966e-22	-0.757287	0.059	0.132	4.07024e-18
TANC2	1.86035e-22	-0.297066	0.278	0.402	4.32773e-18
GFM1	1.92621e-22	-0.297339	0.201	0.312	4.48094e-18
CAAP1	1.94551e-22	-0.386789	0.131	0.226	4.52584e-18
CENPE	2.00638e-22	-0.627386	0.063	0.135	4.66743e-18
SLC26A2	2.04741e-22	-0.43882	0.095	0.18	4.76289e-18
COG2	2.16794e-22	-0.434204	0.115	0.207	5.04328e-18
POLR2B	2.16878e-22	-0.308321	0.275	0.396	5.04523e-18
DUSP10	2.20274e-22	-0.375515	0.165	0.266	5.12423e-18
SMG7	2.40507e-22	-0.318625	0.192	0.304	5.59492e-18
UBTF	2.41404e-22	-0.312998	0.142	0.24	5.61579e-18
AGL	2.43657e-22	-0.501227	0.094	0.178	5.6682e-18
CPNE8	2.46894e-22	-0.357202	0.189	0.296	5.7435e-18
CTBP2	2.46964e-22	-0.271727	0.256	0.376	5.74514e-18
SPIDR	2.71194e-22	-0.311858	0.163	0.269	6.30879e-18
C19orf48	2.8201e-22	-0.467722	0.117	0.209	6.56041e-18
NFE2L3	2.87879e-22	-0.597062	0.087	0.167	6.69694e-18
FRYL	3.20017e-22	-0.323417	0.161	0.264	7.44456e-18
APPBP2	3.26097e-22	-0.33315	0.179	0.286	7.58599e-18
TMTC3	3.54264e-22	-0.710925	0.043	0.108	8.24124e-18
ZNF326	3.55583e-22	-0.384273	0.198	0.306	8.27194e-18
EIF2AK3	3.73085e-22	-0.553363	0.098	0.182	8.67908e-18
NOM1	3.74513e-22	-0.347449	0.182	0.29	8.71231e-18
BRD3	3.7825e-22	-0.331205	0.16	0.265	8.79922e-18
MRE11	3.90719e-22	-0.558206	0.088	0.17	9.0893e-18
PRMT9	4.00721e-22	-0.398249	0.173	0.277	9.32196e-18
FBXO34	4.02959e-22	-0.344335	0.169	0.274	9.37403e-18
DNAJC9	4.39091e-22	-0.314898	0.161	0.265	1.02146e-17
TNRC6A	4.92451e-22	-0.319636	0.19	0.3	1.14559e-17
NAA16	5.23611e-22	-0.520583	0.099	0.184	1.21808e-17
SP1	5.39665e-22	-0.313432	0.148	0.25	1.25542e-17
ARHGAP31	5.51345e-22	-0.365292	0.161	0.261	1.28259e-17
AKAP10	6.17605e-22	-0.472689	0.106	0.192	1.43674e-17
SRGAP2B	6.46722e-22	-0.289607	0.192	0.302	1.50447e-17
CHD6	6.54846e-22	-0.275676	0.157	0.258	1.52337e-17
DNASE1L1	6.71041e-22	-0.336529	0.22	0.333	1.56104e-17
ORMDL2	7.23877e-22	0.276314	0.706	0.706	1.68396e-17
DHX8	7.42378e-22	-0.348248	0.124	0.217	1.72699e-17
MSANTD4	7.88831e-22	-0.535497	0.056	0.126	1.83506e-17
MEF2C	7.94336e-22	-0.545242	0.075	0.15	1.84786e-17
STK38	8.8651e-22	-0.319695	0.135	0.231	2.06229e-17
CDK8	9.45635e-22	-0.490839	0.08	0.159	2.19983e-17
ANGEL2	9.90177e-22	-0.393617	0.141	0.238	2.30345e-17
PPP4R1	1.06067e-21	-0.338932	0.135	0.23	2.46744e-17
RERE	1.06951e-21	-0.398795	0.114	0.205	2.488e-17
CEP95	1.07829e-21	-0.489692	0.081	0.159	2.50843e-17
FNIP2	1.1312e-21	-0.398553	0.356	0.479	2.63152e-17
QRSL1	1.19134e-21	-0.4095	0.128	0.22	2.7714e-17
UBR3	1.25833e-21	-0.319637	0.15	0.249	2.92726e-17
MINDY2	1.28109e-21	-0.321271	0.152	0.251	2.98021e-17
HEATR5B	1.28195e-21	-0.325576	0.182	0.289	2.9822e-17
AC009093.2	1.30844e-21	-0.698675	0.058	0.127	3.04383e-17
PURB	1.3731e-21	-0.31728	0.249	0.366	3.19425e-17
CD300C	1.3765e-21	0.491866	0.437	0.373	3.20216e-17
ANKRD44	1.41585e-21	-0.308887	0.185	0.293	3.29369e-17
KAT2B	1.42723e-21	-0.325641	0.091	0.174	3.32016e-17
CCL2	1.45553e-21	-1.30484	0.085	0.162	3.386e-17
ABHD17A	1.51477e-21	-0.255691	0.225	0.342	3.5238e-17
GTPBP10	1.5571e-21	-0.602645	0.064	0.134	3.62228e-17
KDM1A	1.57333e-21	-0.361655	0.161	0.261	3.66004e-17
ETAA1	1.61169e-21	-0.727898	0.053	0.12	3.74926e-17
NELFB	1.72719e-21	-0.374116	0.11	0.199	4.01796e-17
ROGDI	1.82646e-21	0.387748	0.525	0.467	4.24888e-17
ZNF117	2.10464e-21	-0.769943	0.046	0.111	4.89603e-17
PTER	2.21681e-21	-0.39708	0.126	0.217	5.15697e-17
PRKAR2B	2.58976e-21	-0.317583	0.151	0.25	6.02457e-17
IFIT5	2.74331e-21	-0.443132	0.121	0.21	6.38176e-17
PDPR	2.75133e-21	-0.297593	0.099	0.186	6.40043e-17
CBLB	3.136e-21	-0.355005	0.14	0.237	7.29527e-17
ZC3H14	3.15637e-21	-0.280145	0.2	0.307	7.34266e-17
MRPL52	3.23971e-21	0.304781	0.687	0.674	7.53654e-17
CEP104	3.27413e-21	-0.406912	0.135	0.228	7.6166e-17
ZNF354A	3.32645e-21	-0.385403	0.119	0.207	7.73833e-17
CMTR2	3.3415e-21	-0.428451	0.129	0.219	7.77332e-17
CCL3	3.39838e-21	0.525166	0.258	0.176	7.90565e-17
CHD7	3.50282e-21	-0.366819	0.104	0.189	8.1486e-17
ME1	3.56726e-21	-0.501893	0.151	0.246	8.29852e-17
BMS1	3.8644e-21	-0.260298	0.2	0.306	8.98975e-17
NUP98	3.86476e-21	-0.361719	0.17	0.271	8.99059e-17
HERC5	3.88384e-21	-0.367868	0.173	0.276	9.03499e-17
TES	4.38739e-21	-0.273586	0.279	0.398	1.02064e-16
GART	4.43248e-21	-0.319513	0.178	0.28	1.03113e-16
ZNF93	4.47381e-21	-0.651843	0.06	0.128	1.04074e-16
USP53	4.67721e-21	-0.468408	0.093	0.175	1.08806e-16
SAMD9L	5.20386e-21	-0.251233	0.454	0.583	1.21058e-16
TYW1	5.25273e-21	-0.405531	0.068	0.14	1.22194e-16
SLC17A5	5.62891e-21	-0.269338	0.311	0.436	1.30945e-16
CEP83	5.638e-21	-0.521532	0.068	0.14	1.31157e-16
PSMB8	5.90645e-21	0.255957	0.759	0.772	1.37402e-16
SORBS3	6.03864e-21	-0.300453	0.225	0.339	1.40477e-16
IFI27L1	6.06437e-21	-0.293549	0.161	0.261	1.41075e-16
TBC1D31	6.24919e-21	-0.643486	0.041	0.101	1.45375e-16
PSIP1	6.31277e-21	-0.399108	0.165	0.264	1.46854e-16
TBC1D12	6.55899e-21	-0.496133	0.09	0.17	1.52582e-16
GON4L	6.71613e-21	-0.365895	0.166	0.268	1.56237e-16
TIAM1	6.89331e-21	-0.316019	0.19	0.294	1.60359e-16
FAM198B	6.97974e-21	-0.664119	0.052	0.118	1.6237e-16
MAPK9	7.47938e-21	-0.30233	0.136	0.231	1.73993e-16
ANKRD29	8.20346e-21	-0.606468	0.063	0.133	1.90837e-16
STAU2	8.61075e-21	-0.275634	0.185	0.29	2.00312e-16
ANKFY1	8.65388e-21	-0.363533	0.154	0.252	2.01315e-16
ZNF354B	8.98805e-21	-0.816254	0.052	0.117	2.09089e-16
ZNF195	1.03462e-20	-0.399608	0.113	0.2	2.40683e-16
SMARCC1	1.05549e-20	-0.261329	0.275	0.395	2.45538e-16
BTBD7	1.06665e-20	-0.381074	0.176	0.275	2.48135e-16
PHF6	1.06881e-20	-0.386928	0.133	0.225	2.48637e-16
SLMAP	1.11953e-20	-0.340203	0.197	0.301	2.60436e-16
AC020916.1	1.12619e-20	-0.365461	0.153	0.247	2.61987e-16
TMEM206	1.17202e-20	-0.362855	0.134	0.226	2.72646e-16
ATP6V0A2	1.21335e-20	-0.376616	0.086	0.164	2.82261e-16
CHAMP1	1.22301e-20	-0.332781	0.119	0.207	2.84509e-16
BMPR2	1.24642e-20	-0.265727	0.25	0.367	2.89954e-16
MED14	1.34591e-20	-0.275955	0.092	0.173	3.13099e-16
INIP	1.36344e-20	-0.324666	0.188	0.293	3.17176e-16
RIOK2	1.38098e-20	-0.430262	0.143	0.237	3.21258e-16
RNASEH1-AS1	1.40874e-20	-0.631332	0.044	0.105	3.27714e-16
PNPLA6	1.43622e-20	0.2613	0.662	0.634	3.34109e-16
KDM4B	1.43899e-20	-0.505189	0.079	0.155	3.34752e-16
GID4	1.44976e-20	-0.382443	0.084	0.162	3.37259e-16
ARID2	1.52088e-20	-0.404403	0.089	0.169	3.53802e-16
ZMYM5	1.60526e-20	-0.331039	0.154	0.25	3.73431e-16
GATAD2B	1.69036e-20	-0.255016	0.145	0.242	3.93228e-16
TMEM41B	1.71722e-20	-0.347923	0.17	0.267	3.99477e-16
PRPF39	1.81691e-20	-0.676299	0.053	0.118	4.22668e-16
MIR181A1HG	1.96766e-20	-0.714699	0.058	0.124	4.57736e-16
DNAJC14	2.03701e-20	-0.30791	0.139	0.232	4.73871e-16
BRD8	2.12231e-20	-0.415679	0.072	0.145	4.93712e-16
PARAL1	2.16208e-20	0.346308	0.593	0.519	5.02965e-16
USP7	2.37927e-20	-0.273466	0.186	0.289	5.5349e-16
ATP2B1-AS1	2.42164e-20	-0.285361	0.326	0.443	5.63345e-16
EEPD1	2.53727e-20	-0.384769	0.095	0.176	5.90245e-16
RBM19	2.54699e-20	-0.383503	0.099	0.18	5.92506e-16
RC3H1	2.68601e-20	-0.348139	0.136	0.228	6.24847e-16
WASHC5	2.7459e-20	-0.286664	0.214	0.321	6.38778e-16
RARS2	2.85034e-20	-0.343393	0.184	0.286	6.63075e-16
PHACTR4	2.8738e-20	-0.276905	0.228	0.338	6.68531e-16
EPB41L1	3.02055e-20	-0.464939	0.138	0.227	7.0267e-16
EFL1	3.0281e-20	-0.360486	0.078	0.153	7.04427e-16
NAIP	3.08659e-20	-0.321845	0.152	0.246	7.18034e-16
FAM114A1	3.12459e-20	-0.409772	0.081	0.156	7.26873e-16
TRIO	3.1777e-20	-0.268549	0.293	0.412	7.39228e-16
TBC1D16	3.37827e-20	-0.470973	0.08	0.156	7.85887e-16
AKR1C3	3.385e-20	0.657601	0.631	0.618	7.87452e-16
XPR1	3.53922e-20	-0.527403	0.11	0.194	8.2333e-16
TCOF1	3.59523e-20	-0.387434	0.148	0.241	8.3636e-16
SCLT1	3.61177e-20	-0.422955	0.113	0.198	8.40205e-16
ICAM1	4.19588e-20	-0.28446	0.156	0.253	9.76089e-16
ZKSCAN1	4.31409e-20	-0.257355	0.204	0.314	1.00359e-15
PSPC1	4.37548e-20	-0.318542	0.199	0.303	1.01787e-15
UBAP2	4.38547e-20	-0.309473	0.128	0.219	1.02019e-15
LSG1	4.43889e-20	-0.366031	0.111	0.195	1.03262e-15
NPC1	4.83236e-20	-0.383458	0.207	0.309	1.12415e-15
RHBDF2	4.9661e-20	-0.32855	0.17	0.27	1.15526e-15
NASP	4.98454e-20	-0.260656	0.281	0.4	1.15955e-15
SACM1L	5.26632e-20	-0.380015	0.169	0.266	1.2251e-15
TLR2	5.90571e-20	-0.296004	0.265	0.383	1.37385e-15
BCLAF3	6.08737e-20	-0.648926	0.047	0.109	1.41611e-15
HEATR3	6.47909e-20	-0.420931	0.092	0.171	1.50723e-15
KPNA5	6.73939e-20	-0.462518	0.067	0.138	1.56778e-15
MIOS	7.37157e-20	-0.359011	0.128	0.215	1.71485e-15
KCTD3	7.70706e-20	-0.526643	0.057	0.124	1.79289e-15
LUC7L2	8.01107e-20	-0.25789	0.254	0.369	1.86361e-15
CLDND1	8.06259e-20	-0.265553	0.276	0.391	1.8756e-15
CPT1A	8.11239e-20	-0.297976	0.139	0.231	1.88719e-15
ZDHHC21	8.83072e-20	-0.323599	0.137	0.226	2.05429e-15
CCNYL1	8.87454e-20	-0.343683	0.174	0.273	2.06448e-15
NFKBID	9.99441e-20	-0.38082	0.19	0.29	2.325e-15
RSPO3	1.04066e-19	0.668892	0.151	0.086	2.42088e-15
NAA35	1.04192e-19	-0.37789	0.105	0.186	2.42381e-15
ACTR6	1.0713e-19	-0.262646	0.168	0.263	2.49217e-15
RRP7A	1.0744e-19	0.441746	0.495	0.459	2.49937e-15
GAPVD1	1.0748e-19	-0.281025	0.217	0.324	2.50031e-15
POC1B	1.08794e-19	-0.447041	0.12	0.205	2.53088e-15
EXOC3	1.15714e-19	-0.294224	0.169	0.267	2.69185e-15
CEP89	1.16509e-19	-0.536775	0.061	0.128	2.71034e-15
NAB1	1.16653e-19	-0.426849	0.132	0.221	2.7137e-15
TRIB3	1.21213e-19	-0.935448	0.044	0.102	2.81978e-15
CRNKL1	1.22409e-19	-0.301197	0.146	0.24	2.84761e-15
LZTFL1	1.27016e-19	-0.552078	0.088	0.164	2.95478e-15
GPD2	1.27697e-19	-0.261517	0.255	0.371	2.97061e-15
EHBP1	1.30302e-19	-0.635797	0.046	0.106	3.03121e-15
PTBP2	1.34423e-19	-0.562217	0.048	0.109	3.12708e-15
TSPAN15	1.35216e-19	0.40943	0.321	0.241	3.14554e-15
ZCCHC4	1.36208e-19	-0.448565	0.052	0.115	3.16862e-15
UBE2S	1.44433e-19	-0.329537	0.234	0.339	3.35995e-15
SPRY2	1.51608e-19	-0.650707	0.05	0.113	3.52686e-15
C1orf54	1.66187e-19	0.732184	0.223	0.151	3.86602e-15
HNRNPLL	1.69184e-19	-0.396868	0.151	0.242	3.93573e-15
FOLR3	1.69393e-19	-2.19767	0.153	0.216	3.94059e-15
AC016831.1	1.76462e-19	-0.480292	0.068	0.137	4.10504e-15
SLC25A40	1.79804e-19	-0.310722	0.162	0.257	4.18278e-15
AAMDC	1.81104e-19	0.451623	0.37	0.298	4.21301e-15
CDC34	1.86306e-19	-0.31951	0.14	0.229	4.33405e-15
SETDB1	1.98495e-19	-0.446263	0.072	0.143	4.61758e-15
AIFM2	2.00714e-19	-0.524937	0.094	0.17	4.66922e-15
SP140L	2.19641e-19	-0.269683	0.233	0.34	5.10951e-15
CDC37L1	2.21074e-19	-0.301357	0.15	0.244	5.14285e-15
WDR11	2.23905e-19	-0.307804	0.156	0.251	5.2087e-15
PIGK	2.25612e-19	-0.315089	0.194	0.297	5.2484e-15
TBC1D2	2.38919e-19	-0.30034	0.244	0.352	5.55798e-15
ZNF438	2.55996e-19	-0.332979	0.107	0.187	5.95524e-15
MAP3K4	2.62815e-19	-0.394439	0.09	0.167	6.11386e-15
MYO1E	2.6725e-19	-0.36727	0.15	0.241	6.21705e-15
SPATA7	2.68359e-19	-0.645485	0.044	0.103	6.24284e-15
RASA3	2.75328e-19	-0.543061	0.048	0.109	6.40497e-15
EDRF1	2.82378e-19	-0.494009	0.053	0.116	6.56895e-15
ZFP90	2.85459e-19	-0.423812	0.069	0.139	6.64064e-15
KPTN	2.95397e-19	0.817605	0.177	0.111	6.87183e-15
LRRC61	3.36114e-19	0.847723	0.126	0.069	7.81903e-15
WDFY3	3.4278e-19	-0.344823	0.098	0.178	7.97409e-15
MICU2	3.46424e-19	-0.252099	0.27	0.385	8.05885e-15
DBT	3.48889e-19	-0.490624	0.069	0.137	8.11621e-15
RBM41	3.63736e-19	-0.470834	0.073	0.143	8.4616e-15
RPRD1A	3.7534e-19	-0.426801	0.118	0.201	8.73154e-15
HIST3H2A	3.87025e-19	-0.487291	0.065	0.133	9.00337e-15
OXNAD1	3.98304e-19	-0.283036	0.103	0.183	9.26574e-15
A1BG	4.01002e-19	-0.291843	0.254	0.364	9.32852e-15
PDE7A	4.09972e-19	-0.383976	0.076	0.147	9.53718e-15
GFPT1	4.25456e-19	-0.366039	0.167	0.259	9.89739e-15
SCAF8	4.32766e-19	-0.361943	0.097	0.175	1.00674e-14
DOCK1	4.61579e-19	-0.58275	0.066	0.134	1.07377e-14
AKNA	4.64185e-19	-0.328826	0.103	0.184	1.07983e-14
SNAPC1	4.81511e-19	-0.381086	0.175	0.267	1.12014e-14
INO80	5.41279e-19	-0.294133	0.145	0.237	1.25918e-14
ANAPC4	5.42524e-19	-0.334759	0.13	0.216	1.26207e-14
ACYP2	5.65191e-19	0.421083	0.477	0.423	1.3148e-14
DUSP16	5.91534e-19	-0.531687	0.05	0.11	1.37609e-14
CCR1	5.92542e-19	-0.296825	0.274	0.382	1.37843e-14
KBTBD2	6.13661e-19	-0.265122	0.135	0.225	1.42756e-14
OSBP	6.2106e-19	-0.366292	0.116	0.2	1.44477e-14
AGPAT4	6.32155e-19	-0.25278	0.225	0.332	1.47058e-14
BNIP3	6.37612e-19	-0.458721	0.081	0.153	1.48328e-14
SERINC5	7.11319e-19	-0.316078	0.197	0.297	1.65474e-14
TCF4	7.17741e-19	-0.778195	0.054	0.115	1.66968e-14
USP6NL	7.28871e-19	-0.370875	0.124	0.209	1.69557e-14
CCDC18	7.46381e-19	-0.424378	0.122	0.205	1.73631e-14
STX3	7.60998e-19	-0.256121	0.217	0.323	1.77031e-14
MCTP1	7.75977e-19	-0.301591	0.15	0.241	1.80515e-14
ZNF189	7.95398e-19	-0.34706	0.114	0.196	1.85033e-14
TAF2	8.20954e-19	-0.365218	0.113	0.194	1.90979e-14
HSPA13	8.22291e-19	-0.497112	0.127	0.211	1.91289e-14
HCFC2	8.80343e-19	-0.55659	0.076	0.145	2.04794e-14
FOXJ3	9.80149e-19	-0.278303	0.142	0.233	2.28012e-14
SESTD1	9.96172e-19	-0.272178	0.215	0.319	2.3174e-14
ZNF322	1.07605e-18	-0.343979	0.114	0.197	2.50323e-14
PPP3CB	1.08255e-18	-0.293357	0.159	0.254	2.51833e-14
MCU	1.12111e-18	-0.523546	0.057	0.12	2.60805e-14
FAM210A	1.13616e-18	-0.327418	0.243	0.349	2.64304e-14
NUDCD1	1.14422e-18	-0.537094	0.081	0.152	2.66181e-14
HIP1	1.1817e-18	-0.298327	0.119	0.203	2.74899e-14
MSH2	1.19937e-18	-0.437095	0.086	0.159	2.7901e-14
HCG18	1.24575e-18	-0.442533	0.12	0.203	2.89798e-14
SNX29	1.28475e-18	-0.31996	0.138	0.228	2.98871e-14
THAP6	1.29459e-18	-0.460639	0.089	0.163	3.0116e-14
SLC39A7	1.29908e-18	-0.277755	0.188	0.286	3.02205e-14
SNX30	1.3483e-18	-0.426816	0.114	0.195	3.13656e-14
NAB2	1.46719e-18	-0.560482	0.047	0.105	3.41312e-14
DPY19L4	1.51721e-18	-0.4818	0.073	0.141	3.52948e-14
DCAF17	1.5466e-18	-0.516846	0.052	0.112	3.59786e-14
[truncated: 820 more rows]

## Sheet: Monocyte Dendritic IPFvSSC
	p_val	avg_logFC	pct.1	pct.2	p_val_adj
SFTPC	8.65e-121	-2.0226	0.127	0.462	2.01e-116
HLA-B	2.19e-79	0.419003	0.957	0.891	5.09e-75
HLA-DQA2	1.54e-73	1.79316	0.219	0.033	3.59e-69
FOLR3	2e-57	-3.53521	0.01	0.155	4.66e-53
TMSB10	4.51e-55	0.302457	0.98	0.962	1.05e-50
HLA-C	4.02e-52	0.361034	0.914	0.799	9.36e-48
MT2A	1.96e-51	0.724843	0.783	0.594	4.56e-47
AC020656.1	8.13e-49	-0.962449	0.465	0.65	1.89e-44
CYP1B1	1.85e-47	-2.49348	0.062	0.22	4.3e-43
MT-ND4L	8.01e-44	-0.935676	0.383	0.535	1.86e-39
CD63	2.91e-43	0.352216	0.908	0.804	6.78e-39
PFN1	1.7e-42	0.294199	0.95	0.867	3.95e-38
MYL6	3.96e-41	0.2668	0.967	0.896	9.21e-37
IL1B	4.3e-41	-0.955016	0.356	0.531	1e-36
HLA-DRB5	1.09e-39	0.386855	0.743	0.49	2.53e-35
CXCL8	1.15e-39	-1.18386	0.415	0.588	2.68e-35
PSME2	4.77e-39	0.630383	0.584	0.404	1.11e-34
TUBA1B	3.22e-35	0.486521	0.702	0.559	7.5e-31
IGHG3	3.78e-34	1.73352	0.103	0.015	8.8e-30
VAMP5	1.05e-33	0.639592	0.502	0.323	2.45e-29
HSPA8	1.36e-33	0.556654	0.627	0.464	3.16e-29
HLA-A	3.23e-31	0.28904	0.909	0.838	7.51e-27
TIPARP	2.59e-30	-1.17755	0.168	0.317	6.02e-26
CD55	2.61e-30	-0.609917	0.511	0.657	6.08e-26
SERPINB2	7.99e-29	-1.7912	0.085	0.205	1.86e-24
DDX5	7.93e-28	-0.361274	0.818	0.825	1.84e-23
HLA-DQA1	2.84e-27	0.363309	0.705	0.531	6.61e-23
JUNB	3.36e-27	-0.304713	0.851	0.865	7.83e-23
DDX3Y	5.5e-27	-0.779127	0.083	0.208	1.28e-22
RAN	5.51e-27	0.408128	0.634	0.501	1.28e-22
RGS10	1.94e-26	0.352148	0.682	0.538	4.51e-22
MT-ND5	2.54e-26	-0.372203	0.798	0.776	5.91e-22
RPS4Y1	3.82e-26	-0.366186	0.257	0.436	8.88e-22
NPC2	4.95e-26	0.279097	0.883	0.799	1.15e-21
VCAN	7.98e-26	-0.648112	0.474	0.604	1.86e-21
NAMPT	1.03e-25	-0.404705	0.904	0.92	2.4e-21
IGLC2	1.18e-25	0.89663	0.148	0.051	2.74e-21
LGALS2	1.41e-25	-1.26516	0.086	0.203	3.28e-21
GNG5	1.43e-25	0.280377	0.801	0.672	3.32e-21
FOSB	1.68e-25	-0.4731	0.619	0.707	3.9e-21
S100A10	2.04e-25	0.290601	0.908	0.836	4.75e-21
UCP2	5.22e-25	0.578179	0.374	0.237	1.21e-20
TMEM258	5.42e-25	0.351453	0.603	0.452	1.26e-20
LILRB4	6.36e-25	0.674608	0.374	0.241	1.48e-20
RPS26	6.41e-25	-0.256725	0.831	0.866	1.49e-20
TMEM176B	8.62e-25	0.630559	0.385	0.241	2.01e-20
IRF1	2.66e-24	0.271594	0.478	0.312	6.18e-20
NDUFS5	3.85e-24	0.326867	0.658	0.527	8.96e-20
SCGB1A1	4.51e-24	-0.95124	0.23	0.359	1.05e-19
HSPB1	5.09e-24	0.837772	0.4	0.264	1.18e-19
NDUFA1	8.31e-24	0.376513	0.612	0.471	1.93e-19
PTPRC	1.63e-23	-0.513027	0.57	0.656	3.79e-19
HBB	2.04e-23	1.17663	0.022	0.101	4.74e-19
PLAUR	3.03e-23	-0.383139	0.802	0.846	7.06e-19
PABPC1	2.94e-22	-0.255508	0.887	0.872	6.84e-18
TXN	3.86e-22	0.476419	0.765	0.641	8.98e-18
ZFP36L1	6.09e-22	-0.783143	0.434	0.551	1.42e-17
VAMP8	1.33e-21	0.320087	0.736	0.614	3.09e-17
COX5A	2.52e-21	0.316622	0.629	0.5	5.85e-17
OST4	3.36e-21	0.258787	0.773	0.64	7.81e-17
CTSS	3.63e-21	-0.366154	0.843	0.833	8.46e-17
TMEM176A	5.53e-21	0.684832	0.288	0.167	1.29e-16
JMJD1C	6.26e-21	-0.586793	0.437	0.551	1.46e-16
CEBPD	3.46e-20	0.44044	0.71	0.59	8.05e-16
THBD	2.31e-19	-0.617444	0.535	0.612	5.38e-15
MGST3	3.27e-19	0.383332	0.517	0.394	7.61e-15
PLIN2	7.67e-19	0.283089	0.649	0.493	1.78e-14
MTRNR2L12	8.54e-19	-0.573527	0.145	0.26	1.99e-14
UBE2L6	9.5e-19	0.481614	0.39	0.27	2.21e-14
IGKC	1.9e-18	-0.627317	0.225	0.121	4.41e-14
UBC	2.1e-18	0.285791	0.837	0.724	4.89e-14
ATP5PF	2.48e-18	0.33519	0.65	0.528	5.76e-14
GTF3C6	2.89e-18	0.498897	0.431	0.316	6.71e-14
HLA-DPB1	3.85e-18	0.273376	0.827	0.702	8.96e-14
HSPE1	7.52e-18	0.414671	0.486	0.37	1.75e-13
VPS13C	8.03e-18	-0.543583	0.171	0.286	1.87e-13
HNRNPU	1.02e-17	-0.492263	0.544	0.612	2.37e-13
INSIG1	1.65e-17	-0.794436	0.508	0.58	3.84e-13
KDELR2	1.72e-17	0.331942	0.505	0.39	4e-13
TRMT112	2.4e-17	0.260683	0.57	0.44	5.59e-13
PPP4R3A	3.25e-17	-0.879835	0.162	0.267	7.56e-13
THBS1	5.65e-17	-0.41616	0.621	0.688	1.32e-12
EVI2B	5.78e-17	-0.556501	0.401	0.507	1.34e-12
HERPUD1	6.75e-17	0.296334	0.718	0.594	1.57e-12
EIF5	8.04e-17	0.27888	0.594	0.47	1.87e-12
MANF	1.04e-16	0.602544	0.358	0.252	2.42e-12
BACH1	1.11e-16	-0.614768	0.263	0.379	2.58e-12
UQCR10	1.2e-16	0.34245	0.58	0.46	2.79e-12
EGR1	1.32e-16	-0.561394	0.199	0.311	3.07e-12
BTG2	1.4e-16	-0.675989	0.305	0.421	3.25e-12
GPCPD1	1.49e-16	-0.625034	0.31	0.422	3.47e-12
FABP4	1.57e-16	-0.703514	0.107	0.201	3.65e-12
SLC31A2	1.75e-16	0.356036	0.488	0.371	4.08e-12
PNRC1	2e-16	-0.33348	0.833	0.83	4.65e-12
MINOS1	4.82e-16	0.294897	0.611	0.5	1.12e-11
FOS	5.57e-16	-0.396486	0.738	0.759	1.3e-11
IVNS1ABP	5.67e-16	-0.526222	0.359	0.468	1.32e-11
MNDA	6e-16	-0.62767	0.463	0.559	1.4e-11
EIF1AY	7.77e-16	-0.905027	0.093	0.184	1.81e-11
MT1X	7.9e-16	0.480001	0.345	0.242	1.84e-11
HIF1A	8.82e-16	-0.459355	0.513	0.596	2.05e-11
HSP90AA1	1e-15	0.420054	0.793	0.674	2.33e-11
FCGR1A	1.01e-15	0.486482	0.35	0.24	2.34e-11
TUBA1C	1.37e-15	0.477521	0.368	0.259	3.18e-11
PSMB9	2.17e-15	0.329395	0.485	0.374	5.06e-11
SMIM3	2.28e-15	0.417624	0.402	0.292	5.31e-11
DDX39B	3.52e-15	-0.848279	0.055	0.13	8.19e-11
CALM3	4.28e-15	0.275025	0.496	0.383	9.95e-11
TUBB	4.68e-15	0.419907	0.428	0.32	1.09e-10
AGTPBP1	5.34e-15	-0.803491	0.058	0.133	1.24e-10
BRI3	6.17e-15	0.331652	0.621	0.51	1.43e-10
PURB	7.58e-15	-0.757309	0.142	0.239	1.76e-10
SOD1	9.2e-15	0.278596	0.515	0.4	2.14e-10
FABP5	1.09e-14	0.337269	0.526	0.411	2.53e-10
SFTPA1	1.22e-14	-1.38911	0.047	0.116	2.84e-10
APOC1	1.24e-14	-0.722576	0.37	0.484	2.89e-10
HBEGF	1.25e-14	-0.407907	0.518	0.584	2.92e-10
MZT2A	1.52e-14	0.481118	0.282	0.186	3.53e-10
NABP1	1.54e-14	-0.549475	0.261	0.372	3.59e-10
CXCR4	1.82e-14	0.259466	0.635	0.504	4.24e-10
MT1E	1.86e-14	0.861276	0.149	0.075	4.32e-10
NUDT16	1.97e-14	0.477811	0.358	0.258	4.58e-10
ATP5PD	2.73e-14	0.299681	0.573	0.461	6.34e-10
ZDHHC20	3.1e-14	-0.522989	0.173	0.274	7.22e-10
NDUFS6	3.3e-14	0.318117	0.53	0.422	7.67e-10
SFTPA2	4.48e-14	-1.10234	0.044	0.11	1.04e-09
HSP90AB1	7.11e-14	0.311711	0.602	0.492	1.65e-09
REEP5	7.32e-14	0.269266	0.512	0.406	1.7e-09
TET2	8.88e-14	-0.495529	0.22	0.324	2.07e-09
FBP1	1.1e-13	0.496546	0.414	0.32	2.56e-09
DUSP4	1.2e-13	0.47376	0.298	0.197	2.79e-09
PHPT1	1.29e-13	0.30146	0.466	0.359	3e-09
S100B	1.47e-13	0.428658	0.119	0.054	3.43e-09
GPRIN3	1.69e-13	-0.645044	0.14	0.229	3.94e-09
CHD1	2.07e-13	-0.500898	0.428	0.51	4.82e-09
HMGB2	2.23e-13	0.283014	0.546	0.439	5.2e-09
PPP1CB	2.51e-13	-0.499602	0.528	0.597	5.85e-09
BST2	2.54e-13	0.344907	0.494	0.39	5.9e-09
TMEM123	2.93e-13	-0.554072	0.409	0.498	6.81e-09
CYSTM1	3.68e-13	0.491916	0.394	0.296	8.56e-09
ATOX1	4.72e-13	0.296501	0.459	0.369	1.1e-08
TMEM147	6.94e-13	0.341494	0.451	0.355	1.61e-08
IER2	6.99e-13	-0.467591	0.374	0.475	1.63e-08
NDUFAB1	8.3e-13	0.259405	0.448	0.35	1.93e-08
ATP5MF	8.31e-13	0.282535	0.553	0.448	1.93e-08
BANF1	9.13e-13	0.436902	0.329	0.237	2.12e-08
MRPL51	9.36e-13	0.347759	0.417	0.326	2.18e-08
SDF2L1	9.92e-13	0.498248	0.334	0.24	2.31e-08
OSER1	1.03e-12	0.464716	0.202	0.122	2.39e-08
IFI27L2	1.17e-12	0.276585	0.389	0.292	2.71e-08
VEGFA	1.18e-12	-0.628047	0.374	0.458	2.75e-08
GTF3A	1.22e-12	0.36113	0.45	0.354	2.83e-08
EREG	1.22e-12	-0.581113	0.441	0.519	2.83e-08
MIDN	1.36e-12	-0.57585	0.346	0.439	3.16e-08
ITPR2	1.38e-12	-0.62536	0.119	0.204	3.22e-08
NME1	1.94e-12	0.450791	0.252	0.167	4.51e-08
SETD2	2.39e-12	-0.641625	0.067	0.137	5.56e-08
ARL5B	2.66e-12	-0.788714	0.162	0.248	6.2e-08
SIGLEC10	3.1e-12	0.65699	0.183	0.107	7.21e-08
CXCL2	4.95e-12	-0.705853	0.499	0.573	1.15e-07
PTGS2	5.14e-12	-1.21982	0.113	0.188	1.2e-07
RAB5C	5.29e-12	0.291625	0.5	0.414	1.23e-07
PDXK	5.5e-12	0.338397	0.378	0.286	1.28e-07
ATP5ME	5.66e-12	0.26991	0.56	0.469	1.32e-07
DUSP2	6.33e-12	-0.447212	0.42	0.495	1.47e-07
IDH2	6.41e-12	0.349964	0.319	0.229	1.49e-07
RARRES3	6.52e-12	0.443863	0.222	0.141	1.52e-07
PHF3	8.91e-12	-0.685314	0.12	0.2	2.07e-07
SIPA1L1	9.81e-12	-0.462534	0.227	0.32	2.28e-07
KLF2	1.03e-11	0.693637	0.224	0.144	2.39e-07
HSPA1A	1.05e-11	0.995601	0.264	0.183	2.43e-07
CD46	1.06e-11	-0.610511	0.149	0.234	2.46e-07
IFI30	1.14e-11	-0.515392	0.506	0.567	2.65e-07
DCXR	1.28e-11	0.417447	0.271	0.187	2.99e-07
PPP4R3B	1.38e-11	-0.581621	0.094	0.168	3.21e-07
DDX3X	1.4e-11	-0.446841	0.545	0.605	3.27e-07
C1orf54	1.53e-11	0.630938	0.174	0.102	3.55e-07
RER1	1.66e-11	0.272491	0.415	0.318	3.86e-07
CTSH	1.67e-11	0.272089	0.597	0.503	3.89e-07
PPA1	2.69e-11	0.371129	0.429	0.34	6.25e-07
MYDGF	2.77e-11	0.31236	0.475	0.384	6.44e-07
BIRC2	2.86e-11	-0.473718	0.143	0.228	6.65e-07
NFE2L2	2.88e-11	-0.383331	0.54	0.605	6.69e-07
KIAA1109	2.97e-11	-0.875286	0.059	0.121	6.92e-07
SGK1	4.15e-11	0.308765	0.549	0.451	9.65e-07
MRPL12	4.48e-11	0.537682	0.235	0.159	1.04e-06
SELENOS	4.7e-11	0.292778	0.44	0.348	1.09e-06
NRIP1	5.33e-11	-0.863505	0.096	0.166	1.24e-06
PICALM	5.69e-11	-0.494468	0.359	0.439	1.32e-06
GSDMD	6.03e-11	0.258827	0.265	0.181	1.4e-06
WARS	6.78e-11	0.257772	0.384	0.282	1.58e-06
SPAG7	7.01e-11	0.406435	0.271	0.192	1.63e-06
C19orf24	8.61e-11	0.329279	0.314	0.232	2e-06
ANPEP	1.01e-10	-0.530954	0.19	0.276	2.35e-06
ZFYVE16	1.15e-10	-0.568743	0.247	0.336	2.68e-06
AVPI1	1.21e-10	0.358382	0.38	0.293	2.82e-06
RNF181	1.35e-10	0.252935	0.474	0.384	3.14e-06
SMARCA5	1.58e-10	-0.584954	0.183	0.268	3.68e-06
TIMM13	1.59e-10	0.328949	0.391	0.307	3.71e-06
STK17B	1.67e-10	-0.447167	0.419	0.49	3.87e-06
NDUFA3	1.72e-10	0.326531	0.374	0.286	4e-06
RUNX1	1.78e-10	-0.489765	0.24	0.329	4.14e-06
ORMDL2	1.83e-10	0.315095	0.365	0.279	4.26e-06
TIMM17A	2.32e-10	0.364203	0.279	0.2	5.39e-06
RB1	3.47e-10	-0.466537	0.216	0.303	8.07e-06
CSNK2B	4.04e-10	0.263542	0.473	0.382	9.41e-06
2020-03-01	4.24e-10	-0.498047	0.22	0.303	9.86e-06
MDH2	4.28e-10	0.292401	0.396	0.312	9.95e-06
HP1BP3	6.13e-10	-0.498633	0.199	0.283	1.43e-05
CCPG1	6.18e-10	-0.498123	0.14	0.216	1.44e-05
ZMYM4	6.98e-10	-0.670865	0.05	0.103	1.62e-05
IL6ST	7.24e-10	-0.60228	0.152	0.229	1.68e-05
UBE2L3	7.28e-10	0.2836	0.516	0.435	1.69e-05
KIAA1551	7.3e-10	-0.764206	0.09	0.155	1.7e-05
AFTPH	7.36e-10	-0.585761	0.103	0.172	1.71e-05
DRAP1	7.36e-10	0.272179	0.431	0.341	1.71e-05
TXNDC17	9.39e-10	0.320445	0.388	0.305	2.18e-05
STXBP2	1.15e-09	0.314446	0.488	0.402	2.69e-05
AUP1	1.22e-09	0.338214	0.348	0.268	2.83e-05
SLC2A3	1.25e-09	-0.338222	0.732	0.765	2.9e-05
SETX	1.36e-09	-0.400091	0.148	0.224	3.17e-05
STAG2	1.49e-09	-0.506986	0.165	0.243	3.46e-05
CD81	1.5e-09	0.32845	0.393	0.3	3.48e-05
SPEN	1.59e-09	-0.666764	0.104	0.172	3.69e-05
CEP170	1.68e-09	-0.465842	0.17	0.248	3.9e-05
SLPI	1.76e-09	-0.721218	0.1	0.164	4.09e-05
XRN1	1.77e-09	-0.605687	0.105	0.174	4.12e-05
ISG20	1.92e-09	0.54636	0.325	0.255	4.46e-05
VMP1	2.03e-09	-0.507221	0.511	0.566	4.73e-05
CCNL1	2.11e-09	-0.351989	0.509	0.569	4.91e-05
MRPS7	2.12e-09	0.476982	0.228	0.159	4.93e-05
WASF2	2.23e-09	0.261675	0.452	0.373	5.18e-05
TSC22D1	2.46e-09	0.497405	0.178	0.113	5.73e-05
ANKRD37	2.59e-09	0.351686	0.233	0.163	6.02e-05
SFTPB	2.86e-09	-0.620587	0.06	0.115	6.66e-05
ACSL4	2.95e-09	-0.577378	0.193	0.269	6.85e-05
2020-03-07	2.98e-09	-0.53029	0.127	0.196	6.92e-05
NIN	3.16e-09	-0.614826	0.112	0.18	7.36e-05
ZFAND2A	3.66e-09	0.416905	0.134	0.078	8.52e-05
CNDP2	3.71e-09	0.385312	0.363	0.29	8.63e-05
LINC01678	3.77e-09	-0.462895	0.104	0.171	8.78e-05
MRPL18	3.9e-09	0.431514	0.255	0.186	9.07e-05
LBR	4.17e-09	-0.686762	0.092	0.154	9.7e-05
PSMD4	4.35e-09	0.26214	0.314	0.236	0.00010115
NR4A2	5.12e-09	-0.356879	0.594	0.621	0.00011918
CEP350	5.15e-09	-0.41836	0.169	0.246	0.00011973
DNAJB1	5.23e-09	0.838522	0.289	0.22	0.00012156
MRPL54	5.31e-09	0.251458	0.383	0.305	0.00012364
SQOR	5.41e-09	0.266436	0.385	0.31	0.00012582
TIMM10	5.91e-09	0.492014	0.237	0.169	0.00013751
AC245128.3	6.08e-09	-0.654255	0.17	0.241	0.00014155
DNAJC15	6.23e-09	0.260618	0.48	0.408	0.00014501
NFKBIZ	6.49e-09	-0.621044	0.185	0.26	0.00015102
TAGAP	7.08e-09	0.266493	0.203	0.136	0.00016462
CCDC107	7.25e-09	0.31125	0.341	0.266	0.00016868
SRM	7.36e-09	0.407423	0.189	0.125	0.00017113
RNF114	8.76e-09	0.467836	0.268	0.2	0.00020369
PTMS	9.15e-09	0.294774	0.298	0.22	0.00021293
PCM1	1e-08	-0.509986	0.149	0.22	0.00023378
ETHE1	1.01e-08	0.251561	0.338	0.261	0.00023576
MOSPD2	1.02e-08	-0.628701	0.057	0.109	0.00023699
PDE4D	1.12e-08	-0.669692	0.114	0.179	0.00026044
CDK2AP2	1.18e-08	0.39208	0.19	0.126	0.00027536
PPP1R15B	1.22e-08	-0.404999	0.272	0.354	0.00028461
MRPL52	1.24e-08	0.342099	0.335	0.261	0.00028816
IL1RAP	1.27e-08	-0.583693	0.196	0.272	0.00029542
CSGALNACT2	1.3e-08	-0.402162	0.227	0.306	0.0003023
APAF1	1.34e-08	-0.597816	0.068	0.123	0.00031064
RALA	1.35e-08	0.350518	0.395	0.321	0.00031321
TPM1	1.5e-08	0.690589	0.13	0.077	0.00034923
TGFBI	1.55e-08	0.26094	0.507	0.43	0.00036011
RNF19A	1.6e-08	-0.685293	0.087	0.146	0.00037117
SMCHD1	1.62e-08	-0.483573	0.225	0.305	0.00037603
UTRN	1.62e-08	-0.395344	0.155	0.227	0.00037662
SOCS1	1.87e-08	0.618768	0.17	0.111	0.00043514
TXNL4A	2.35e-08	0.360672	0.292	0.226	0.00054613
MAP3K8	2.36e-08	-0.361978	0.635	0.659	0.00054958
GSN	2.39e-08	0.269461	0.474	0.397	0.00055561
YIF1A	2.51e-08	0.253578	0.244	0.18	0.00058339
IMP4	2.63e-08	0.327756	0.182	0.122	0.00061199
BPTF	2.68e-08	-0.560666	0.157	0.226	0.00062251
LAGE3	2.77e-08	0.467234	0.224	0.161	0.00064327
OSM	2.82e-08	-0.505524	0.293	0.366	0.00065656
NAIP	2.83e-08	-0.594705	0.173	0.242	0.00065866
SLIRP	3.08e-08	0.369212	0.376	0.306	0.00071562
RHOB	3.09e-08	0.324967	0.416	0.34	0.00071826
LITAF	3.23e-08	-0.26421	0.818	0.802	0.00075075
PSMB8	3.24e-08	0.271415	0.429	0.356	0.00075401
RAB13	3.38e-08	0.335014	0.344	0.271	0.00078651
IMPDH2	3.4e-08	0.362764	0.217	0.151	0.00079032
DDHD1	3.4e-08	-0.674946	0.069	0.122	0.00079054
SNRPD1	3.41e-08	0.251451	0.396	0.32	0.00079394
FCHO2	3.55e-08	-0.52063	0.098	0.156	0.00082638
AKR1A1	3.86e-08	0.252378	0.39	0.311	0.0008973
PMVK	3.94e-08	0.458663	0.209	0.146	0.00091737
ZNF518A	3.97e-08	-0.822009	0.062	0.112	0.00092315
DOCK11	4.01e-08	-0.455352	0.107	0.169	0.00093216
OLR1	4.04e-08	-0.413297	0.415	0.48	0.00094082
RNF24	4.13e-08	-0.849627	0.06	0.109	0.00096025
CD36	4.57e-08	-0.713144	0.16	0.226	0.00106387
ENPP4	4.62e-08	-0.62182	0.072	0.125	0.00107437
PNPLA8	4.69e-08	-0.440238	0.347	0.427	0.00109179
SETDB2	4.79e-08	-0.277672	0.061	0.111	0.00111479
NANS	5.08e-08	0.265011	0.382	0.312	0.00118259
TIMM8B	5.31e-08	0.299406	0.375	0.305	0.00123583
TTC37	5.65e-08	-0.458418	0.087	0.143	0.00131544
PRMT9	5.72e-08	-0.655995	0.156	0.22	0.00133026
MTMR6	5.92e-08	-0.429378	0.127	0.191	0.00137826
NUTF2	6.52e-08	0.371147	0.253	0.188	0.00151609
DNPH1	7.41e-08	0.329692	0.243	0.18	0.00172487
EHD1	7.48e-08	-0.552801	0.161	0.224	0.00173962
SLC35B1	7.54e-08	0.413121	0.183	0.125	0.00175403
FBXL5	8.07e-08	-0.650806	0.167	0.234	0.0018773
HIPK3	8.18e-08	-0.392496	0.181	0.254	0.0019018
AC004556.1	8.71e-08	0.613922	0.165	0.11	0.00202592
HSPD1	9.67e-08	0.258292	0.39	0.322	0.00224943
BAZ2B	9.93e-08	-0.561033	0.147	0.212	0.00231052
LAIR1	1.05e-07	0.283596	0.37	0.297	0.00243819
SKIL	1.16e-07	-0.486619	0.32	0.387	0.00270305
MKNK1	1.2e-07	0.472009	0.199	0.139	0.00279623
NDUFA12	1.25e-07	0.294477	0.382	0.319	0.00291828
RAB3GAP1	1.26e-07	-0.330075	0.054	0.102	0.00292489
PHB	1.31e-07	0.310079	0.285	0.221	0.00303609
ADD3	1.41e-07	-0.48791	0.096	0.154	0.00327624
PLSCR1	1.43e-07	-0.274217	0.549	0.606	0.00332357
TAP1	1.48e-07	0.315514	0.326	0.254	0.00343446
FGD4	1.51e-07	-0.406926	0.269	0.339	0.00350448
MAP3K2	1.57e-07	-0.413774	0.278	0.348	0.00365359
CD44	1.63e-07	-0.263134	0.753	0.77	0.00379332
ZFP36L2	1.65e-07	0.287493	0.551	0.462	0.00384874
MMP19	1.73e-07	0.26501	0.411	0.337	0.00402982
ERBIN	1.8e-07	-0.541755	0.129	0.191	0.00418538
C9orf72	1.89e-07	-0.546083	0.19	0.259	0.00440348
IL1R1	1.93e-07	-0.551273	0.094	0.148	0.00449231
CD300E	2.05e-07	-0.469288	0.254	0.32	0.00477757
JPT1	2.12e-07	0.267991	0.481	0.407	0.00492876
EIF2AK2	2.23e-07	-0.405157	0.143	0.208	0.00518058
GLA	2.34e-07	0.347973	0.275	0.211	0.00544345
SPRED1	2.48e-07	-0.611183	0.086	0.138	0.00575868
MESD	2.65e-07	0.496437	0.245	0.186	0.00617404
ZFC3H1	2.66e-07	-0.538882	0.093	0.147	0.0061806
DOCK10	2.7e-07	-0.442182	0.159	0.223	0.00627721
C1QBP	2.77e-07	0.259998	0.359	0.296	0.00643947
MEF2C	2.8e-07	-0.471996	0.171	0.235	0.00651531
LRRC59	2.82e-07	0.392014	0.254	0.192	0.00655055
METTL9	2.85e-07	-0.373948	0.345	0.417	0.00662908
ETS2	2.87e-07	-0.26618	0.643	0.644	0.00667796
CSF3R	2.98e-07	-0.514771	0.2	0.269	0.00693112
PECAM1	3.3e-07	-0.43488	0.242	0.312	0.00767092
MALT1	3.3e-07	-0.440199	0.195	0.261	0.00767887
TMED3	3.31e-07	0.460012	0.214	0.157	0.00769665
NAA10	3.33e-07	0.283976	0.297	0.236	0.00774469
SAMD9	3.34e-07	-0.333923	0.077	0.129	0.00776433
ACTR2	3.38e-07	-0.280726	0.626	0.646	0.00787095
AP3B1	3.47e-07	-0.540441	0.104	0.161	0.00808138
NAXE	3.54e-07	0.531102	0.173	0.119	0.00822932
DUSP5	3.79e-07	0.463512	0.188	0.13	0.00882484
TAX1BP1	3.82e-07	-0.330007	0.459	0.504	0.00888185
PTBP3	3.91e-07	-0.4733	0.233	0.3	0.00910565
NME4	4.1e-07	0.563086	0.12	0.073	0.00954512
FGD5-AS1	4.15e-07	-0.55951	0.146	0.209	0.00965812
TMBIM1	4.44e-07	0.431968	0.221	0.162	0.0103347
IL2RG	4.52e-07	0.314265	0.172	0.117	0.0105092
LNPEP	4.9e-07	-0.509943	0.09	0.144	0.0113945
GLRX2	5.15e-07	0.474425	0.177	0.125	0.0119702
FAM208A	5.52e-07	-0.39252	0.074	0.124	0.0128355
DST	5.56e-07	-0.645734	0.072	0.12	0.0129279
RYBP	5.64e-07	-0.647004	0.168	0.23	0.0131169
TRIM22	5.72e-07	-0.353136	0.218	0.29	0.0133087
HES1	6.04e-07	-0.615749	0.092	0.142	0.0140622
SLAMF8	6.16e-07	0.451147	0.205	0.151	0.0143328
NOL7	6.23e-07	0.324163	0.315	0.253	0.0144923
MRPS16	6.24e-07	0.270491	0.255	0.193	0.014526
DMXL1	6.49e-07	-0.438658	0.062	0.108	0.0150948
MSL3	6.5e-07	-0.366324	0.112	0.169	0.0151314
EMILIN2	6.55e-07	-0.335279	0.267	0.333	0.015231
CREBBP	6.97e-07	-0.404565	0.118	0.178	0.0162104
CCT2	7.47e-07	0.401806	0.235	0.178	0.0173767
N4BP1	7.54e-07	-0.343882	0.112	0.168	0.0175393
AP1S2	7.65e-07	-0.418998	0.539	0.586	0.0178056
SCGB3A1	7.81e-07	-0.350033	0.323	0.367	0.018176
MAT2A	7.91e-07	-0.441663	0.458	0.511	0.0183925
ETV3	8.47e-07	-0.700162	0.162	0.218	0.0196983
SLCO4A1	8.57e-07	0.690626	0.114	0.07	0.0199339
SH3KBP1	8.71e-07	-0.439391	0.225	0.292	0.0202624
LGALS9	8.93e-07	0.276634	0.373	0.308	0.0207762
SF3B1	9.03e-07	-0.36847	0.329	0.388	0.021005
CD14	1e-06	-0.278346	0.545	0.595	0.0233415
TWISTNB	1.01e-06	0.343055	0.191	0.135	0.0235724
DSE	1.03e-06	-0.435007	0.312	0.376	0.0239756
DPYD	1.04e-06	-0.477469	0.2	0.265	0.0241213
MPEG1	1.09e-06	-0.586158	0.199	0.258	0.0253811
JOSD2	1.1e-06	0.254922	0.278	0.215	0.0254747
CCT4	1.1e-06	0.290458	0.302	0.24	0.0254787
EXOC5	1.11e-06	-0.518316	0.107	0.161	0.0257943
N4BP2L2	1.34e-06	-0.399374	0.338	0.397	0.0312046
YKT6	1.36e-06	0.606985	0.139	0.093	0.0315883
RANBP2	1.4e-06	-0.448261	0.279	0.344	0.0325652
TNIP3	1.41e-06	-0.886753	0.059	0.101	0.0327507
LPAR6	1.44e-06	-0.679267	0.094	0.145	0.0334622
ZNF148	1.46e-06	-0.380051	0.096	0.147	0.0339977
ZBTB1	1.47e-06	-0.576537	0.16	0.218	0.0341539
GBP2	1.5e-06	0.430499	0.314	0.255	0.0349828
MIA2	1.6e-06	-0.392656	0.071	0.116	0.0373207
PSMB4	1.66e-06	0.274141	0.331	0.272	0.0386113
HES4	1.73e-06	0.306787	0.174	0.118	0.0401336
USP34	1.73e-06	-0.472337	0.137	0.192	0.0401342
PSMC3	1.79e-06	0.302439	0.232	0.176	0.0416483
UBR5	1.8e-06	-0.632771	0.084	0.133	0.0418976
TAOK1	1.83e-06	-0.464648	0.144	0.203	0.0426775
ATRX	1.91e-06	-0.285127	0.21	0.279	0.0444753
SMIM12	2.01e-06	0.315952	0.225	0.169	0.0466797
FBXW5	2.07e-06	0.337175	0.227	0.17	0.0481189
TLE4	2.11e-06	-0.508525	0.133	0.189	0.049
MBNL1	2.13e-06	-0.387504	0.34	0.406	0.049571
TRIP12	2.19e-06	-0.40976	0.171	0.231	0.0509982
NKG7	2.19e-06	0.545907	0.114	0.071	0.0510366
OSBPL8	2.32e-06	-0.395052	0.326	0.383	0.0540352
PPIP5K2	2.55e-06	-0.540982	0.096	0.145	0.0593446
MYO5A	2.63e-06	-0.342098	0.105	0.157	0.0612639
ZEB2	2.66e-06	-0.299597	0.601	0.623	0.0618624
MRPL3	2.66e-06	0.355343	0.22	0.167	0.0619927
PHF20L1	2.68e-06	-0.473589	0.18	0.242	0.0622308
MOB3A	2.91e-06	-0.589141	0.136	0.191	0.0678008
KLF9	3.06e-06	-0.377394	0.211	0.275	0.0711303
NR4A3	3.15e-06	-0.410141	0.453	0.496	0.0733629
PJA2	3.24e-06	-0.425717	0.175	0.235	0.0753979
MRPL43	3.41e-06	0.268021	0.194	0.141	0.0792719
MTCH2	3.65e-06	0.281201	0.284	0.229	0.0849649
ATM	3.68e-06	-0.412112	0.097	0.147	0.0855367
WAPL	3.74e-06	-0.4704	0.173	0.233	0.0870123
CD302	3.81e-06	-0.350417	0.292	0.357	0.0885415
LAMP2	3.81e-06	-0.372731	0.3	0.358	0.088552
LTA4H	3.81e-06	-0.355848	0.328	0.392	0.0885809
NDUFAF2	3.84e-06	0.410429	0.153	0.107	0.0893078
SERINC3	3.87e-06	-0.443501	0.208	0.272	0.0900134
SAMSN1	3.99e-06	-0.293324	0.777	0.773	0.0928714
IRF2BP2	4.32e-06	-0.528078	0.288	0.35	0.10057
DSC2	4.43e-06	-0.636119	0.096	0.143	0.103148
PHACTR1	4.48e-06	-0.333901	0.467	0.513	0.104117
BCL2A1	4.5e-06	-0.538187	0.596	0.61	0.104589
CCL18	4.77e-06	-0.622967	0.252	0.315	0.110977
CNTRL	4.87e-06	-0.259153	0.102	0.154	0.113289
ISCA1	4.93e-06	0.428607	0.187	0.137	0.114668
IPMK	5.25e-06	-0.701321	0.092	0.14	0.122198
MRPL15	5.26e-06	0.43275	0.165	0.12	0.122294
KIAA2026	5.53e-06	-0.53797	0.079	0.124	0.128721
SUZ12	5.66e-06	-0.527524	0.094	0.141	0.131631
GTF2H1	5.82e-06	-0.422018	0.084	0.13	0.135343
CLIP4	5.83e-06	-0.412948	0.093	0.141	0.135583
FUOM	5.87e-06	0.29115	0.312	0.254	0.13657
PTPN12	5.88e-06	-0.34919	0.202	0.263	0.136743
IGF2R	6.23e-06	-0.463937	0.103	0.152	0.144826
MRPS12	6.26e-06	0.295199	0.195	0.145	0.145629
JAML	6.88e-06	-0.388607	0.26	0.322	0.160088
TCF7L2	6.93e-06	-0.643344	0.062	0.102	0.161183
UBE2F	6.93e-06	0.312825	0.334	0.277	0.161255
NOP56	6.96e-06	0.478623	0.183	0.133	0.161901
NCOA7	7.03e-06	-0.527009	0.073	0.116	0.163579
CD84	7.05e-06	0.28916	0.282	0.225	0.164095
ZNF638	7.09e-06	-0.463931	0.094	0.142	0.164892
PARP14	7.12e-06	-0.263608	0.243	0.312	0.16572
NUBP2	7.3e-06	0.395263	0.144	0.1	0.169798
CAST	7.46e-06	-0.321112	0.436	0.479	0.173495
GPR65	7.55e-06	-0.547792	0.189	0.248	0.175676
ARMCX6	7.72e-06	0.385623	0.175	0.129	0.179483
MRPL40	7.83e-06	0.452547	0.177	0.131	0.182135
GM2A	7.92e-06	0.329332	0.214	0.161	0.184302
SEC11C	8.35e-06	0.255994	0.292	0.239	0.194216
DOCK4	8.41e-06	-0.528798	0.084	0.129	0.195754
RIF1	8.53e-06	-0.457129	0.083	0.128	0.198354
LRG1	9.09e-06	-0.638203	0.063	0.102	0.211542
FNDC3A	9.42e-06	-0.423652	0.17	0.228	0.219168
NDUFA8	9.68e-06	0.396284	0.208	0.158	0.225075
SSFA2	9.79e-06	-0.538877	0.117	0.168	0.227857
ILF2	1.01e-05	0.267754	0.29	0.237	0.234469
PHTF2	1.05e-05	-0.524627	0.083	0.127	0.245129
APOE	1.13e-05	-0.602687	0.303	0.369	0.262902
RAD21	1.21e-05	-0.328306	0.183	0.242	0.281086
MUC20-OT1	1.22e-05	0.292634	0.168	0.122	0.28406
PID1	1.3e-05	-0.493688	0.1	0.147	0.301989
AKR7A2	1.31e-05	0.309999	0.19	0.141	0.303874
LONP2	1.31e-05	-0.514407	0.123	0.172	0.305548
ZMIZ1	1.33e-05	-0.488758	0.145	0.197	0.310129
LYST	1.42e-05	-0.634757	0.132	0.182	0.329607
CHCHD1	1.42e-05	0.285711	0.248	0.195	0.330134
CPEB4	1.45e-05	-0.421568	0.17	0.225	0.33618
ARL2	1.47e-05	0.450068	0.195	0.148	0.341127
NFAT5	1.56e-05	-0.511872	0.119	0.167	0.363831
PAXX	1.6e-05	0.270986	0.214	0.164	0.373175
APOBEC3C	1.62e-05	0.318721	0.145	0.102	0.376232
TLR4	1.62e-05	-0.306681	0.222	0.28	0.376294
LILRA5	1.62e-05	-0.593497	0.152	0.199	0.377241
ZNF267	1.64e-05	-0.353948	0.215	0.273	0.381764
RPL17	1.68e-05	-0.357614	0.456	0.493	0.390552
NRDC	1.71e-05	-0.290675	0.183	0.238	0.39855
EPB41L3	1.73e-05	-0.487204	0.217	0.273	0.402321
ITGA4	1.8e-05	-0.465037	0.093	0.137	0.418323
IQSEC1	1.84e-05	-0.37284	0.131	0.183	0.428809
MAX	1.88e-05	0.282922	0.223	0.173	0.437223
COMMD9	1.94e-05	0.362102	0.183	0.135	0.450987
KCTD20	1.95e-05	-0.308761	0.195	0.255	0.454302
UBALD2	2.01e-05	0.342802	0.254	0.204	0.467494
ANXA4	2.04e-05	0.255755	0.272	0.221	0.475237
OGFRL1	2.05e-05	-0.416353	0.281	0.337	0.476216
HUWE1	2.05e-05	-0.408795	0.076	0.117	0.477297
STXBP3	2.11e-05	-0.5524	0.116	0.165	0.489833
RLF	2.12e-05	-0.351998	0.113	0.16	0.492404
SNHG7	2.16e-05	0.34688	0.212	0.165	0.503526
TDG	2.18e-05	0.426022	0.216	0.169	0.508151
CLPP	2.19e-05	0.277635	0.183	0.138	0.510305
ABHD12	2.23e-05	0.406068	0.247	0.201	0.517732
FUNDC2	2.23e-05	0.337396	0.242	0.194	0.518177
APC	2.36e-05	-0.458877	0.064	0.103	0.547885
TRIM38	2.43e-05	-0.289933	0.204	0.262	0.564868
ELMSAN1	2.43e-05	-0.40918	0.108	0.153	0.565099
NBN	2.49e-05	-0.357469	0.152	0.207	0.578571
MDM4	2.51e-05	-0.479	0.106	0.152	0.583894
ATF3	2.58e-05	-0.314779	0.331	0.382	0.599837
NEK7	2.6e-05	-0.394642	0.1	0.147	0.604117
LEPROT	2.75e-05	-0.346753	0.255	0.312	0.639238
IRF9	2.81e-05	0.4781	0.101	0.065	0.653719
PRMT2	2.81e-05	0.289397	0.292	0.239	0.654628
CHML	2.82e-05	-0.336097	0.113	0.16	0.655222
FN1	2.85e-05	0.637928	0.214	0.168	0.662814
WBP11	2.89e-05	-0.4378	0.159	0.209	0.671869
MED13L	2.91e-05	-0.640032	0.14	0.188	0.676949
PEA15	2.93e-05	0.257841	0.295	0.238	0.681065
IL3RA	3e-05	-0.549891	0.12	0.165	0.698674
RSRP1	3.07e-05	-0.355981	0.299	0.355	0.714436
SLC39A8	3.08e-05	0.258723	0.228	0.175	0.71665
TNFAIP8	3.27e-05	-0.304315	0.158	0.211	0.760312
PDZD8	3.27e-05	-0.661076	0.071	0.109	0.760647
PTGES2	3.36e-05	0.297492	0.135	0.095	0.780622
SMC5	3.54e-05	-0.314702	0.099	0.143	0.823496
MGAT4A	3.59e-05	-0.558691	0.194	0.244	0.834376
CBL	3.6e-05	-0.491557	0.074	0.113	0.836757
USP48	3.89e-05	-0.561314	0.073	0.111	0.905634
SHOC2	3.93e-05	-0.264679	0.22	0.278	0.913647
LRRK2	4e-05	-0.601943	0.14	0.189	0.930291
DCTPP1	4.09e-05	0.375289	0.118	0.08	0.950408
ARAP2	4.22e-05	-0.451534	0.086	0.126	0.982646
INTS11	4.3e-05	0.322617	0.118	0.079	1
DYRK1A	4.31e-05	-0.524289	0.067	0.104	1
ANO6	4.33e-05	-0.488637	0.082	0.122	1
BIRC6	4.42e-05	-0.458881	0.142	0.191	1
RBM22	4.42e-05	-0.493639	0.097	0.141	1
CCL3L1	4.59e-05	0.649453	0.155	0.113	1
DDX17	4.65e-05	-0.35354	0.377	0.43	1
MED13	4.69e-05	-0.300546	0.128	0.176	1
COA1	4.69e-05	0.488074	0.134	0.094	1
PTPN11	4.92e-05	-0.394728	0.093	0.136	1
CPSF2	5.02e-05	-0.365566	0.069	0.108	1
FAR1	5.03e-05	-0.413438	0.103	0.147	1
STOML2	5.12e-05	0.262804	0.226	0.181	1
B3GAT3	5.38e-05	0.442382	0.155	0.114	1
FAM102B	5.42e-05	-0.431558	0.098	0.141	1
CMTM6	5.47e-05	-0.259991	0.624	0.625	1
UBE2H	5.51e-05	-0.498169	0.098	0.141	1
PCMTD1	5.7e-05	-0.412851	0.134	0.183	1
MRPL36	5.96e-05	0.422561	0.167	0.125	1
NIPBL	6.04e-05	-0.316225	0.212	0.267	1
GLIPR1	6.05e-05	-0.316773	0.468	0.513	1
ARF3	6.06e-05	0.351841	0.29	0.242	1
NTMT1	6.24e-05	0.296685	0.175	0.133	1
SIRT1	6.47e-05	-0.476666	0.077	0.115	1
RNF19B	6.47e-05	-0.653789	0.136	0.179	1
SPP1	6.51e-05	0.284101	0.142	0.101	1
TXN2	6.54e-05	0.269671	0.263	0.214	1
PIH1D1	6.61e-05	0.305132	0.167	0.125	1
IL7R	6.69e-05	0.269474	0.213	0.165	1
IFNAR1	6.86e-05	-0.328998	0.23	0.281	1
MRPL32	7.1e-05	0.341471	0.189	0.146	1
CDKN1A	7.41e-05	-0.273429	0.601	0.625	1
TM9SF2	7.49e-05	-0.421106	0.198	0.251	1
DAZAP1	7.64e-05	0.265244	0.19	0.146	1
SGK3	8.36e-05	-0.364334	0.171	0.222	1
CAND1	8.96e-05	-0.288288	0.094	0.136	1
SGTA	9.23e-05	0.545302	0.109	0.075	1
C1GALT1	9.34e-05	-0.6299	0.067	0.102	1
RSL24D1	9.37e-05	-0.408545	0.365	0.409	1
PELI1	9.57e-05	-0.408199	0.307	0.356	1
BCLAF1	9.65e-05	-0.265072	0.288	0.344	1
COPB1	9.71e-05	-0.354227	0.141	0.191	1
GGCT	9.72e-05	0.326273	0.191	0.149	1
PAK2	9.79e-05	-0.378589	0.339	0.382	1
KAT6A	0.000101	-0.251309	0.119	0.165	1
ERRFI1	0.00010116	-0.350388	0.114	0.158	1
ARHGAP24	0.00010438	-0.380256	0.082	0.122	1
GAPT	0.00010627	-0.548296	0.082	0.12	1
FAM210A	0.0001096	0.40084	0.148	0.109	1
DESI1	0.00011057	0.343863	0.18	0.14	1
MAPK6	0.00011194	-0.538297	0.132	0.179	1
VEZF1	0.00011493	-0.310205	0.073	0.11	1
ITPA	0.00011655	0.269666	0.232	0.187	1
RGS18	0.00011779	-0.482679	0.111	0.154	1
LSM14A	0.00011819	-0.408132	0.205	0.255	1
RASA2	0.00011992	-0.301221	0.122	0.167	1
FKBP4	0.00011998	0.436412	0.11	0.076	1
UROD	0.00012129	0.292136	0.122	0.086	1
AHCTF1	0.00012138	-0.522744	0.068	0.102	1
DAZAP2	0.00012512	-0.292037	0.527	0.565	1
CCNH	0.00012572	-0.260965	0.371	0.422	1
CREB5	0.00012678	-0.66014	0.139	0.182	1
MLEC	0.00013273	0.269226	0.236	0.192	1
MEGF9	0.00013429	-0.476692	0.086	0.124	1
PSMD2	0.00013435	0.291941	0.195	0.152	1
TREM2	0.00013437	0.295685	0.272	0.226	1
SLK	0.00013521	-0.413851	0.105	0.146	1
CDK13	0.00013587	-0.424489	0.094	0.133	1
NAF1	0.00013701	-0.499704	0.118	0.159	1
NUMB	0.00014003	-0.373222	0.207	0.258	1
NDUFS2	0.0001486	0.439528	0.174	0.135	1
EIF4B	0.00015198	-0.317324	0.395	0.435	1
ARRDC3	0.00015267	-0.381041	0.166	0.214	1
ZYX	0.0001533	-0.360085	0.309	0.358	1
ADAP2	0.00015701	0.284947	0.197	0.153	1
ALCAM	0.00015804	-0.40316	0.31	0.347	1
UCHL3	0.00015943	0.393424	0.172	0.13	1
AHSA1	0.00016348	0.496067	0.163	0.125	1
BCAT1	0.0001641	0.276403	0.296	0.251	1
EBLN3P	0.0001667	-0.395672	0.067	0.102	1
RRAGC	0.00016878	0.355851	0.232	0.189	1
ARHGEF6	0.00017119	-0.295638	0.084	0.123	1
TRIP11	0.00017292	-0.275314	0.069	0.105	1
TM9SF3	0.00018022	-0.341021	0.222	0.273	1
DMXL2	0.00018171	-0.428885	0.145	0.192	1
NF1	0.00018353	-0.427032	0.07	0.104	1
FRYL	0.00018459	-0.477545	0.079	0.115	1
AC020916.1	0.00018486	-0.489895	0.186	0.231	1
LUCAT1	0.00018693	-0.623638	0.122	0.162	1
SLC44A1	0.00018975	-0.444366	0.22	0.269	1
MSRB2	0.00019105	0.297795	0.208	0.167	1
GCC2	0.00019484	-0.288637	0.161	0.207	1
ITCH	0.00019529	-0.475677	0.07	0.105	1
SORT1	0.00020425	-0.273348	0.124	0.168	1
BRWD1	0.00020616	-0.34028	0.109	0.149	1
NORAD	0.00021061	-0.342524	0.223	0.275	1
PRKAG2-AS1	0.00021511	0.394963	0.177	0.137	1
WDR45B	0.00021551	-0.414468	0.189	0.238	1
ANXA6	0.00021662	0.310442	0.138	0.102	1
SBF2	0.00022465	-0.497058	0.116	0.157	1
PANK3	0.00022942	-0.510163	0.088	0.124	1
RASSF5	0.00022946	-0.452284	0.215	0.262	1
ISCA2	0.00023072	0.469124	0.114	0.081	1
ALDH1A1	0.00023152	-0.451863	0.09	0.126	1
MAN1A1	0.00023185	-0.324853	0.176	0.225	1
XRN2	0.00023395	-0.295544	0.31	0.362	1
ATG101	0.00023512	0.291676	0.215	0.171	1
LSM1	0.00023986	0.255121	0.265	0.22	1
SLC16A6	0.00024939	-0.636242	0.076	0.11	1
CSRNP1	0.00025043	-0.388754	0.314	0.36	1
MRPL27	0.00025098	0.346165	0.215	0.178	1
NCOA3	0.00025431	-0.28958	0.114	0.156	1
TECR	0.00025638	0.381755	0.194	0.156	1
CLEC11A	0.00026399	0.351492	0.107	0.074	1
MRPL34	0.00026461	0.319847	0.217	0.175	1
SLC12A6	0.0002694	-0.462667	0.088	0.125	1
STK24	0.00027891	-0.619121	0.167	0.208	1
MT1F	0.00028217	0.380168	0.143	0.108	1
ST14	0.00029586	0.364125	0.173	0.135	1
CBR1	0.00030036	0.448999	0.163	0.126	1
SAMD8	0.00030136	-0.543106	0.094	0.132	1
PPIF	0.00030893	-0.25211	0.435	0.474	1
CFP	0.0003134	-0.372236	0.282	0.328	1
G3BP2	0.00031914	-0.306647	0.209	0.26	1
GAS7	0.00032671	-0.627993	0.129	0.168	1
MIF	0.00032824	-0.410527	0.389	0.428	1
POLDIP2	0.00032932	0.360785	0.144	0.109	1
RAMMET	0.0003298	0.38486	0.165	0.129	1
COPRS	0.00033248	0.500334	0.114	0.082	1
OPA1	0.00034161	-0.344232	0.081	0.115	1
RABIF	0.00035032	0.365604	0.142	0.106	1
MAP3K1	0.00035479	-0.424231	0.075	0.109	1
MMGT1	0.00036342	-0.329287	0.092	0.129	1
WIPI2	0.00036479	0.369566	0.206	0.167	1
RECQL	0.00037283	-0.316957	0.128	0.17	1
TMX2	0.00037896	0.468161	0.129	0.095	1
PIK3AP1	0.00038451	-0.276991	0.179	0.226	1
IFNGR1	0.00038696	-0.299341	0.458	0.483	1
EDEM3	0.00038726	-0.46901	0.086	0.121	1
DOCK8	0.00040425	-0.359714	0.214	0.262	1
SEC61A1	0.00040834	0.323782	0.187	0.15	1
DDX60L	0.00041248	-0.296998	0.14	0.183	1
TTC3	0.00041284	-0.370253	0.207	0.251	1
MOB3B	0.0004174	-0.412509	0.118	0.157	1
CCT5	0.00042757	0.323579	0.297	0.255	1
ADA2	0.00042857	-0.335629	0.255	0.307	1
NUP58	0.00043337	-0.449203	0.123	0.164	1
SH3BP2	0.00043342	-0.305612	0.159	0.202	1
MAPK14	0.00045756	-0.349114	0.071	0.103	1
NUBP1	0.0004664	0.408406	0.153	0.118	1
FGD2	0.00048039	0.474919	0.15	0.117	1
ANKRD44	0.00048222	-0.491856	0.154	0.195	1
NUPR1	0.0004872	-0.405183	0.08	0.114	1
PPFIA1	0.00049028	-0.543157	0.089	0.125	1
EBP	0.00049235	0.341808	0.135	0.102	1
S1PR4	0.00049659	0.301393	0.139	0.103	1
LGMN	0.0005088	0.256299	0.248	0.202	1
PLXDC2	0.00051461	-0.33764	0.356	0.389	1
UBE4A	0.00051666	-0.592297	0.069	0.101	1
PARP4	0.00051982	-0.43574	0.08	0.113	1
FAM91A1	0.00054188	-0.328365	0.122	0.162	1
ANTXR2	0.0005594	-0.373667	0.088	0.123	1
ZNF131	0.00057411	-0.675002	0.089	0.123	1
MYO1F	0.00057673	-0.344755	0.222	0.272	1
KDSR	0.00060237	0.316413	0.179	0.142	1
MYCBP2	0.00063593	-0.279985	0.199	0.245	1
GSPT1	0.00065844	0.251462	0.296	0.252	1
BNIP2	0.00065952	-0.298013	0.325	0.37	1
OXSR1	0.00066434	-0.344219	0.199	0.243	1
COA4	0.00066435	0.307833	0.201	0.163	1
CD300LF	0.00066881	-0.405977	0.086	0.12	1
CXCL3	0.00069206	-0.293966	0.375	0.421	1
ZMYM2	0.00069532	-0.440462	0.135	0.174	1
SENP6	0.00073707	-0.430907	0.12	0.158	1
CCR1	0.00074601	-0.412593	0.146	0.187	1
LPGAT1	0.00075975	-0.648304	0.126	0.162	1
IDS	0.0007685	-0.44062	0.277	0.319	1
SPTY2D1	0.0007893	-0.496201	0.117	0.154	1
ASH1L	0.00079054	-0.366545	0.176	0.219	1
PPM1M	0.00079687	0.322346	0.126	0.094	1
MOB1A	0.00080608	-0.323914	0.532	0.563	1
TENT2	0.00083163	-0.351679	0.107	0.143	1
EIF4G2	0.00083945	-0.276129	0.579	0.592	1
ISOC2	0.00084503	0.297402	0.149	0.116	1
RHOT1	0.00090966	-0.379105	0.11	0.145	1
PLTP	0.00094756	0.414185	0.125	0.094	1
PDE4B	0.00095209	-0.370635	0.421	0.451	1
GORASP2	0.00095237	0.416172	0.115	0.084	1
PDE3B	0.0009558	-0.395549	0.074	0.105	1
SLC25A33	0.00098833	0.34814	0.183	0.147	1
GCHFR	0.00099005	-0.454555	0.158	0.197	1
CCT7	0.00100681	0.266951	0.214	0.177	1
DENND4A	0.0010132	-0.415375	0.122	0.158	1
GRK3	0.0010163	-0.355893	0.116	0.153	1
GAB2	0.00101844	-0.55666	0.077	0.107	1
SRGAP1	0.00102938	0.31038	0.248	0.208	1
EBNA1BP2	0.00104095	0.379607	0.138	0.106	1
QKI	0.00105896	-0.330719	0.334	0.375	1
KIAA0232	0.0010604	-0.309987	0.072	0.103	1
PTPRE	0.00106872	-0.256503	0.466	0.496	1
SLC4A7	0.00110635	-0.266739	0.09	0.124	1
LYN	0.00111056	-0.299222	0.453	0.489	1
IL27RA	0.00111396	0.354992	0.14	0.108	1
JAGN1	0.00111763	0.532018	0.13	0.1	1
C16orf72	0.00112213	-0.333456	0.218	0.262	1
CCDC47	0.00113319	-0.307512	0.178	0.219	1
GGA2	0.00116019	-0.28815	0.106	0.141	1
ADAMTSL4	0.00116673	-0.373123	0.092	0.125	1
BOLA3	0.00117373	0.428775	0.14	0.109	1
DNAJC1	0.00118002	0.298532	0.242	0.203	1
TOP2B	0.00118046	-0.368232	0.109	0.143	1
GPAT3	0.00118376	-0.821497	0.131	0.162	1
GALK1	0.00118801	0.276531	0.17	0.136	1
IMP3	0.00119868	0.338152	0.189	0.152	1
SECTM1	0.00122923	0.427385	0.113	0.084	1
NHLRC3	0.00124897	-0.400752	0.085	0.117	1
PHIP	0.00125167	-0.302046	0.184	0.226	1
COA6	0.001258	0.338814	0.163	0.131	1
POLR2H	0.00126239	0.360199	0.126	0.095	1
LYAR	0.0012729	0.303705	0.209	0.172	1
PTRH1	0.00128223	0.307642	0.105	0.077	1
ITGB1	0.00128395	-0.290319	0.387	0.427	1
TGFBR2	0.00129649	-0.397601	0.154	0.195	1
THOC2	0.00132059	-0.346826	0.138	0.178	1
DARS	0.00133985	0.275294	0.202	0.167	1
TUBGCP2	0.00134042	-0.269734	0.15	0.188	1
TSR3	0.00138406	0.292557	0.118	0.088	1
COMMD1	0.00138885	0.348006	0.222	0.187	1
ETF1	0.00139916	-0.262464	0.405	0.451	1
NAAA	0.00142666	-0.313895	0.237	0.277	1
SNX20	0.00144305	0.417415	0.132	0.102	1
AP1G1	0.00145699	-0.261107	0.093	0.125	1
NPM3	0.00145743	0.314133	0.139	0.107	1
TCF4	0.00147663	-0.293877	0.111	0.147	1
KMT2C	0.00147849	-0.296964	0.185	0.228	1
MYO1G	0.00147852	-0.30306	0.233	0.274	1
RTN3	0.00148168	-0.312201	0.298	0.336	1
MAP2K2	0.00149356	0.361347	0.159	0.126	1
PHF11	0.00151638	-0.348741	0.117	0.151	1
MGST1	0.00157561	-0.472801	0.171	0.207	1
SMC4	0.00164096	-0.502888	0.094	0.125	1
SUCLG2	0.00164558	-0.308378	0.108	0.142	1
NUDT1	0.00165901	0.275456	0.204	0.169	1
FAM20A	0.00169529	0.409153	0.104	0.077	1
SNRPB2	0.00172201	0.276263	0.378	0.337	1
MXD1	0.00172525	-0.370483	0.53	0.539	1
LINC00623	0.00174551	0.339396	0.131	0.101	1
LMNB1	0.0017716	-0.49493	0.089	0.119	1
SCPEP1	0.00177672	-0.32627	0.279	0.319	1
NT5C	0.00179531	0.278217	0.206	0.172	1
DIAPH2	0.00179645	-0.513724	0.098	0.131	1
UBE2W	0.00180587	-0.318095	0.14	0.176	1
RBL2	0.00182662	-0.508509	0.089	0.121	1
XPO6	0.00183978	0.285251	0.104	0.077	1
EIF1B	0.0018503	-0.397346	0.405	0.436	1
CHCHD3	0.00186788	0.366263	0.195	0.162	1
ARHGEF2	0.00187126	0.316589	0.145	0.113	1
UBR4	0.00187768	0.474509	0.163	0.131	1
CUX1	0.00187954	-0.289588	0.17	0.211	1
DNPEP	0.00188686	0.550779	0.134	0.107	1
NR3C1	0.00189173	-0.271206	0.228	0.273	1
ARGLU1	0.00194106	-0.325487	0.28	0.32	1
SPTLC2	0.0019448	0.256477	0.204	0.172	1
MAP3K13	0.00198282	-0.361358	0.187	0.227	1
COPS2	0.00201454	-0.334766	0.122	0.158	1
DDB1	0.00206157	0.271193	0.147	0.115	1
RB1CC1	0.00206761	-0.279954	0.147	0.187	1
BUB3	0.00208641	0.316725	0.171	0.139	1
FAM45A	0.00208723	-0.37499	0.154	0.192	1
HEBP2	0.00208946	-0.320657	0.16	0.198	1
HOOK3	0.00209751	-0.256642	0.193	0.233	1
CYBC1	0.00211197	0.33278	0.19	0.155	1
ADAM10	0.00213783	-0.269305	0.209	0.252	1
KDM7A	0.00219722	-0.329739	0.076	0.105	1
C12orf45	0.00225611	0.405751	0.15	0.119	1
ATP11B	0.00226966	-0.366259	0.089	0.119	1
CDC5L	0.00229084	-0.257514	0.111	0.145	1
CLIP1	0.00229681	-0.293952	0.177	0.215	1
MYLIP	0.00231288	0.283451	0.114	0.086	1
PSMC4	0.00239538	0.270442	0.204	0.168	1
TRIM33	0.00243955	-0.352196	0.096	0.127	1
CREB1	0.00248064	0.287177	0.13	0.101	1
SELL	0.00249376	-0.515099	0.133	0.164	1
OGT	0.00249731	-0.45417	0.097	0.129	1
SLC36A4	0.0025386	-0.313799	0.17	0.209	1
DNTTIP2	0.00257393	-0.254061	0.267	0.307	1
SEPHS2	0.00258414	0.334349	0.212	0.18	1
TCOF1	0.0026525	-0.425765	0.089	0.119	1
ZNF800	0.002691	-0.341625	0.122	0.156	1
AC015912.3	0.00270106	-0.36717	0.078	0.106	1
VMO1	0.00270121	0.346712	0.184	0.15	1
SCP2	0.00272076	-0.262399	0.36	0.396	1
CD69	0.00276635	-0.436865	0.103	0.134	1
CLK1	0.00283063	-0.302868	0.341	0.383	1
EIF2AK1	0.00285365	-0.290216	0.124	0.159	1
PBDC1	0.00288575	0.371858	0.18	0.148	1
PHKB	0.00290006	-0.454164	0.102	0.133	1
NKTR	0.00302841	-0.398554	0.139	0.175	1
FCGR1B	0.00310012	0.295292	0.151	0.121	1
ST3GAL6	0.00315363	-0.26313	0.09	0.12	1
OSTM1	0.0031548	-0.387919	0.126	0.16	1
HTATSF1	0.00316793	-0.368679	0.086	0.115	1
STARD3NL	0.00327704	-0.345733	0.172	0.209	1
ARFGEF1	0.0033554	-0.401765	0.096	0.126	1
APOBEC3A	0.00335905	-0.406706	0.136	0.167	1
ZSWIM6	0.00337623	-0.454029	0.114	0.146	1
SPN	0.00341422	-0.577045	0.14	0.172	1
USP3	0.00343192	-0.295377	0.161	0.199	1
HSPH1	0.0034327	0.474281	0.193	0.164	1
PRKDC	0.00344426	-0.369961	0.135	0.171	1
TNRC6B	0.00345709	-0.320646	0.15	0.188	1
SERINC1	0.00347578	-0.278179	0.283	0.325	1
PLEKHA2	0.00347922	-0.263618	0.142	0.178	1
DR1	0.00355938	-0.315194	0.169	0.208	1
RTL8C	0.00357765	0.257823	0.143	0.114	1
SULT1A1	0.00358605	-0.309111	0.11	0.141	1
SLC52A2	0.00360099	0.262238	0.129	0.101	1
FBXO11	0.00364623	-0.530246	0.128	0.161	1
POLR2I	0.00366089	0.295961	0.191	0.161	1
ATP11A	0.00374643	-0.446782	0.089	0.117	1
MCMBP	0.00378581	-0.324205	0.097	0.126	1
MBP	0.00383635	-0.336282	0.185	0.22	1
TBK1	0.00384277	-0.370476	0.095	0.124	1
ATP13A3	0.00388316	-0.286264	0.423	0.453	1
ZNF451	0.00392018	-0.287801	0.08	0.108	1
CDKN1B	0.00396722	-0.375913	0.15	0.185	1
UBE2Z	0.00400883	0.270165	0.147	0.118	1
CCDC88A	0.00406957	-0.30508	0.384	0.406	1
TRIM69	0.00412105	0.275856	0.116	0.09	1
TRNAU1AP	0.00415161	0.398381	0.113	0.088	1
HELZ	0.00416441	-0.358546	0.108	0.139	1
N4BP2	0.00420362	-0.390924	0.075	0.101	1
SSSCA1	0.00427987	0.354042	0.137	0.109	1
GNAQ	0.00429077	-0.27609	0.399	0.431	1
GPR132	0.00433566	-0.407183	0.125	0.156	1
TNIP2	0.00435605	0.264176	0.196	0.164	1
MAP3K20	0.00440798	-0.531644	0.133	0.162	1
PPP3R1	0.00449899	-0.53037	0.095	0.123	1
EI24	0.00457298	0.309747	0.15	0.121	1
KRCC1	0.00466882	-0.430676	0.112	0.143	1
TSC22D2	0.00467017	-0.406885	0.133	0.165	1
TMEM173	0.00470904	0.311915	0.157	0.128	1
CHID1	0.00474257	0.329055	0.143	0.117	1
EPS15	0.00476425	-0.267631	0.14	0.174	1
PQLC1	0.00483712	0.362839	0.15	0.122	1
NBEAL1	0.00487115	-0.503343	0.341	0.367	1
MIR181A1HG	0.00488477	-0.420308	0.108	0.137	1
TMF1	0.00503583	-0.265745	0.165	0.2	1
MIR4435-2HG	0.00505885	-0.310566	0.25	0.288	1
FAM198B	0.00510049	-0.475103	0.108	0.137	1
EXOSC1	0.00512547	0.264068	0.123	0.097	1
PPP1R3B	0.00513848	-0.457653	0.124	0.154	1
ZNF90	0.00517271	-0.402914	0.114	0.143	1
FAM192A	0.00548935	-0.327903	0.118	0.15	1
CEBPG	0.00554152	0.251861	0.133	0.107	1
DNAJB14	0.00557566	-0.262479	0.124	0.156	1
FAM207A	0.00572917	0.275722	0.133	0.105	1
THAP9-AS1	0.00577801	-0.678514	0.077	0.101	1
PEF1	0.0057849	0.480989	0.129	0.103	1
RASSF2	0.00583611	-0.4382	0.173	0.205	1
NIT2	0.00592887	0.290376	0.108	0.083	1
RPL7L1	0.00599138	0.341844	0.142	0.116	1
TMX4	0.00609378	-0.352423	0.155	0.188	1
OSBPL1A	0.006141	-0.312923	0.077	0.103	1
PFKFB3	0.00652866	-0.388364	0.373	0.397	1
GMPR2	0.00654855	0.563027	0.138	0.113	1
SGMS1	0.0066906	-0.414534	0.092	0.118	1
EMG1	0.00670798	0.380062	0.108	0.085	1
USP47	0.00700965	-0.407776	0.102	0.131	1
SORL1	0.0070788	-0.364771	0.214	0.246	1
ISG20L2	0.00720146	-0.308085	0.124	0.153	1
PSMD3	0.00723514	0.301012	0.148	0.122	1
ARID5B	0.00742957	0.273529	0.27	0.242	1
PLEC	0.00754449	-0.464873	0.187	0.219	1
MED8	0.0075451	0.425262	0.122	0.097	1
SLC30A7	0.00755191	-0.482115	0.087	0.112	1
IL1RN	0.00763693	-0.419787	0.328	0.355	1
CUL5	0.00787247	-0.389184	0.109	0.138	1
SELENOP	0.00796372	0.62483	0.146	0.12	1
IDH1	0.00801327	-0.404731	0.155	0.185	1
RFTN1	0.00807698	-0.313317	0.082	0.108	1
NIPSNAP3A	0.00817024	-0.463039	0.134	0.164	1
FOXN2	0.00825448	-0.434267	0.111	0.139	1
CRADD	0.00826324	0.275917	0.131	0.106	1
SLC25A24	0.00832709	-0.283365	0.153	0.185	1
CASC4	0.00843181	-0.324283	0.114	0.143	1
SRSF6	0.00853747	-0.349632	0.19	0.222	1
AGFG1	0.0086825	-0.357633	0.213	0.248	1
MAN2A1	0.00871156	-0.301178	0.112	0.141	1
ACADM	0.00894454	-0.319343	0.088	0.114	1
TNFRSF21	0.00904867	0.373595	0.118	0.094	1
DENND3	0.00906807	-0.262084	0.132	0.162	1
RIOK3	0.00909365	-0.282735	0.184	0.218	1
PFDN6	0.00918341	0.422517	0.137	0.112	1
NFKBID	0.00924172	-0.400894	0.196	0.227	1
ZNF106	0.00931357	-0.280181	0.196	0.228	1
BZW1	0.00934193	-0.277413	0.448	0.476	1
CCDC32	0.00934537	0.421971	0.103	0.08	1
NUP98	0.00947799	-0.400462	0.107	0.135	1
TTC19	0.00949932	-0.482313	0.183	0.213	1
MX2	0.009518	-0.291003	0.178	0.209	1
PHYH	0.00955611	-0.339698	0.078	0.103	1
HSPA1B	0.00960414	0.588879	0.127	0.103	1
ZNF581	0.00964493	0.467488	0.146	0.122	1
PXK	0.00974136	-0.475687	0.083	0.108	1
CDC42EP3	0.00976365	-0.465471	0.088	0.114	1
SIGLEC9	0.00980718	0.257189	0.127	0.102	1
TOR2A	0.0100683	0.274694	0.105	0.083	1
EFCAB14	0.0102067	-0.305188	0.165	0.199	1
RALB	0.0103039	-0.253223	0.189	0.225	1
HIPK1	0.01054	-0.471051	0.113	0.141	1
SP3	0.0106133	-0.505559	0.126	0.155	1
OSGEP	0.0106233	0.305798	0.128	0.104	1
SCYL2	0.0106567	-0.435525	0.103	0.131	1
PSMA3-AS1	0.0108636	-0.270004	0.174	0.207	1
POR	0.0110579	-0.28394	0.144	0.176	1
SWAP70	0.0111331	-0.26722	0.177	0.208	1
FAM107B	0.0112034	-0.367016	0.19	0.22	1
SESN1	0.0112333	-0.312616	0.077	0.102	1
SERPINB9	0.0113091	-0.309703	0.479	0.491	1
HADHA	0.0113752	-0.255725	0.32	0.352	1
CCSER2	0.0114006	-0.279958	0.11	0.14	1
MRC1	0.0115455	-0.487513	0.419	0.402	1
MRPL37	0.0117081	0.29855	0.135	0.111	1
PPP3CA	0.0120401	-0.361701	0.198	0.23	1
PRKAR1A	0.0123162	-0.291042	0.388	0.419	1
MTHFD2L	0.0123253	-0.322369	0.089	0.113	1
DOK3	0.0123608	-0.434182	0.093	0.117	1
SLC39A3	0.0126005	0.279018	0.116	0.093	1
H1FX	0.012722	0.269438	0.133	0.109	1
CD72	0.0127313	0.432236	0.124	0.101	1
HOTAIRM1	0.0129593	-0.58035	0.134	0.16	1
MKLN1	0.0132729	-0.424926	0.096	0.121	1
YTHDF3	0.0136664	-0.386618	0.142	0.171	1
NLRP3	0.0137005	-0.527108	0.388	0.389	1
ACYP2	0.0137121	0.271826	0.119	0.096	1
BZW2	0.0137322	0.321808	0.137	0.113	1
GPS1	0.013797	0.305822	0.117	0.094	1
SEMA6B	0.0140276	-0.571774	0.079	0.101	1
SLC40A1	0.0141642	0.401337	0.11	0.088	1
MORC3	0.0144914	-0.268152	0.092	0.117	1
ACAT1	0.014592	0.306026	0.122	0.1	1
GPR183	0.0146486	-0.28642	0.623	0.613	1
PPP6R3	0.0146604	-0.392241	0.098	0.122	1
SNRK	0.0151577	-0.474148	0.078	0.101	1
MRPS23	0.0151641	0.256909	0.12	0.098	1
LMBRD1	0.0152897	-0.35332	0.125	0.154	1
FLT1	0.015339	0.282301	0.111	0.088	1
UBE3A	0.0154775	-0.346518	0.177	0.208	1
NEU1	0.0158983	0.261833	0.184	0.158	1
RBM47	0.0160764	-0.265466	0.417	0.44	1
VRK2	0.0163369	-0.364773	0.101	0.126	1
RLIM	0.0165032	-0.292782	0.091	0.115	1
2020-09-02	0.0165722	-0.301235	0.358	0.383	1
PHACTR2	0.0169521	-0.362334	0.126	0.153	1
MITD1	0.0172997	-0.387871	0.084	0.107	1
ETFRF1	0.0173895	-0.361976	0.078	0.101	1
COPB2	0.0174109	-0.336714	0.121	0.148	1
PLA2G7	0.0174535	-0.292685	0.186	0.213	1
GPATCH2L	0.0175801	-0.316085	0.107	0.132	1
RNF139	0.0177723	-0.372704	0.195	0.222	1
RNF115	0.0180702	0.336172	0.153	0.132	1
NOTCH2	0.018203	-0.487505	0.116	0.141	1
DTNBP1	0.0182709	0.293099	0.138	0.116	1
LY96	0.0184601	-0.274366	0.483	0.502	1
HACD4	0.0184658	-0.371273	0.22	0.25	1
KMO	0.0186608	-0.34352	0.082	0.104	1
KLF10	0.0186971	-0.395502	0.206	0.235	1
ITGAM	0.0188838	-0.424962	0.214	0.244	1
CRIP1	0.0190425	-0.389045	0.258	0.285	1
TSTA3	0.019571	0.335151	0.148	0.125	1
PDS5A	0.0196757	-0.340026	0.127	0.153	1
INTS6	0.0201195	-0.304218	0.138	0.164	1
KATNBL1	0.0206161	-0.64607	0.146	0.172	1
NSD1	0.0206618	-0.258538	0.105	0.13	1
ARAF	0.0207828	-0.311311	0.089	0.112	1
HSD17B4	0.0210056	-0.309973	0.145	0.173	1
METTL5	0.021219	0.306635	0.17	0.148	1
SPATS2L	0.0216055	0.313944	0.149	0.128	1
MIS18BP1	0.021971	-0.297449	0.23	0.256	1
GLG1	0.0225044	-0.297024	0.123	0.148	1
CYB5R4	0.0225891	-0.410707	0.224	0.252	1
GPBP1	0.0228377	-0.312472	0.355	0.382	1
TRIM56	0.0231893	-0.307983	0.081	0.102	1
CD93	0.0232744	-0.279819	0.383	0.407	1
CD40	0.0234489	0.292635	0.167	0.144	1
P4HA1	0.0234668	-0.34234	0.103	0.127	1
ADGRE2	0.0235221	-0.304769	0.27	0.297	1
RAP2B	0.023822	-0.366492	0.204	0.233	1
B3GNT2	0.023876	-0.572763	0.091	0.113	1
TMEM11	0.0244241	0.484993	0.104	0.085	1
WSB1	0.0247659	-0.295741	0.475	0.499	1
AHI1	0.0250063	0.523306	0.104	0.085	1
SPATA13	0.0251012	-0.605511	0.097	0.117	1
EIF4EBP2	0.0253483	-0.436251	0.183	0.211	1
DDX6	0.0255773	-0.261194	0.169	0.196	1
SNHG15	0.027201	-0.398744	0.232	0.254	1
SLC39A6	0.0275344	-0.373946	0.088	0.11	1
SNAPIN	0.0290763	0.298682	0.158	0.137	1
TBC1D5	0.0297703	-0.272261	0.084	0.106	1
WIPI1	0.0305498	0.302617	0.173	0.152	1
PTP4A2	0.0306268	-0.256765	0.44	0.461	1
ST8SIA4	0.0310096	-0.452445	0.121	0.144	1
HDAC2	0.0310214	-0.429501	0.149	0.174	1
ATP1B1	0.0312631	-0.394654	0.141	0.166	1
PARP1	0.0313955	0.256499	0.165	0.144	1
PHF5A	0.0327978	0.310465	0.155	0.135	1
MRPL4	0.0333277	0.265956	0.149	0.13	1
RAP1GDS1	0.0334012	0.472056	0.121	0.102	1
PSTPIP1	0.0335742	-0.497651	0.089	0.11	1
IFNAR2	0.0336523	-0.335838	0.129	0.153	1
MPV17	0.0338873	0.283589	0.144	0.124	1
CDC27	0.0352022	-0.29889	0.086	0.107	1
MAF	0.0355503	0.357882	0.144	0.125	1
SPAG9	0.0364057	-0.28184	0.309	0.331	1
MAEA	0.0368375	0.25839	0.105	0.086	1
ZFP91	0.0368472	-0.366739	0.093	0.114	1
TYW3	0.0381999	-0.305804	0.083	0.103	1
ERICH1	0.0383087	-0.253145	0.223	0.254	1
DCP1A	0.0395881	0.272152	0.136	0.116	1
FAM136A	0.0398592	0.264217	0.133	0.114	1
LILRB1	0.0402586	0.318808	0.132	0.112	1
GDE1	0.0404072	0.334603	0.132	0.114	1
FAM129B	0.0407082	-0.488391	0.091	0.11	1
POP5	0.0408791	0.324799	0.115	0.098	1
GIT2	0.0408817	-0.333457	0.103	0.125	1
PSPC1	0.0409145	-0.316741	0.097	0.118	1
CCNT1	0.0414866	-0.270818	0.104	0.124	1
SERTAD2	0.0414994	-0.436601	0.104	0.125	1
WBP2	0.0428513	-0.279744	0.165	0.19	1
GABARAPL1	0.0433137	-0.346125	0.41	0.427	1
RREB1	0.0437868	-0.407904	0.119	0.141	1
CLDND1	0.0445935	-0.274765	0.146	0.169	1
CAB39	0.0449143	-0.302897	0.183	0.211	1
ZNRD1	0.0452404	0.305432	0.162	0.142	1
ERLEC1	0.0455792	0.285294	0.177	0.157	1
PTAFR	0.045728	0.269851	0.213	0.194	1
ARID4A	0.0464944	-0.274457	0.135	0.159	1
GIMAP2	0.0470621	0.488152	0.108	0.091	1
BRAF	0.0474067	-0.394837	0.114	0.134	1
SEC22B	0.0476062	-0.480278	0.118	0.139	1
HECTD1	0.0486168	-0.275179	0.163	0.189	1
TPP2	0.0486955	-0.303694	0.082	0.101	1
RANBP9	0.0491124	-0.269101	0.082	0.101	1
LUC7L2	0.0499314	-0.321927	0.1	0.12	1
COP1	0.050106	-0.286263	0.108	0.128	1
ATP6V1A	0.0506104	-0.252721	0.197	0.225	1
SNRPA1	0.0509117	0.284496	0.138	0.12	1
CDK4	0.0510724	0.265709	0.128	0.11	1
VPS41	0.0524381	-0.256344	0.102	0.122	1
USP32	0.0532866	-0.352293	0.123	0.144	1
USP10	0.0544735	-0.435512	0.112	0.132	1
PLXNC1	0.0585522	-0.362742	0.132	0.152	1
IKZF1	0.0590721	-0.263397	0.15	0.172	1
ABHD13	0.0607558	-0.383694	0.087	0.104	1
DENR	0.0610067	-0.276591	0.135	0.157	1
COX20	0.0617652	0.26158	0.203	0.183	1
IL1R2	0.062949	0.301137	0.293	0.274	1
GFOD1	0.0630408	0.4257	0.116	0.102	1
AGPS	0.0637224	-0.288838	0.09	0.109	1
PES1	0.0638138	0.272778	0.112	0.095	1
MACF1	0.0640174	-0.276581	0.159	0.183	1
SNX14	0.0642994	-0.315411	0.099	0.118	1
GAPVD1	0.0644654	-0.340218	0.086	0.104	1
LPCAT1	0.0653046	-0.319924	0.153	0.176	1
PCF11	0.0666341	-0.29929	0.197	0.22	1
SNAPC1	0.0670674	0.271529	0.115	0.098	1
SPSB3	0.0673926	-0.399068	0.124	0.144	1
LPL	0.0679095	0.287981	0.123	0.106	1
TSN	0.0695779	-0.274	0.084	0.101	1
USP8	0.0702397	-0.342659	0.223	0.246	1
BABAM2	0.0705376	-0.330424	0.091	0.109	1
CCNY	0.0711965	-0.343175	0.145	0.166	1
GCLM	0.0717374	-0.387412	0.111	0.129	1
LDLR	0.0727182	-0.436728	0.092	0.108	1
LIMK2	0.0727557	-0.353105	0.088	0.105	1
NFKB2	0.0739302	-0.29351	0.093	0.109	1
MCUR1	0.0740665	0.304218	0.155	0.138	1
TOB2	0.0747003	-0.308619	0.172	0.193	1
TBC1D7	0.0748225	0.288176	0.124	0.108	1
RNASE1	0.0764445	0.259518	0.184	0.164	1
NFAM1	0.0786697	-0.35627	0.091	0.108	1
XAF1	0.0799074	-0.269525	0.092	0.109	1
CBX6	0.0802709	-0.395445	0.151	0.17	1
AC016831.1	0.081341	-0.357143	0.089	0.105	1
CXCL10	0.0830934	-0.419553	0.178	0.15	1
RAB21	0.0838275	-0.265531	0.254	0.277	1
AKIRIN1	0.086204	-0.287017	0.212	0.234	1
TNFAIP6	0.0862207	-0.505541	0.114	0.131	1
MRPS22	0.0862283	0.331847	0.106	0.092	1
LPIN1	0.0868795	-0.256307	0.084	0.101	1
ARL4C	0.0921367	-0.353329	0.267	0.282	1
EPAS1	0.0941125	-0.30651	0.104	0.123	1
SMIM14	0.0955386	-0.348322	0.169	0.189	1
CHD9	0.0959548	-0.301092	0.148	0.167	1
CRBN	0.0968051	-0.277501	0.114	0.133	1
KCNE1	0.0968968	0.327459	0.128	0.114	1
NGLY1	0.0980737	-0.379508	0.127	0.143	1
GRK2	0.098209	-0.343612	0.099	0.116	1
ARAP1	0.0989914	-0.532546	0.095	0.11	1
KLF7	0.101245	0.367852	0.123	0.109	1
ZFAND1	0.103195	-0.397641	0.094	0.11	1
PRPF38A	0.105303	-0.344488	0.138	0.156	1
TRABD	0.106916	-0.292584	0.268	0.286	1
TSPYL1	0.107023	-0.437948	0.108	0.124	1
UBAC2	0.107116	-0.310967	0.212	0.233	1
MBOAT7	0.108443	-0.285609	0.187	0.164	1
SELPLG	0.110248	-0.331238	0.142	0.162	1
BAZ1B	0.11046	-0.315062	0.088	0.103	1
COMMD10	0.111396	-0.275087	0.108	0.125	1
DHRSX	0.112303	0.280511	0.123	0.109	1
IL10RB-DT	0.113888	-0.330176	0.097	0.113	1
CYTH2	0.115062	0.269803	0.14	0.126	1
CYTH4	0.118435	-0.31952	0.133	0.149	1
TAF15	0.12073	-0.259637	0.113	0.13	1
PLXND1	0.121488	0.260913	0.11	0.097	1
RAB9A	0.121786	0.336062	0.161	0.147	1
ICAM2	0.123031	-0.321918	0.1	0.116	1
PWP1	0.123118	0.264371	0.116	0.103	1
CCDC69	0.125448	-0.349677	0.164	0.181	1
MICU2	0.1257	-0.526388	0.096	0.11	1
ASXL2	0.127391	-0.276633	0.086	0.101	1
BTBD7	0.130594	-0.315302	0.119	0.136	1
CYB561D2	0.139167	0.259594	0.132	0.118	1
MIR22HG	0.142036	-0.297623	0.235	0.253	1
LRP1	0.142729	-0.259716	0.183	0.202	1
PIM3	0.145162	-0.25127	0.421	0.426	1
ABI3	0.146729	-0.301943	0.162	0.176	1
GK5	0.147988	-0.384074	0.104	0.118	1
PLAC8	0.152467	-0.276046	0.187	0.204	1
COX7A2L	0.152955	-0.274066	0.45	0.46	1
MRPS18B	0.159126	0.292963	0.113	0.101	1
MRPS14	0.159593	0.260431	0.136	0.124	1
TMCC3	0.166126	0.257357	0.105	0.094	1
AP1S1	0.167488	0.298322	0.108	0.097	1
APOBR	0.171098	-0.332672	0.089	0.102	1
MALSU1	0.176413	0.266011	0.114	0.102	1
PRPF6	0.17653	-0.275388	0.105	0.119	1
CCL3	0.179573	0.399992	0.265	0.25	1
GTF2F2	0.180117	0.265427	0.143	0.132	1
GGA1	0.182675	-0.263304	0.157	0.172	1
MPLKIP	0.182982	-0.325831	0.188	0.204	1
NPL	0.186621	-0.308343	0.172	0.189	1
TRMT10C	0.189112	0.425284	0.111	0.101	1
RASGRP2	0.19247	-0.384503	0.105	0.118	1
PKP2	0.194178	0.305193	0.105	0.094	1
TRIM8	0.196592	-0.335208	0.112	0.126	1
USP9X	0.199213	-0.264521	0.177	0.193	1
MYO9B	0.199752	-0.291417	0.207	0.223	1
TNFAIP2	0.206874	-0.273609	0.254	0.272	1
MAZ	0.207943	0.253491	0.111	0.1	1
UPF3A	0.209169	-0.294229	0.107	0.122	1
RNF168	0.214398	-0.252399	0.125	0.139	1
HMOX1	0.215181	-0.40391	0.238	0.251	1
SLC12A9	0.219615	-0.270533	0.097	0.109	1
TLE3	0.22271	-0.305275	0.162	0.173	1
SOD2	0.225052	-0.260633	0.798	0.761	1
AQP9	0.24478	-0.287199	0.323	0.332	1
DUSP6	0.248367	-0.355255	0.202	0.214	1
CAPN2	0.254827	-0.266103	0.243	0.256	1
SSH2	0.259226	-0.280171	0.237	0.251	1
KLHL2	0.260287	-0.262238	0.093	0.104	1
LYRM2	0.262986	-0.290991	0.101	0.113	1
ACER3	0.264094	-0.305286	0.184	0.198	1
TBL1XR1	0.269306	-0.25588	0.145	0.16	1
DDA1	0.276388	-0.285747	0.127	0.115	1
KDM6B	0.276522	-0.250241	0.432	0.435	1
RALGAPA1	0.287709	-0.320139	0.098	0.109	1
GCH1	0.29164	-0.251636	0.164	0.173	1
THAP2	0.293338	-0.584172	0.183	0.19	1
MFSD14B	0.293724	-0.306536	0.105	0.116	1
EMB	0.30376	-0.289799	0.21	0.222	1
RBM42	0.312218	0.309479	0.147	0.138	1
VAMP7	0.31534	-0.256719	0.127	0.137	1
DNM2	0.330168	-0.251254	0.158	0.17	1
ICAM3	0.335844	-0.339352	0.21	0.216	1
CSF2RB	0.337825	-0.43923	0.138	0.147	1
SRA1	0.339304	-0.334387	0.285	0.293	1
2020-03-05	0.340219	-0.256508	0.097	0.107	1
SLC25A19	0.353537	-0.459106	0.174	0.18	1
PRDM1	0.364671	-0.289612	0.134	0.142	1
OTULINL	0.366085	-0.251078	0.169	0.18	1
PLXNB2	0.367484	-0.386077	0.099	0.109	1
TRA2A	0.380412	-0.250576	0.212	0.223	1
GNG2	0.418587	-0.256781	0.102	0.109	1
HSD17B11	0.440472	-0.301015	0.332	0.336	1
OTUD6B-AS1	0.44633	-0.279214	0.1	0.109	1
STK10	0.4682	-0.412356	0.106	0.112	1
SEC23A	0.481572	-0.342201	0.094	0.102	1
ACP5	0.510185	-0.307959	0.361	0.353	1
TENT5A	0.515754	0.382074	0.103	0.099	1
NPEPPS	0.53559	-0.250441	0.11	0.117	1
KLF13	0.537716	-0.377062	0.098	0.103	1
CYCS	0.546749	-0.327905	0.63	0.61	1
CAT	0.575272	-0.264677	0.243	0.247	1
QPCT	0.594414	-0.386419	0.185	0.188	1
AMPD2	0.603091	-0.295978	0.123	0.128	1
FLOT2	0.618176	-0.28588	0.115	0.109	1
MED30	0.625374	-0.291556	0.157	0.163	1
FAM204A	0.640691	-0.256683	0.212	0.218	1
RELT	0.698031	-0.292847	0.099	0.103	1
TMEM167A	0.703602	-0.277232	0.502	0.483	1
PHLDA1	0.71366	-0.318323	0.359	0.337	1
CDA	0.747569	-0.254848	0.104	0.101	1
TXNDC9	0.753605	-0.318836	0.112	0.116	1
PKIB	0.7731	-0.274375	0.133	0.128	1
C12orf10	0.808444	-0.276901	0.122	0.125	1
MRPL22	0.847338	-0.250939	0.117	0.119	1
PTGER2	0.854055	-0.488449	0.178	0.173	1
EBPL	0.857734	-0.251061	0.112	0.113	1
WDFY2	0.870838	-0.316306	0.099	0.101	1
ALDOA	0.903377	-0.262196	0.12	0.121	1
ANAPC15	0.91414	-0.268267	0.173	0.174	1
UNC119	0.944744	-0.313522	0.103	0.102	1

## Sheet: Mast IPFvSSC
	p_val	avg_logFC	pct.1	pct.2	p_val_adj
MT-CO1	4.96e-68	152.207	0.991	0.998	1.15e-63
MT-ND4	4.01e-67	7.20715	0.979	0.995	9.33e-63
RPS27	7.32e-60	-54.7926	0.978	0.98	1.7e-55
MT-CO3	3.62e-53	12.2072	0.977	0.989	8.43e-49
RPS27A	1.94e-48	3.20715	0.985	0.991	4.52e-44
RPS4Y1	2.94e-46	1.07988	0.275	0.676	6.85e-42
SFTPC	6.59e-44	-2.32777	0.084	0.358	1.53e-39
JUN	5.34e-43	-19.8	0.414	0.74	1.24e-38
RPL34	3.71e-42	-18.7925	1	0.995	8.64e-38
RPL21	9.56e-42	-72.7928	0.999	0.993	2.22e-37
EEF1A1	2.69e-41	-87.7928	0.978	0.977	6.25e-37
TMSB4X	4.58e-38	Inf	0.997	1	1.06e-33
CTSG	1.79e-37	-18.2749	0.442	0.145	4.16e-33
AREG	1.42e-36	-62.7928	0.93	0.97	3.3e-32
MT-ND2	8.94e-36	21.2072	0.955	0.973	2.08e-31
TPSAB1	1.87e-34	53.2072	0.996	0.995	4.35e-30
RPS6	2.5e-34	-28.7928	0.97	0.98	5.8e-30
SRGN	5.46e-34	-17.7928	0.979	0.989	1.27e-29
TPSB2	7.32e-34	51.2072	0.991	0.989	1.7e-29
CD69	4.93e-33	-40.6663	0.87	0.921	1.15e-28
RPS25	9.9e-33	-9.79285	0.943	0.952	2.3e-28
AC012414.3	1.1e-32	-5.93171	0.002	0.12	2.55e-28
RPL9	1.66e-32	-24.7443	0.895	0.943	3.87e-28
RPS29	2.25e-32	5.20714	0.911	0.916	5.22e-28
RPL27A	5.91e-32	-30.7928	0.93	0.966	1.37e-27
RPL13	1.55e-31	-56.7443	0.985	0.989	3.61e-27
RPL41	5.38e-31	-0.792847	0.997	0.998	1.25e-26
RPL19	1.36e-29	-13.7927	0.961	0.977	3.16e-25
RPL18A	4.71e-29	-41.7441	0.972	0.975	1.1e-24
FTH1	1.17e-28	Inf	1	0.998	2.72e-24
RPS18	2.33e-28	-25.7928	0.998	0.998	5.43e-24
DDX3Y	8.26e-28	-1.00917	0.045	0.215	1.92e-23
JUNB	1.26e-27	-25.194	0.813	0.918	2.93e-23
MT-CO2	1.81e-27	66.0802	0.995	0.995	4.21e-23
RPS26	4.42e-27	-11.2286	0.776	0.91	1.03e-22
RPL13A	7.43e-26	-26.7928	0.985	0.991	1.73e-21
EIF1AY	1.33e-25	-0.855042	0.071	0.256	3.1e-21
PTMA	2.61e-25	38.2068	0.995	0.986	6.08e-21
RPLP2	1.29e-24	-11.7928	0.938	0.968	3e-20
RPL32	1.45e-24	-18.7927	0.992	0.987	3.37e-20
RPS15A	1.84e-24	-38.6659	0.94	0.964	4.27e-20
BTG2	4e-24	-11.4751	0.377	0.636	9.31e-20
FABP4	4.05e-24	184.224	0.035	0.177	9.41e-20
RPL30	1.3e-23	-3.79285	0.972	0.968	3.01e-19
DUSP6	1.58e-23	-1.32721	0.233	0.473	3.68e-19
MT-ND4L	4.67e-23	-6.22683	0.353	0.622	1.09e-18
RPL11	8.78e-23	-14.7747	0.99	0.995	2.04e-18
RPL10	1.22e-22	-77.7928	0.995	0.991	2.83e-18
RPL37A	1.39e-22	3.20715	0.885	0.898	3.23e-18
FOS	3.83e-22	-21.7928	0.651	0.803	8.91e-18
RPL39	4.29e-22	-26.7928	0.974	0.978	9.98e-18
TPT1	1.02e-21	-108.793	0.945	0.961	2.37e-17
RPS14	4.68e-21	-9.79037	0.991	0.991	1.09e-16
RPL23A	8.08e-21	-7.79285	0.975	0.984	1.88e-16
RPS3	1.7e-20	5.20717	0.961	0.973	3.94e-16
RPS20	2.41e-20	9.20715	0.911	0.941	5.62e-16
CPA3	7.12e-20	-22.9257	0.835	0.901	1.66e-15
SRSF5	1.14e-19	0.702935	0.444	0.676	2.66e-15
RPL31	9.9e-19	-12.6658	0.946	0.957	2.3e-14
SCGB1A1	1.04e-18	-74.7928	0.111	0.281	2.43e-14
EGR1	1.81e-18	-5.55231	0.238	0.459	4.21e-14
RPS19	1.83e-18	-59.7928	0.985	0.982	4.26e-14
RPL37	4.75e-18	-11.7928	0.794	0.857	1.1e-13
RPL35A	5.05e-18	-22.7928	0.963	0.968	1.18e-13
MT-ND3	7.72e-18	2.20682	0.839	0.903	1.79e-13
FOSB	9.35e-18	-3.79031	0.676	0.837	2.17e-13
RPL15	1.01e-17	-30.7928	0.985	0.975	2.36e-13
RPS24	1.17e-17	-22.7928	0.959	0.962	2.73e-13
PPP1R15A	1.84e-17	-7.32586	0.596	0.783	4.29e-13
H3F3B	2.13e-17	-29.7282	0.985	0.995	4.94e-13
RGS1	2.25e-17	-42.7927	0.898	0.901	5.23e-13
ACTB	3.75e-17	93.198	0.784	0.921	8.73e-13
AC020916.1	5.76e-17	-1.91593	0.368	0.602	1.34e-12
DUSP1	6.53e-17	-61.6283	0.779	0.871	1.52e-12
TSC22D1	6.73e-17	-7.1457	0.576	0.434	1.57e-12
RPL35	1.13e-16	-14.7928	0.91	0.935	2.62e-12
RPL17	2.06e-16	-1.15718	0.273	0.495	4.79e-12
VMP1	3.59e-16	-8.59688	0.302	0.525	8.36e-12
GATA2	3.85e-16	1.38328	0.429	0.645	8.97e-12
NFKBIZ	3.94e-16	-2.26251	0.43	0.659	9.16e-12
RPS28	4.06e-16	-27.7928	0.938	0.939	9.45e-12
LAPTM4A	5.8e-16	-3.15794	0.833	0.93	1.35e-11
RPL26	9.09e-16	-23.7928	0.984	0.982	2.11e-11
IL1RL1	1.37e-15	-12.5423	0.509	0.744	3.2e-11
MT-ATP6	1.65e-15	11.2046	0.979	0.986	3.84e-11
MT-CYB	2.79e-15	23.2062	0.95	0.957	6.5e-11
RPS15	3.32e-15	6.20715	0.98	0.973	7.73e-11
ACTR2	3.84e-15	3.55093	0.164	0.355	8.93e-11
RPS12	4.6e-15	-34.7747	0.965	0.959	1.07e-10
RPL24	5.42e-15	4.07186	0.915	0.944	1.26e-10
HNRNPA2B1	7.53e-15	-4.7459	0.521	0.744	1.75e-10
CD164	1.24e-14	1.29882	0.191	0.385	2.88e-10
HLA-B	1.7e-14	13.2004	0.777	0.701	3.95e-10
TXNIP	3.67e-14	-6.792	0.218	0.412	8.53e-10
GCHFR	4.05e-14	8.67865	0.082	0.219	9.42e-10
HNRNPU	8.65e-14	-0.503223	0.288	0.513	2.01e-09
B2M	8.9e-14	215.159	0.998	0.995	2.07e-09
S100A6	9.85e-14	128.206	0.938	0.948	2.29e-09
LNPEP	1.29e-13	-0.903107	0.031	0.122	3.01e-09
RPLP1	2.24e-13	-76.7928	0.994	0.998	5.2e-09
ZFP36L2	2.27e-13	-15.731	0.624	0.52	5.28e-09
C1QB	2.97e-13	134.205	0.045	0.149	6.92e-09
RPL3	4.79e-13	-27.6659	0.989	0.987	1.11e-08
APOC1	4.91e-13	72.2072	0.259	0.475	1.14e-08
METTL15	5.08e-13	-1.00691	0.066	0.177	1.18e-08
RPL14	5.85e-13	1.20715	0.942	0.952	1.36e-08
CREM	1.02e-12	-14.0114	0.632	0.803	2.37e-08
PNRC2	1.12e-12	-0.635052	0.097	0.233	2.6e-08
RAB27B	1.16e-12	-0.635359	0.103	0.24	2.7e-08
IER2	1.5e-12	-8.35089	0.467	0.676	3.49e-08
COBLL1	1.93e-12	-0.904044	0.071	0.186	4.49e-08
ZNF331	2.11e-12	4.84936	0.387	0.579	4.92e-08
CYCS	2.14e-12	-7.89485	0.358	0.556	4.99e-08
NR4A2	2.29e-12	-4.46777	0.388	0.584	5.34e-08
XIST	2.99e-12	0.84424	0.201	0.066	6.97e-08
PRKX	3.1e-12	-0.451687	0.175	0.342	7.22e-08
FAU	3.13e-12	9.20715	0.962	0.962	7.29e-08
C1QA	3.25e-12	64.2072	0.053	0.158	7.57e-08
RPS10	3.72e-12	-9.77451	0.397	0.581	8.64e-08
RPS8	3.93e-12	-75.0992	0.936	0.961	9.15e-08
FGD5-AS1	4.23e-12	-0.658045	0.053	0.154	9.83e-08
CLDND1	4.61e-12	-0.35389	0.079	0.203	1.07e-07
RPS2	4.81e-12	-60.7919	0.991	0.995	1.12e-07
CANX	8.3e-12	0.530716	0.232	0.425	1.93e-07
PSMB10	8.85e-12	-0.586748	0.039	0.129	2.06e-07
SSR1	1.34e-11	-0.881382	0.076	0.19	3.11e-07
RNF13	1.49e-11	-0.463559	0.092	0.217	3.46e-07
LITAF	1.69e-11	-0.620856	0.328	0.545	3.92e-07
HSD17B12	1.7e-11	-0.494416	0.153	0.308	3.96e-07
SAT1	1.92e-11	-25.8414	0.798	0.896	4.47e-07
MAT2A	2.08e-11	-0.468293	0.123	0.262	4.84e-07
MBNL1	2.53e-11	-0.716542	0.086	0.203	5.88e-07
DOCK11	2.83e-11	-0.612257	0.036	0.12	6.58e-07
HLA-DRB1	3.39e-11	95.2072	0.158	0.315	7.89e-07
WDR45B	3.6e-11	-3.20228	0.124	0.256	8.37e-07
S100A9	3.65e-11	80.1881	0.029	0.106	8.48e-07
TMEM123	3.96e-11	-0.989418	0.105	0.229	9.21e-07
PCM1	4.18e-11	-0.837616	0.116	0.254	9.73e-07
RPL7	4.72e-11	-3.79194	0.995	0.996	1.1e-06
HPGDS	6.01e-11	-12.9033	0.804	0.901	1.4e-06
LSM14A	6.48e-11	-0.448162	0.1	0.224	1.51e-06
RPS23	6.71e-11	-37.7928	0.968	0.982	1.56e-06
ANXA5	7.38e-11	22.0459	0.231	0.403	1.72e-06
SAMSN1	8.29e-11	-9.79268	0.658	0.833	1.93e-06
ILF3-DT	8.33e-11	-0.530263	0.032	0.109	1.94e-06
ARGLU1	9.09e-11	-0.537046	0.166	0.321	2.11e-06
RARRES1	9.34e-11	-0.555789	0.057	0.154	2.17e-06
HNRNPA1	9.43e-11	-6.78199	0.622	0.808	2.19e-06
RPL38	9.72e-11	4.20041	0.794	0.855	2.26e-06
PPDPF	9.87e-11	-5.6194	0.38	0.586	2.3e-06
CD46	1.18e-10	-0.441093	0.1	0.222	2.74e-06
PRKAR1A	1.24e-10	-0.924162	0.297	0.507	2.88e-06
TIPARP	1.58e-10	-0.980674	0.153	0.296	3.67e-06
FTX	1.69e-10	-0.731858	0.058	0.154	3.93e-06
ATRX	1.77e-10	-0.91416	0.159	0.308	4.12e-06
TMEM233	2e-10	-0.616575	0.11	0.229	4.64e-06
CD55	2.13e-10	1.14177	0.204	0.371	4.96e-06
SBDS	2.28e-10	-0.324455	0.225	0.401	5.31e-06
TMEM91	2.45e-10	-0.422323	0.037	0.118	5.7e-06
OXR1	3.03e-10	-0.622418	0.041	0.124	7.04e-06
IRF1	3.63e-10	-2.7222	0.161	0.299	8.44e-06
SLC45A3	3.75e-10	-0.554925	0.092	0.204	8.71e-06
ITM2C	4.55e-10	-0.585948	0.278	0.473	1.06e-05
MIF	4.71e-10	-0.449238	0.208	0.378	1.1e-05
ZSWIM4	4.78e-10	-0.821371	0.042	0.124	1.11e-05
MT-ND1	5e-10	38.2072	0.922	0.939	1.16e-05
APLP2	5.3e-10	3.19937	0.074	0.176	1.23e-05
GALC	6.18e-10	-0.961519	0.274	0.444	1.44e-05
ZC3H13	6.18e-10	0.531796	0.092	0.204	1.44e-05
SRSF1	7.7e-10	-0.574272	0.074	0.176	1.79e-05
HIF1A	8.76e-10	-0.766305	0.158	0.299	2.04e-05
LMO4	9.13e-10	-0.600696	0.203	0.353	2.12e-05
JMJD1C	1.07e-09	-0.369291	0.091	0.199	2.49e-05
RPL18	1.27e-09	-8.0997	0.886	0.932	2.95e-05
PIK3R1	1.35e-09	-0.416136	0.071	0.17	3.15e-05
ANKRD28	1.48e-09	-0.407867	0.356	0.554	3.45e-05
PDCD4	1.5e-09	-3.65383	0.203	0.353	3.49e-05
ELF1	1.79e-09	-4.70774	0.496	0.686	4.16e-05
TPSD1	2.01e-09	-0.789949	0.032	0.102	4.68e-05
CCDC69	2.04e-09	-0.6422	0.049	0.133	4.74e-05
VAMP2	2.05e-09	-0.321616	0.258	0.435	4.78e-05
HP1BP3	2.08e-09	-0.767127	0.099	0.213	4.83e-05
TAOK3	2.6e-09	-0.264419	0.167	0.315	6.04e-05
BNIP2	2.7e-09	-0.307235	0.125	0.249	6.29e-05
PPP4R3B	3.04e-09	-0.46632	0.06	0.151	7.06e-05
THAP2	3.33e-09	-2.83383	0.129	0.246	7.75e-05
BTG1	3.39e-09	3.52038	0.75	0.848	7.89e-05
CTSL	3.75e-09	31.1756	0.059	0.147	8.72e-05
FAM53C	4.06e-09	-0.315385	0.078	0.177	9.44e-05
ABI1	5.7e-09	-0.372264	0.065	0.158	0.00013257
CENPC	6.43e-09	-0.536654	0.053	0.136	0.0001495
RPS5	6.84e-09	-7.79285	0.92	0.955	0.00015907
SEMA4A	7.2e-09	-0.476705	0.068	0.159	0.00016746
GCC2	7.95e-09	-0.566653	0.082	0.181	0.00018502
AC114760.2	1.08e-08	-0.723321	0.048	0.125	0.00025055
GPR65	1.17e-08	-10.6348	0.535	0.703	0.0002722
CST3	1.17e-08	51.2071	0.544	0.733	0.00027278
PRMT9	1.33e-08	-0.578947	0.079	0.174	0.00031024
RPS17	1.8e-08	4.75799	0.431	0.609	0.0004191
SELENOH	1.93e-08	-0.304775	0.22	0.378	0.0004485
STK17B	2.05e-08	-0.654506	0.275	0.437	0.00047677
ZNF207	2.05e-08	-0.253809	0.095	0.199	0.00047752
SYTL2	2.24e-08	-0.828691	0.07	0.159	0.00052171
CSDE1	2.34e-08	-0.542113	0.355	0.543	0.00054386
VPS13C	2.4e-08	-0.950612	0.056	0.138	0.00055721
PLEKHA2	2.44e-08	-0.337711	0.067	0.154	0.00056827
RPL12	2.93e-08	-4.79285	0.989	0.978	0.00068263
DAZAP2	3.17e-08	0.292617	0.208	0.362	0.00073784
PPP4R3A	3.19e-08	-0.749892	0.042	0.113	0.00074262
AIMP1	3.31e-08	-0.299278	0.11	0.22	0.00076913
COX14	3.33e-08	0.631486	0.146	0.278	0.00077439
N4BP2L2	3.67e-08	-1.09072	0.269	0.428	0.00085301
DR1	3.7e-08	-0.397817	0.065	0.151	0.00085971
RPS11	3.75e-08	7.25574	0.825	0.88	0.00087333
SRSF3	3.76e-08	-3.33168	0.328	0.504	0.00087523
PLAUR	3.78e-08	3.17781	0.402	0.579	0.00088023
2020-03-07	3.81e-08	-0.367015	0.084	0.179	0.00088645
RPSA	4.1e-08	5.19955	0.765	0.848	0.00095402
TIMP3	4.33e-08	-0.252113	0.194	0.342	0.00100709
ZFP36	4.35e-08	-61.8478	0.809	0.848	0.00101309
AC020571.1	4.57e-08	-0.963953	0.068	0.154	0.00106405
ASH1L	4.92e-08	-0.321619	0.102	0.206	0.00114569
TPM3	5.03e-08	2.31895	0.341	0.52	0.00117019
EIF4G2	5.43e-08	3.53667	0.23	0.384	0.00126247
CAVIN2	5.53e-08	0.820703	0.292	0.444	0.00128614
HLA-C	5.57e-08	39.2062	0.734	0.711	0.00129466
AC004687.1	6.25e-08	-0.685352	0.068	0.151	0.00145368
WNK3	6.33e-08	-0.968947	0.054	0.131	0.00147156
RSBN1L	6.34e-08	-0.310221	0.073	0.161	0.00147541
EIF1	6.8e-08	-59.7928	0.959	0.98	0.00158169
PRDX5	6.88e-08	-31.1183	0.253	0.423	0.00160115
TCEA1	6.94e-08	-1.12814	0.207	0.353	0.00161453
YWHAZ	7.3e-08	1.01769	0.319	0.482	0.00169887
RPS7	7.6e-08	-3.74415	0.914	0.944	0.0017679
PICALM	8.49e-08	-0.348732	0.056	0.134	0.00197398
FABP5	8.78e-08	8.20715	0.076	0.163	0.00204185
USP15	9.65e-08	-0.264233	0.111	0.217	0.00224547
TMEM38B	9.75e-08	-0.323568	0.039	0.106	0.00226802
FNBP4	1.01e-07	-0.357184	0.054	0.131	0.00234516
GNPTAB	1.05e-07	-0.299231	0.174	0.308	0.00243125
GRB2	1.07e-07	1.15804	0.126	0.238	0.0024793
SNX5	1.12e-07	-0.590753	0.205	0.349	0.00259746
DNAJC19	1.28e-07	-0.325748	0.227	0.376	0.00296624
G3BP1	1.6e-07	-0.369545	0.07	0.154	0.00371344
TPM4	1.71e-07	-0.679152	0.217	0.36	0.00397236
RPS6KA5	1.95e-07	-0.419094	0.096	0.192	0.00452532
OAZ1	2e-07	33.2072	0.839	0.919	0.00466117
HNRNPR	2.09e-07	-0.276201	0.151	0.271	0.00486336
LAX1	2.11e-07	-0.574587	0.11	0.211	0.00491541
ZNF445	2.24e-07	-0.342222	0.067	0.151	0.0052168
RPL28	2.29e-07	1.20715	0.919	0.939	0.00532305
ALS2	2.65e-07	-0.339741	0.056	0.131	0.00616759
TNFAIP8	2.66e-07	-0.370691	0.198	0.33	0.00619374
MCL1	2.71e-07	5.4672	0.509	0.638	0.006304
CHD9	2.71e-07	-0.544336	0.119	0.224	0.00631162
TMEM87A	2.9e-07	-0.423606	0.055	0.129	0.0067512
TMED7	2.95e-07	-0.435106	0.054	0.127	0.00687123
DNAJB14	3.23e-07	-0.338699	0.076	0.161	0.00751976
PRNP	3.33e-07	-0.364479	0.236	0.382	0.00774617
SDCBP	3.35e-07	-8.64716	0.637	0.771	0.00778582
PNMT	3.48e-07	-1.7256	0.078	0.159	0.00808581
S100A4	3.83e-07	22.2003	0.857	0.889	0.00890723
PPP1CB	4.04e-07	-0.510157	0.225	0.369	0.00940785
PSAP	4.19e-07	8.20715	0.459	0.647	0.0097543
NMT2	4.34e-07	-0.339786	0.087	0.176	0.0100988
TMEM30A	4.84e-07	-0.477554	0.052	0.122	0.0112484
PJA2	5.42e-07	-0.479303	0.058	0.131	0.0126073
FCER1A	5.71e-07	1.51106	0.477	0.428	0.0132782
TIMM17B	5.86e-07	-0.390042	0.084	0.17	0.0136256
NQO2	6.01e-07	-0.356683	0.045	0.111	0.0139758
ALG13	6.06e-07	-3.29845	0.19	0.315	0.0141066
BCLAF1	6.2e-07	-0.469604	0.148	0.263	0.0144259
EIF4B	7.2e-07	-0.954323	0.285	0.432	0.0167575
RPS13	7.22e-07	-35.7928	0.967	0.975	0.0167974
CD68	7.22e-07	17.1854	0.154	0.269	0.0168027
SRP9	7.31e-07	-0.333609	0.209	0.346	0.0170129
FAM49B	7.42e-07	-0.472755	0.139	0.247	0.0172564
RPL29	7.73e-07	7.21388	0.944	0.952	0.0179709
NMD3	8.23e-07	-0.585976	0.046	0.111	0.0191568
PCF11	9.47e-07	-0.500295	0.103	0.195	0.0220194
EIF2A	9.75e-07	-3.57454	0.201	0.335	0.02269
FER	9.83e-07	-0.666479	0.119	0.217	0.02287
ABRACL	1e-06	-0.694207	0.354	0.53	0.0233164
SRSF7	1.01e-06	-6.54201	0.322	0.484	0.0235186
PTGES3	1.01e-06	-0.321808	0.26	0.41	0.0236113
ACSL4	1.02e-06	-0.922621	0.248	0.385	0.0237716
PLPBP	1.06e-06	-0.311201	0.057	0.127	0.0245976
ZNF330	1.1e-06	-0.382068	0.042	0.104	0.0257033
SEC31A	1.18e-06	-0.310495	0.048	0.113	0.027348
SKIL	1.41e-06	-0.333501	0.271	0.416	0.032812
RTF1	1.52e-06	-0.411931	0.138	0.242	0.0352758
AKAP13	1.6e-06	-2.31552	0.592	0.568	0.0372394
CFAP97	1.63e-06	-0.257883	0.09	0.176	0.0378821
COPA	1.64e-06	-0.440097	0.058	0.127	0.0381212
NARS	1.68e-06	-0.31075	0.094	0.181	0.0390358
BMP2K	1.68e-06	-0.252482	0.148	0.258	0.0391499
IK	1.76e-06	-0.355548	0.145	0.254	0.0409565
BIRC2	1.77e-06	-0.389383	0.089	0.174	0.0411245
NUB1	1.78e-06	-0.608217	0.042	0.102	0.0415072
RCSD1	1.93e-06	-0.308739	0.075	0.152	0.0449019
SAR1A	1.95e-06	-0.269473	0.128	0.229	0.0452715
YPEL5	2e-06	-0.469056	0.137	0.246	0.0466007
TTC14	2.03e-06	-0.460543	0.05	0.115	0.0471935
MORF4L2	2.09e-06	-0.793275	0.194	0.317	0.0487132
MRPS31	2.13e-06	-0.977103	0.056	0.124	0.049452
FNBP1	2.14e-06	-0.456261	0.088	0.172	0.0498845
VPS35	2.24e-06	0.256644	0.089	0.174	0.052073
DHX36	2.3e-06	-0.387857	0.134	0.235	0.0534143
CD44	2.44e-06	-3.79645	0.627	0.79	0.0566968
LMNB1	2.44e-06	-1.52916	0.107	0.197	0.0568102
INTS6	2.54e-06	-1.11638	0.144	0.244	0.0591348
RARS	2.55e-06	-0.415779	0.047	0.109	0.0592973
TMED2	2.65e-06	-0.572512	0.328	0.484	0.0615754
CDC5L	2.92e-06	-0.36482	0.06	0.129	0.0679505
TMSB10	2.93e-06	50.2072	0.862	0.891	0.0681259
DEGS1	3.06e-06	-0.425728	0.08	0.158	0.07111
ATG5	3.32e-06	-0.330697	0.046	0.108	0.0772106
WIPF1	3.35e-06	-0.44362	0.087	0.168	0.0778958
ACAA1	3.42e-06	2.80202	0.08	0.161	0.0795619
TTC39B	3.43e-06	-0.320766	0.054	0.12	0.0797025
NFIA	3.52e-06	-0.846995	0.077	0.152	0.0818029
PNISR	3.59e-06	-0.330665	0.212	0.337	0.0836231
ID2	3.6e-06	-0.795343	0.62	0.763	0.0836312
TMX4	3.79e-06	-0.274331	0.101	0.186	0.0882347
DDX5	3.81e-06	17.1956	0.71	0.846	0.0887459
RBBP4	3.97e-06	-0.313228	0.068	0.14	0.0924451
NFKBIA	4.01e-06	21.2037	0.945	0.923	0.0931765
BACH1	4.13e-06	-0.519697	0.047	0.108	0.0959645
SVIP	4.28e-06	-0.339861	0.208	0.337	0.0996172
SLPI	4.41e-06	-7.79289	0.054	0.116	0.102527
RANBP2	4.42e-06	-0.516523	0.105	0.192	0.102809
SFPQ	4.61e-06	-0.329857	0.15	0.251	0.107273
APMAP	4.62e-06	-0.339128	0.052	0.115	0.107549
RPL23	4.74e-06	-5.66593	0.856	0.918	0.110286
RBMX	4.77e-06	-0.255493	0.259	0.396	0.111011
DDX3X	4.84e-06	-0.986712	0.328	0.493	0.112489
SH3GLB1	5.03e-06	-0.477334	0.193	0.308	0.116939
UBA52	5.04e-06	-5.79285	0.855	0.871	0.117328
EMILIN2	5.09e-06	-0.81437	0.053	0.115	0.11834
USP8	5.13e-06	-0.358169	0.075	0.149	0.119442
LPCAT2	5.22e-06	-0.367984	0.194	0.31	0.121455
NAA50	5.28e-06	-0.537608	0.053	0.116	0.122723
PDIA4	5.32e-06	0.351812	0.059	0.125	0.123752
RPL22L1	5.44e-06	-0.373427	0.179	0.297	0.126659
RSL24D1	5.58e-06	-0.303137	0.373	0.545	0.129776
SMARCA5	5.76e-06	-0.611743	0.067	0.136	0.133935
IFNAR1	6.03e-06	-0.445724	0.074	0.147	0.140302
MORF4L1	6.1e-06	8.90802	0.562	0.742	0.141951
DDX18	6.24e-06	-1.25196	0.148	0.253	0.145059
VPS4B	6.37e-06	-0.263151	0.058	0.124	0.148288
BCL11A	6.4e-06	-0.319645	0.045	0.104	0.148931
TCEAL1	6.62e-06	-0.287986	0.049	0.109	0.153917
SPOP	6.77e-06	-0.265795	0.064	0.133	0.157582
NUS1	6.86e-06	-0.46639	0.067	0.136	0.159612
PTRHD1	7.24e-06	-0.265333	0.071	0.142	0.168509
GOLGA4	7.29e-06	-0.634893	0.11	0.199	0.169619
RPL27	7.96e-06	-21.7928	0.835	0.884	0.185118
ORMDL1	7.97e-06	-0.323099	0.125	0.222	0.185469
HNRNPC	8.22e-06	-0.438376	0.355	0.53	0.191179
ZBTB16	8.34e-06	-0.374348	0.069	0.138	0.194063
IRF2BP2	8.44e-06	-1.10855	0.056	0.118	0.196378
PIK3IP1	8.51e-06	-0.624033	0.127	0.222	0.198021
CAST	8.55e-06	-0.25635	0.311	0.47	0.198867
RPL4	8.59e-06	0.899876	0.761	0.839	0.199927
EIF2AK2	8.91e-06	-0.405264	0.055	0.118	0.207171
ETFRF1	8.98e-06	-0.288862	0.087	0.165	0.208817
CDC42SE2	9.06e-06	-0.264697	0.099	0.181	0.210773
ZFAND5	9.1e-06	-22.1042	0.325	0.473	0.211763
AGPS	9.32e-06	-0.41112	0.072	0.143	0.216716
RASSF5	9.81e-06	-0.512148	0.25	0.384	0.22827
ARL2BP	9.96e-06	-0.256858	0.084	0.159	0.231801
TMEM50B	1.01e-05	-0.26287	0.104	0.188	0.235795
SUPT16H	1.18e-05	-0.296472	0.063	0.129	0.275168
MYADM	1.19e-05	-2.28991	0.276	0.4	0.276829
KIT	1.28e-05	-7.46734	0.518	0.656	0.297791
SLC18A2	1.32e-05	-2.88237	0.481	0.634	0.308204
DDB1	1.33e-05	-0.329363	0.051	0.111	0.308514
PPIP5K2	1.33e-05	-0.263954	0.045	0.102	0.309641
MRPS18C	1.37e-05	-0.302595	0.154	0.254	0.318358
CD52	1.37e-05	35.2038	0.758	0.688	0.318701
HMGB1	1.43e-05	-6.80924	0.564	0.72	0.331805
RPS16	1.44e-05	-32.7928	0.843	0.898	0.333828
SPART	1.44e-05	0.278799	0.114	0.204	0.334373
EPRS	1.45e-05	-0.955279	0.048	0.106	0.337349
TESPA1	1.45e-05	-0.280363	0.129	0.222	0.338026
PHF3	1.46e-05	-0.270101	0.076	0.149	0.339009
METAP2	1.52e-05	-0.265803	0.131	0.224	0.353411
CYSLTR1	1.59e-05	-0.347903	0.094	0.172	0.36902
NCKAP1L	1.72e-05	-0.458401	0.07	0.136	0.399405
ZBTB32	1.73e-05	-0.61937	0.055	0.115	0.401907
TMEM44	1.75e-05	-0.287157	0.047	0.104	0.407502
FCER1G	1.81e-05	74.4257	0.798	0.855	0.420395
KIDINS220	1.83e-05	-0.513277	0.06	0.122	0.424571
SEC22B	1.84e-05	-0.270549	0.059	0.122	0.427941
TNIK	1.88e-05	-0.313481	0.121	0.208	0.436799
PTPN22	1.92e-05	-0.381651	0.051	0.109	0.446135
TAGLN2	2.1e-05	1.14922	0.525	0.695	0.488975
NR4A1	2.14e-05	-2.16337	0.32	0.453	0.497522
STMP1	2.15e-05	-0.958672	0.293	0.432	0.499071
SMS	2.15e-05	-3.17163	0.112	0.192	0.499124
SMIM15	2.2e-05	-0.538775	0.047	0.102	0.510668
PPM1G	2.22e-05	-0.639749	0.084	0.158	0.517407
CD63	2.24e-05	32.2068	0.947	0.962	0.521478
PMF1	2.28e-05	-0.279966	0.122	0.208	0.530808
ARPC5	2.38e-05	16.5554	0.336	0.507	0.552867
CCNG1	2.45e-05	-0.262607	0.159	0.263	0.57073
TUFM	2.52e-05	0.265842	0.184	0.299	0.587257
ATP6V0D1	2.6e-05	0.852193	0.127	0.217	0.60538
SEC63	2.62e-05	-0.294214	0.126	0.211	0.608986
NACA	2.83e-05	-1.79251	0.869	0.896	0.659185
GPATCH8	2.89e-05	-0.259436	0.052	0.109	0.672564
ARHGEF6	2.91e-05	-0.512506	0.162	0.262	0.677986
EIF3A	3.19e-05	-0.655945	0.114	0.199	0.742218
PABPC1	3.23e-05	-3.79192	0.626	0.774	0.75116
HSP90B1	3.24e-05	-6.88151	0.32	0.45	0.753153
SERP1	3.31e-05	-2.59806	0.456	0.64	0.770664
RPL10A	3.34e-05	15.198	0.903	0.921	0.777949
ATP1B3	3.4e-05	-3.86447	0.414	0.545	0.791055
ZFR	3.56e-05	-0.651847	0.049	0.102	0.829072
UFM1	3.77e-05	-0.526988	0.106	0.185	0.876082
LYN	3.77e-05	-0.30725	0.053	0.109	0.876763
2020-09-02	3.81e-05	-1.21787	0.356	0.505	0.886047
ADI1	3.84e-05	-0.285546	0.139	0.231	0.892475
PPIA	4.03e-05	11.0685	0.483	0.631	0.937196
NAE1	4.04e-05	-0.286285	0.059	0.118	0.939549
AP2S1	4.16e-05	15.7117	0.182	0.294	0.967086
OST4	4.43e-05	-0.47953	0.682	0.722	1
TMEM273	4.64e-05	-0.777365	0.114	0.197	1
FKBP5	4.65e-05	-5.51102	0.213	0.326	1
ACADM	4.77e-05	-0.393709	0.067	0.127	1
LYZ	4.86e-05	46.2072	0.086	0.158	1
TRABD	4.88e-05	-0.357894	0.056	0.113	1
CCNC	5.03e-05	-0.270605	0.069	0.131	1
SNF8	5.06e-05	-0.321552	0.106	0.185	1
CRIP1	5.84e-05	-0.299585	0.068	0.131	1
LY6E	5.94e-05	-5.12838	0.15	0.247	1
SLC25A36	6e-05	-0.405502	0.08	0.149	1
ODC1	6.06e-05	-0.375372	0.079	0.145	1
WSB1	6.08e-05	-0.654652	0.246	0.367	1
DEK	6.11e-05	4.09203	0.157	0.253	1
NSA2	6.52e-05	0.274886	0.166	0.267	1
TOB1	6.55e-05	-1.30286	0.077	0.142	1
UQCRB	6.6e-05	-1.79296	0.754	0.849	1
CPEB4	6.61e-05	-0.481182	0.218	0.342	1
TGS1	6.66e-05	-0.335281	0.049	0.102	1
RPN1	6.7e-05	-0.292929	0.068	0.129	1
RNF139	6.83e-05	-0.258324	0.113	0.192	1
BDP1	6.87e-05	-0.39735	0.059	0.116	1
TTI1	6.99e-05	0.969804	0.206	0.143	1
TCP1	7.01e-05	2.2029	0.164	0.265	1
FOXP1	7.01e-05	-0.761255	0.3	0.434	1
IKZF1	7.93e-05	-0.309883	0.082	0.147	1
DNAJC9	8.67e-05	-0.285602	0.148	0.237	1
PACSIN2	8.7e-05	-0.284064	0.071	0.133	1
ANKRD44	8.71e-05	-0.33524	0.114	0.192	1
C21orf91	9.12e-05	-1.21278	0.089	0.154	1
SNRPB	9.43e-05	-0.724234	0.215	0.33	1
LIMS1	9.6e-05	0.529675	0.217	0.332	1
ELOF1	0.00010694	-0.257196	0.069	0.129	1
KCNQ1OT1	0.00011059	-0.690426	0.075	0.134	1
SF3B1	0.00011272	-0.307028	0.148	0.237	1
NOP53	0.00011371	1.56407	0.531	0.656	1
YY1	0.00011522	0.291765	0.114	0.194	1
CCL18	0.00011785	6.08023	0.094	0.163	1
MS4A2	0.00011963	-1.25171	0.726	0.763	1
CALR	0.00012236	6.25123	0.238	0.349	1
SECISBP2	0.00012474	-0.487442	0.06	0.115	1
ESD	0.00012728	-0.348375	0.228	0.346	1
RPL6	0.00012937	2.20716	0.949	0.943	1
LIPA	0.00012962	-1.96091	0.069	0.129	1
MAT2B	0.00013288	-0.264228	0.064	0.122	1
BSG	0.00014277	3.26776	0.238	0.351	1
CELF1	0.00014307	-0.250491	0.054	0.106	1
SLC26A2	0.00014594	2.43794	0.376	0.509	1
RPL36	0.00014739	-11.7928	0.839	0.876	1
PPP1R10	0.00014924	-0.82609	0.131	0.21	1
RHOBTB3	0.00015556	-0.278857	0.175	0.267	1
RPLP0	0.00015593	-17.7928	0.733	0.826	1
GALNT3	0.00015942	-0.341535	0.064	0.12	1
SMCHD1	0.00015968	-0.48424	0.074	0.133	1
RTCB	0.00016056	0.746072	0.073	0.134	1
VAPA	0.00016625	-0.600692	0.44	0.595	1
HSD17B11	0.00016912	0.438696	0.233	0.357	1
TSG101	0.00017695	0.41173	0.122	0.201	1
VMA21	0.0001773	-0.353745	0.105	0.179	1
ZBTB20	0.00018118	-1.7833	0.204	0.303	1
ZNF667-AS1	0.00018133	-0.399412	0.056	0.108	1
LMBRD1	0.00018315	-0.257508	0.054	0.106	1
SARAF	0.00018394	-2.78593	0.696	0.828	1
AHNAK	0.00018751	0.587168	0.23	0.341	1
KRTCAP2	0.00019663	1.39047	0.143	0.226	1
MANF	0.00019944	-0.344934	0.182	0.28	1
LMNA	0.00020006	8.98931	0.809	0.844	1
RPS6KA3	0.00020466	-0.422169	0.056	0.108	1
RPS9	0.00021453	1.20715	0.938	0.934	1
CITED2	0.00021842	-0.547319	0.098	0.165	1
BCAP29	0.00021935	-0.252538	0.071	0.129	1
PRPS2	0.00022262	-0.255431	0.154	0.242	1
NORAD	0.0002273	-0.595075	0.108	0.177	1
ZRANB2	0.0002275	-0.379112	0.075	0.133	1
PRRC2C	0.00023162	-0.583514	0.201	0.303	1
CYB5B	0.00023418	-0.251391	0.091	0.156	1
GLUL	0.00024648	56.1583	0.766	0.86	1
ANXA2	0.00025113	35.2072	0.104	0.172	1
HLA-DRB5	0.00025349	9.20715	0.066	0.122	1
CALCOCO2	0.00026231	-0.267602	0.072	0.129	1
PAFAH1B2	0.00026287	-0.279948	0.069	0.125	1
NOP10	0.00026452	20.5971	0.28	0.407	1
PGK1	0.00027082	16.2701	0.255	0.371	1
EFCAB14	0.00029192	-0.360897	0.125	0.199	1
PLIN2	0.00029196	13.1881	0.792	0.785	1
TMOD1	0.00029292	-1.47458	0.109	0.181	1
CAPZA1	0.00030098	0.460042	0.209	0.314	1
PDCL3	0.00030367	-0.325242	0.161	0.251	1
ANP32B	0.00030372	2.98473	0.292	0.427	1
CXCL2	0.00030751	1.20715	0.068	0.124	1
DNAJC15	0.00031427	0.388182	0.142	0.226	1
UBXN4	0.00031653	-2.62863	0.205	0.314	1
CHD1	0.00031973	-1.52579	0.128	0.204	1
CFL1	0.00033208	44.2749	0.578	0.715	1
SLC38A2	0.00033489	-0.519219	0.103	0.172	1
DYNLRB1	0.00033541	1.54999	0.212	0.315	1
ALDH1A1	0.00033584	-2.29883	0.199	0.297	1
RPL5	0.00033913	-5.79285	0.903	0.91	1
HMGN3	0.00033996	-0.78572	0.28	0.412	1
LTC4S	0.00035004	-5.08162	0.762	0.767	1
RPL7A	0.00036036	23.4383	0.891	0.9	1
LAPTM5	0.00037424	-0.775209	0.706	0.812	1
CHP1	0.00037792	-0.662227	0.092	0.156	1
ICAM1	0.00043066	-2.92221	0.217	0.312	1
RNF149	0.00043974	1.27519	0.073	0.131	1
MAPKAPK3	0.00044319	-0.298283	0.058	0.108	1
CYB5R4	0.00045669	0.303001	0.055	0.104	1
ALAS1	0.00046453	0.500017	0.231	0.176	1
ADIPOR1	0.00046533	-0.512425	0.089	0.151	1
MYL6	0.00046636	94.7828	0.8	0.876	1
COMT	0.00048326	1.62096	0.126	0.203	1
RNH1	0.00048617	0.559001	0.198	0.303	1
SMC4	0.00048678	-0.390186	0.105	0.17	1
CLEC2B	0.00049476	-10.0636	0.119	0.192	1
AIF1	0.00051904	15.7602	0.054	0.102	1
CDK4	0.00052684	-0.251835	0.105	0.17	1
PDIA6	0.00053529	-0.586786	0.256	0.371	1
BEX2	0.00053583	-0.250387	0.074	0.127	1
AHR	0.00053784	-1.09856	0.241	0.337	1
APOE	0.00054866	-204.793	0.233	0.348	1
OLA1	0.00055316	-1.69504	0.085	0.145	1
TOMM7	0.00056563	-2.77618	0.616	0.756	1
CTSB	0.00057709	20.2071	0.268	0.373	1
RBM22	0.00057729	-0.385036	0.081	0.136	1
MRPS5	0.00057777	-0.37017	0.06	0.109	1
CLIC1	0.00058802	12.7898	0.795	0.799	1
VTI1B	0.0006045	-0.276632	0.135	0.211	1
STAU1	0.0006141	-0.327063	0.101	0.165	1
DYNLT1	0.0006497	-0.86011	0.283	0.403	1
SNHG8	0.00066124	-1.49825	0.466	0.606	1
RPL22	0.00067037	7.20714	0.868	0.878	1
ACTR3	0.00070375	-0.535563	0.347	0.484	1
SRI	0.00070607	-0.41901	0.348	0.493	1
VIM	0.00071628	197.207	0.959	0.968	1
BLVRB	0.00073604	-3.45961	0.084	0.142	1
SREK1IP1	0.0007476	-0.255974	0.067	0.118	1
MIR4435-2HG	0.00075464	-0.250329	0.087	0.145	1
PQLC3	0.00076582	0.254007	0.071	0.125	1
NFKBIB	0.0008467	-0.511714	0.069	0.12	1
NFU1	0.00084804	0.262851	0.176	0.269	1
INSIG1	0.00086644	-0.726266	0.069	0.118	1
SNX3	0.00089564	6.3466	0.455	0.62	1
EIF4E	0.00089626	-0.313892	0.102	0.163	1
CAPZA2	0.00089925	2.47494	0.266	0.387	1
GLUD1	0.00091053	-0.350421	0.056	0.102	1
CD82	0.00091415	-0.303474	0.265	0.38	1
FAAP20	0.00092012	-0.354281	0.086	0.142	1
RPL8	0.00092563	-6.79285	0.955	0.962	1
SPCS2	0.00093501	0.369375	0.358	0.518	1
SNAP23	0.00094581	-0.25527	0.152	0.231	1
NBDY	0.0009491	-0.540533	0.239	0.351	1
DDX1	0.00096269	0.260225	0.09	0.151	1
HNRNPA3	0.00099196	1.52547	0.358	0.505	1
H3F3A	0.00099842	25.08	0.732	0.837	1
CCNH	0.00100149	-0.543744	0.288	0.41	1
MTIF3	0.00101816	0.311064	0.118	0.185	1
AZIN1	0.00103749	-0.36827	0.097	0.156	1
UBE2D3	0.00105958	-3.72729	0.504	0.658	1
PHIP	0.00109411	-0.36261	0.127	0.201	1
NAP1L1	0.00109861	1.15189	0.47	0.629	1
TESC	0.00111704	-0.518387	0.207	0.299	1
CCNL1	0.0011279	-0.474297	0.318	0.427	1
CALM1	0.00113051	-1.85968	0.474	0.615	1
VKORC1	0.00115208	0.411642	0.122	0.19	1
SPATS2L	0.00116182	-0.51722	0.108	0.17	1
RAP1B	0.00116756	-0.265819	0.224	0.328	1
ARHGAP18	0.00121427	-2.47862	0.394	0.513	1
IGFBP7	0.00121727	-10.138	0.063	0.111	1
ARMCX3	0.00122371	-0.541825	0.188	0.276	1
GSTP1	0.00123614	-2.47959	0.457	0.455	1
PIM2	0.00124431	-1.02965	0.187	0.267	1
COA3	0.00125263	-0.316552	0.089	0.143	1
PABPC4	0.00125372	-0.441298	0.195	0.285	1
HNRNPDL	0.00126385	0.772978	0.36	0.5	1
RPS21	0.00126985	-0.786154	0.659	0.76	1
RASGEF1B	0.00129891	-0.474207	0.175	0.256	1
CXCR4	0.00137323	-0.359325	0.187	0.134	1
GNAI3	0.00140681	-0.310778	0.147	0.222	1
NAA20	0.00144891	1.17318	0.093	0.152	1
SSR4	0.00145005	3.53638	0.639	0.686	1
HES1	0.00145982	-8.72382	0.077	0.127	1
CSNK1D	0.00146306	0.337751	0.153	0.238	1
SPAG16	0.00151886	-0.352897	0.058	0.102	1
EIF5A	0.00153494	0.465633	0.226	0.323	1
GOLGB1	0.00153603	-0.956653	0.096	0.152	1
SERF2	0.00154578	30.0466	0.861	0.903	1
DUSP2	0.00156847	-14.5939	0.334	0.439	1
EVI2B	0.00163583	-5.26445	0.195	0.289	1
GDI2	0.00165023	-2.19166	0.248	0.353	1
EIF5	0.00165103	0.922841	0.533	0.543	1
LINC02207	0.00166237	-0.750554	0.13	0.197	1
HNRNPH2	0.00183802	0.281434	0.104	0.167	1
KIF5B	0.00187197	-0.474343	0.186	0.272	1
RAB1A	0.00189949	0.657809	0.187	0.278	1
TMEM176A	0.00193488	-0.287631	0.122	0.185	1
LSM4	0.00194236	-0.346033	0.221	0.323	1
AP3S1	0.00195337	-0.28327	0.361	0.5	1
SEC22C	0.00197893	-1.16673	0.17	0.249	1
GTF2B	0.00201106	0.533113	0.148	0.222	1
PTPRC	0.00203567	1.31895	0.22	0.326	1
RAB37	0.00205662	-0.6997	0.081	0.131	1
EIF1B	0.00206748	-0.498305	0.315	0.432	1
FCGRT	0.00208115	2.17767	0.091	0.145	1
FDX1	0.00208463	-0.491873	0.445	0.421	1
HSPB1	0.00210143	5.46404	0.234	0.33	1
PPP2R3C	0.00210884	0.30939	0.069	0.118	1
HSPH1	0.00219347	0.559521	0.086	0.14	1
RPL36A	0.00236468	-1.72216	0.414	0.539	1
RHBDD2	0.00241707	-0.837087	0.365	0.493	1
NDEL1	0.00243375	-0.919435	0.218	0.314	1
MAGOH	0.00243537	-0.465087	0.172	0.256	1
YWHAH	0.00249098	-0.810977	0.139	0.204	1
POLR2E	0.00259022	0.280507	0.111	0.174	1
HLA-DRA	0.00261508	125.207	0.208	0.297	1
ELOVL5	0.0027008	-4.32768	0.202	0.287	1
SEC61G	0.00274111	1.33376	0.35	0.471	1
BLVRA	0.00285571	0.273722	0.235	0.339	1
MDH2	0.00290664	-0.51912	0.173	0.256	1
EMP3	0.00298239	15.1895	0.622	0.746	1
CHST12	0.00298263	-0.700211	0.132	0.203	1
C6orf48	0.00300671	-2.83476	0.355	0.489	1
COTL1	0.00301545	8.56606	0.253	0.364	1
BLOC1S2	0.00308196	-0.352506	0.142	0.208	1
FAM50A	0.00318125	0.782155	0.119	0.181	1
MPC2	0.00343656	-0.28534	0.187	0.269	1
GPR183	0.003465	-1.31958	0.174	0.127	1
ANKRD11	0.00347195	-0.418649	0.067	0.109	1
PPIB	0.00347403	4.00094	0.232	0.324	1
PAG1	0.00359524	3.18598	0.268	0.367	1
PSMA3	0.00365635	0.358324	0.15	0.22	1
ASAH1	0.00368796	-17.4049	0.524	0.656	1
VAV1	0.0037456	-0.401848	0.062	0.102	1
TMEM60	0.00374623	0.279223	0.074	0.122	1
CCT8	0.00386181	0.644482	0.254	0.367	1
SUMO2	0.00398047	8.87916	0.652	0.774	1
IAH1	0.00398835	-0.402224	0.109	0.167	1
SSR3	0.00402959	-0.317067	0.144	0.211	1
PDIA3	0.00413422	0.600465	0.393	0.523	1
ATP1A1	0.00418171	-0.953881	0.118	0.177	1
BTBD10	0.0042638	-0.324956	0.066	0.108	1
COX7B	0.00429747	1.40889	0.324	0.452	1
PTPN6	0.00435906	3.39866	0.107	0.161	1
SPI1	0.00453542	1.10884	0.085	0.134	1
RACK1	0.00454798	1.20749	0.922	0.944	1
CCT5	0.00458058	1.31293	0.082	0.131	1
RHOA	0.00470271	-0.791978	0.354	0.486	1
ARID4A	0.00480412	-0.625191	0.144	0.211	1
TSPYL2	0.00483029	-0.272636	0.125	0.183	1
TMEM170A	0.00495687	0.36434	0.064	0.108	1
SMIM30	0.00496481	-0.392388	0.155	0.222	1
MGST3	0.00502265	27.8599	0.166	0.244	1
XRCC5	0.00507418	0.258547	0.182	0.263	1
SDF2L1	0.00529882	-0.599313	0.108	0.161	1
CPM	0.00550085	-2.96054	0.639	0.633	1
RPL36AL	0.0056595	14.5857	0.908	0.932	1
RBM25	0.00575986	0.27335	0.163	0.24	1
SERTAD1	0.0059429	-0.796173	0.199	0.278	1
SRP72	0.00595298	-0.428577	0.11	0.165	1
TSTD1	0.00606145	-0.577844	0.33	0.453	1
H2AFJ	0.00617563	-1.4042	0.107	0.163	1
ROCK1	0.00637492	-0.267194	0.13	0.192	1
TWF2	0.00665597	0.372863	0.08	0.127	1
NDUFS3	0.00666906	0.555573	0.12	0.179	1
EBAG9	0.00683203	0.292003	0.068	0.109	1
2020-09-07	0.00692583	-0.594675	0.423	0.568	1
TCF25	0.00700903	1.23221	0.185	0.265	1
NENF	0.00701206	-0.40523	0.261	0.36	1
LSM3	0.00706	-0.342521	0.253	0.355	1
A1BG	0.00706425	0.314668	0.101	0.156	1
TDRD3	0.00727924	-0.429726	0.325	0.305	1
DSTN	0.0072807	1.75863	0.304	0.419	1
ARPC4	0.00731249	2.31119	0.125	0.181	1
MAPK6	0.00742711	-0.482216	0.088	0.134	1
SGK1	0.00745383	-3.45556	0.265	0.355	1
STK4	0.00746372	-0.662622	0.314	0.414	1
CCL4	0.00747497	-49.7928	0.213	0.17	1
RAB5C	0.00753198	0.291506	0.132	0.195	1
BZW1	0.00769539	-0.654293	0.329	0.435	1
NDUFA12	0.00769588	0.355473	0.24	0.341	1
ST13	0.00771673	-0.724677	0.388	0.514	1
WDR45	0.0077575	0.258798	0.071	0.113	1
ENY2	0.00805388	0.258987	0.269	0.375	1
PIN4	0.00814157	0.273434	0.116	0.174	1
C4orf3	0.00847101	-0.361692	0.397	0.516	1
FBP1	0.00851991	36.1285	0.157	0.226	1
HPGD	0.00853111	-11.2266	0.567	0.676	1
CCNI	0.00854199	-10.2052	0.607	0.726	1
MAFF	0.00856924	-0.394774	0.157	0.215	1
VPS29	0.0086379	6.04773	0.352	0.486	1
CDC42	0.0089025	5.55419	0.347	0.453	1
SRSF8	0.0089805	-1.55187	0.104	0.156	1
FKBP2	0.00908633	1.21575	0.258	0.353	1
LAMTOR1	0.00938915	6.68182	0.218	0.303	1
UQCRH	0.00953299	1.34009	0.67	0.69	1
COMMD1	0.00956883	0.381081	0.1	0.152	1
CD53	0.00957661	0.322617	0.203	0.276	1
SOCS3	0.00969714	-0.355397	0.125	0.179	1
SNX10	0.00970298	1.23381	0.119	0.172	1
NFE2L2	0.00973935	0.758036	0.369	0.459	1
MINOS1	0.0098862	0.818189	0.312	0.432	1
NKTR	0.0100532	0.386543	0.138	0.204	1
BRI3	0.0101459	4.82637	0.074	0.115	1
KRCC1	0.0103793	0.614646	0.088	0.133	1
PHB	0.010395	0.493873	0.171	0.246	1
CHMP2B	0.0108254	0.3644	0.14	0.204	1
ATP5F1B	0.0108962	1.93849	0.312	0.427	1
STMN1	0.0110523	-19.5138	0.384	0.5	1
GADD45B	0.0113029	-4.66687	0.472	0.559	1
CREG1	0.0113607	-3.25789	0.123	0.179	1
ATP5MC3	0.0114599	3.06677	0.339	0.461	1
PLP2	0.0115275	-0.926713	0.199	0.272	1
CRIPT	0.0117372	0.313674	0.081	0.125	1
AMD1	0.0119126	-5.08033	0.206	0.285	1
ATP5MPL	0.0120623	-0.743553	0.315	0.43	1
XBP1	0.0123869	0.913544	0.216	0.297	1
UBA7	0.0124768	0.418865	0.094	0.142	1
SNRPF	0.0125662	0.303957	0.166	0.235	1
CTSS	0.0125996	11.1944	0.144	0.208	1
AP2M1	0.0126235	-1.00858	0.436	0.561	1
CCT6A	0.0127291	-0.294687	0.148	0.208	1
GSTM3	0.012907	-8.36668	0.137	0.195	1
RAP1A	0.013096	0.822931	0.289	0.384	1
ATP5F1E	0.0132225	20.188	0.685	0.815	1
HMGB2	0.0132515	-10.2819	0.216	0.296	1
CLTB	0.0132631	0.355093	0.137	0.197	1
PSMG2	0.013275	0.339107	0.18	0.251	1
ATF4	0.0134281	-0.351759	0.247	0.337	1
PITHD1	0.0136941	0.250926	0.125	0.181	1
RAB4A	0.014275	0.346989	0.096	0.143	1
GNAS	0.0143794	0.27621	0.208	0.289	1
ARMCX6	0.0144908	0.273386	0.085	0.129	1
RPS19BP1	0.0148128	0.279148	0.212	0.301	1
IL18	0.0148527	-0.475949	0.202	0.281	1
SKP1	0.0150382	3.44888	0.618	0.762	1
BCAS2	0.0151526	0.439533	0.222	0.31	1
ATP5MF	0.015203	0.983413	0.243	0.328	1
AKIRIN2	0.0152773	1.20577	0.078	0.118	1
G3BP2	0.0153665	-1.20081	0.176	0.242	1
LAMP1	0.0156048	-3.62804	0.177	0.247	1
CLU	0.0156736	-7.80825	0.65	0.733	1
PRPF31	0.0158118	0.330589	0.08	0.122	1
VASP	0.0158139	3.20805	0.151	0.211	1
RPS3A	0.0160597	-56.7861	0.967	0.975	1
RPS4X	0.0160722	-0.792847	0.989	0.987	1
IL2RG	0.016098	0.26519	0.106	0.073	1
KLF6	0.0161621	-15.7928	0.61	0.717	1
KLRG1	0.0163538	-0.357379	0.125	0.177	1
LCP1	0.0167248	-2.73471	0.263	0.351	1
NOL7	0.0168627	0.79158	0.171	0.24	1
CCDC47	0.0170362	0.273934	0.09	0.134	1
IDS	0.0170852	0.60299	0.322	0.414	1
CHMP2A	0.0171115	1.03586	0.195	0.265	1
ITM2B	0.0172088	-2.79068	0.809	0.862	1
AP1S3	0.017419	-0.929827	0.089	0.131	1
ARF4	0.0174201	-0.515547	0.165	0.229	1
GADD45A	0.0174488	0.260389	0.087	0.129	1
RGS2	0.0181485	4.20715	0.848	0.83	1
ERH	0.0181996	1.52221	0.331	0.441	1
UQCRQ	0.0182534	1.84193	0.392	0.53	1
CYB5A	0.0185999	3.49108	0.122	0.174	1
THYN1	0.0190988	-0.316264	0.087	0.129	1
WDR33	0.0196541	0.26872	0.135	0.192	1
CMC1	0.0197316	0.469802	0.077	0.116	1
USP48	0.0197739	-0.254267	0.073	0.109	1
NCL	0.0197812	4.82769	0.298	0.392	1
CSTB	0.0198867	38.2062	0.482	0.608	1
CUTC	0.0199984	0.261337	0.075	0.113	1
ERP44	0.0200241	1.84311	0.122	0.174	1
IRS2	0.0200714	-0.587607	0.185	0.256	1
NDUFS6	0.0200961	0.643605	0.216	0.299	1
NME3	0.020416	0.266782	0.126	0.181	1
ANP32A	0.0206865	0.536716	0.148	0.21	1
PNPLA8	0.0207403	-1.0451	0.131	0.181	1
PGLS	0.0215159	0.306645	0.099	0.143	1
EIF4A2	0.0215543	-4.43956	0.603	0.706	1
BLOC1S1	0.0218416	1.63646	0.221	0.296	1
TMEM14A	0.0221281	0.263301	0.11	0.159	1
DDX17	0.0223488	1.30909	0.185	0.256	1
MYDGF	0.0226898	1.01336	0.154	0.211	1
MRPL52	0.0227	0.915023	0.166	0.231	1
LSM6	0.0230537	0.528705	0.14	0.195	1
POLE3	0.0230539	0.368062	0.075	0.113	1
SRRM1	0.0230835	-0.473587	0.308	0.409	1
NAMPT	0.023195	-0.612544	0.221	0.289	1
HSP90AB1	0.0232439	26.4126	0.642	0.787	1
RBM3	0.0232867	-2.13462	0.272	0.362	1
CARHSP1	0.0235023	0.679993	0.08	0.118	1
CDIPT	0.0235756	0.27592	0.074	0.111	1
KDM6B	0.023608	-1.07349	0.291	0.376	1
HBP1	0.0237481	0.380017	0.148	0.211	1
TIMP1	0.0240041	-6.79285	0.599	0.627	1
PEBP1	0.0240292	0.744814	0.552	0.686	1
GUK1	0.0244634	2.71455	0.371	0.504	1
TXN	0.0245345	7.85178	0.556	0.616	1
TAPBP	0.024545	2.38402	0.134	0.188	1
IFITM3	0.0245941	-4.3189	0.205	0.269	1
PTGS2	0.0250408	4.04572	0.243	0.299	1
GNAI2	0.025051	-0.293967	0.105	0.151	1
DCTN2	0.0253162	-0.37587	0.099	0.142	1
RHEB	0.0254172	2.54281	0.242	0.33	1
HINT1	0.0254564	-3.65993	0.324	0.428	1
NDUFB3	0.0260452	0.390155	0.18	0.249	1
ADRB2	0.0263339	0.255551	0.144	0.201	1
HMGN2	0.0273026	-9.37306	0.408	0.541	1
C9orf78	0.0273126	0.25683	0.155	0.215	1
BTF3L4	0.0276655	0.648036	0.122	0.172	1
SLBP	0.0288661	0.258355	0.109	0.156	1
PROCR	0.0288931	0.498316	0.163	0.224	1
TRAPPC6A	0.0289002	0.485361	0.075	0.111	1
HSPA5	0.0295747	-0.398455	0.295	0.373	1
SLU7	0.030255	0.258516	0.088	0.127	1
PSMA4	0.0308363	1.6443	0.289	0.394	1
COX11	0.0314814	0.274025	0.089	0.129	1
ARL6IP1	0.0315769	0.822463	0.265	0.348	1
REL	0.0320989	1.8674	0.533	0.548	1
ITSN2	0.0321546	0.283083	0.105	0.151	1
COX6B1	0.0330271	-1.42867	0.483	0.627	1
TMBIM6	0.0332743	5.73627	0.368	0.475	1
EVI2A	0.0334634	-6.28888	0.198	0.265	1
PSMB7	0.0335145	2.95314	0.207	0.283	1
ZEB2	0.0336124	-0.378818	0.305	0.389	1
BAX	0.0336222	1.75661	0.228	0.299	1
SYTL3	0.0336941	-0.340394	0.419	0.543	1
SPTSSA	0.033845	0.293558	0.084	0.122	1
ATOX1	0.0345152	5.47047	0.13	0.181	1
HSP90AA1	0.0354801	-9.79285	0.544	0.667	1
EIF1AX	0.0357388	-0.825574	0.268	0.355	1
HNRNPA0	0.036457	-0.513899	0.433	0.559	1
MTDH	0.0370398	2.07668	0.352	0.459	1
IFI16	0.0378233	-2.00183	0.173	0.231	1
PNRC1	0.0381729	-0.775342	0.399	0.505	1
NEAT1	0.0385472	19.2047	0.771	0.817	1
SET	0.0393601	-0.649179	0.259	0.337	1
REEP5	0.0400129	5.04012	0.191	0.256	1
IQGAP1	0.0407956	0.256567	0.131	0.181	1
TPI1	0.0408502	-2.03828	0.623	0.676	1
TSEN34	0.0412743	0.253739	0.073	0.106	1
EIF6	0.0419696	0.302071	0.139	0.19	1
ELL2	0.0421403	-1.63345	0.293	0.382	1
AKR1B1	0.0423299	1.74258	0.131	0.179	1
TPSG1	0.042465	0.576142	0.101	0.073	1
ETFB	0.043095	0.869598	0.199	0.269	1
KMT2E	0.0442683	1.04947	0.397	0.396	1
LYL1	0.0444398	0.329127	0.143	0.195	1
NCF4	0.0447858	0.709381	0.167	0.142	1
MYL12A	0.0449318	16.195	0.705	0.797	1
ABCE1	0.0454702	0.25884	0.071	0.102	1
VAMP8	0.0455537	32.0714	0.534	0.584	1
POLR2L	0.0459518	0.885451	0.272	0.355	1
RFC1	0.0471369	-0.32447	0.08	0.115	1
LEPROTL1	0.047558	0.28032	0.26	0.339	1
HSPD1	0.0478409	-0.887087	0.2	0.263	1
SELENOK	0.0487002	-32.763	0.793	0.846	1
GNG5	0.0491366	6.21202	0.286	0.371	1
RNF145	0.0493664	-0.886695	0.217	0.281	1
TMEM220	0.0496152	0.268829	0.082	0.116	1
ALG5	0.0503175	0.493494	0.097	0.133	1
H2AFY	0.0505216	1.1178	0.148	0.197	1
FBXO7	0.0512452	0.383003	0.116	0.161	1
ERP29	0.051971	0.37656	0.254	0.342	1
MT2A	0.0552273	-106.786	0.626	0.624	1
CLK1	0.0554153	-0.549567	0.291	0.378	1
RAB18	0.0570442	0.341248	0.11	0.151	1
NDUFV2	0.0574349	0.613311	0.273	0.355	1
SCOC	0.0575278	0.251169	0.094	0.131	1
RILPL2	0.0585377	-5.47964	0.204	0.269	1
TMEM230	0.0588356	-0.362318	0.264	0.349	1
ADH5	0.0591464	0.418224	0.079	0.111	1
RHOG	0.0591992	3.16547	0.285	0.369	1
CD83	0.0602161	2.65515	0.308	0.385	1
BAZ1A	0.0609236	0.461176	0.219	0.199	1
TIMM8B	0.0615416	0.382555	0.116	0.159	1
PSMA2	0.062349	1.08835	0.251	0.333	1
IDH3B	0.0626032	0.265966	0.089	0.124	1
TFDP2	0.0636418	-0.266977	0.149	0.195	1
OS9	0.0647916	0.521299	0.101	0.14	1
GSTK1	0.064966	-0.783288	0.256	0.339	1
ARRB2	0.0651281	0.960005	0.123	0.167	1
TRIR	0.0656393	1.03779	0.438	0.57	1
SQSTM1	0.0664102	-0.53039	0.436	0.547	1
TNFRSF18	0.0666813	0.315426	0.148	0.12	1
LPXN	0.0668464	-0.934169	0.101	0.136	1
GTF2A2	0.0668829	0.252709	0.212	0.281	1
GNA15	0.0673196	0.433928	0.203	0.181	1
YBX1	0.0675445	-3.79285	0.832	0.891	1
ANP32E	0.0688359	0.3943	0.135	0.183	1
SELENOM	0.0695652	0.264977	0.123	0.167	1
SAP18	0.0706501	1.3383	0.509	0.656	1
FAM173A	0.0706724	0.274298	0.101	0.138	1
S100A10	0.0707881	75.1585	0.413	0.53	1
ZC3H15	0.0709614	-0.446162	0.204	0.267	1
CCDC12	0.0721967	0.287814	0.161	0.215	1
COMMD3	0.0723076	0.254132	0.17	0.224	1
EXOSC8	0.0733165	0.325144	0.165	0.22	1
SDHB	0.0738091	1.04873	0.136	0.183	1
HDC	0.0738985	-0.564186	0.349	0.441	1
COPS6	0.07419	0.257926	0.195	0.254	1
SLC25A6	0.0745532	-8.79231	0.655	0.711	1
BIRC3	0.0747218	-21.7931	0.744	0.699	1
UQCR10	0.0753157	1.39926	0.294	0.38	1
UBC	0.0755669	19.4691	0.577	0.665	1
ATP6V0B	0.0760321	6.69758	0.454	0.568	1
NPC2	0.0762842	10.207	0.58	0.69	1
ARF1	0.0796652	1.17115	0.355	0.45	1
GLRX	0.0799635	9.05893	0.157	0.206	1
CCDC88A	0.0812872	-0.378605	0.162	0.21	1
RAB5IF	0.0816834	0.408465	0.127	0.168	1
WDR1	0.0831211	0.342876	0.083	0.113	1
ANXA11	0.0831388	-0.679664	0.351	0.452	1
DDX27	0.0835909	0.416624	0.114	0.154	1
DNAJB9	0.0839357	-0.794502	0.263	0.335	1
UFD1	0.0842482	0.277865	0.096	0.129	1
SCGB3A1	0.084359	35.1802	0.198	0.238	1
PSMD6	0.0858378	0.377818	0.101	0.136	1
RAB2A	0.0859003	0.442329	0.216	0.283	1
NFKB1	0.0866203	-0.399254	0.211	0.186	1
RHEX	0.0874927	-1.91957	0.579	0.667	1
IQGAP2	0.0880655	-0.576353	0.132	0.174	1
TYMP	0.0894904	30.1854	0.198	0.26	1
ROMO1	0.0895061	0.290644	0.166	0.217	1
RHOH	0.0900507	-7.65353	0.575	0.608	1
PRDX1	0.0917281	16.1398	0.505	0.62	1
CNIH4	0.0928621	1.50655	0.097	0.131	1
TSPO	0.0938109	32.985	0.488	0.608	1
FKBP1A	0.0947983	4.96367	0.315	0.394	1
NDUFB1	0.0964818	-0.628136	0.308	0.405	1
C8orf59	0.0967056	0.51165	0.29	0.294	1
HERPUD1	0.0970902	-0.3134	0.254	0.328	1
NECAP2	0.0976145	0.259428	0.076	0.104	1
SMIM7	0.0986394	0.313792	0.094	0.127	1
CALM2	0.0997207	16.1839	0.747	0.835	1
FOXO3	0.0998473	-0.919154	0.076	0.104	1
MRPS18B	0.100407	0.283055	0.098	0.131	1
PSMB5	0.10049	0.373017	0.188	0.249	1
ATP6V0E1	0.101127	1.352	0.629	0.697	1
SUB1	0.102049	-0.486683	0.558	0.681	1
C1orf56	0.102596	0.555266	0.222	0.21	1
ASNA1	0.103085	0.253073	0.084	0.113	1
SUCLG1	0.10325	0.384203	0.1	0.133	1
HLA-E	0.10378	3.30212	0.531	0.625	1
TMEM176B	0.107014	-5.27051	0.406	0.414	1
TMA7	0.107643	2.82432	0.565	0.685	1
WASHC3	0.108145	0.567932	0.131	0.111	1
CD9	0.108289	4.19809	0.76	0.839	1
MRPS21	0.108447	0.285831	0.298	0.391	1
KRT19	0.109572	-6.29833	0.109	0.14	1
YME1L1	0.109975	-0.487451	0.125	0.159	1
VPS28	0.110472	1.38007	0.327	0.412	1
MDH1	0.111008	3.12686	0.172	0.22	1
SNX17	0.111149	0.487158	0.145	0.19	1
ANXA1	0.111963	31.2046	0.873	0.909	1
EIF4E2	0.11229	0.34124	0.109	0.145	1
BTG3	0.113421	0.25654	0.107	0.142	1
ACOT7	0.115107	2.19226	0.279	0.355	1
MRPL40	0.116498	0.320062	0.08	0.108	1
EDF1	0.117203	-0.362317	0.503	0.622	1
SEM1	0.118419	1.63484	0.3	0.385	1
CHCHD10	0.119164	-3.74003	0.191	0.242	1
TPRKB	0.119499	0.360055	0.141	0.185	1
PUF60	0.119533	0.257406	0.117	0.152	1
PYCARD	0.119632	7.52654	0.267	0.351	1
VDAC1	0.119762	-0.932166	0.217	0.274	1
EEF1B2	0.119981	-10.7928	0.696	0.754	1
MBP	0.121378	0.320979	0.114	0.149	1
EMC3	0.122977	0.415994	0.114	0.151	1
EZR	0.123288	-3.54815	0.163	0.21	1
GGNBP2	0.124098	0.769333	0.166	0.217	1
TMEM147	0.124102	1.0655	0.255	0.324	1
ARPC3	0.124441	17.8353	0.675	0.74	1
TWISTNB	0.125181	-0.784622	0.225	0.208	1
UBB	0.125295	49.0496	0.884	0.919	1
TRAPPC2L	0.125413	0.480112	0.079	0.106	1
SCAMP2	0.125484	0.49074	0.136	0.177	1
NUTF2	0.125613	0.859719	0.102	0.084	1
PNKD	0.126339	0.33468	0.135	0.177	1
SEC14L1	0.126739	0.342371	0.078	0.104	1
UMPS	0.126755	0.333509	0.077	0.104	1
MYLIP	0.126806	0.276241	0.098	0.127	1
HLA-DPA1	0.126966	32.2072	0.181	0.168	1
SAP30BP	0.127236	0.373573	0.09	0.12	1
TUBB4B	0.127626	-0.540659	0.187	0.238	1
ACTG1	0.127813	10.2038	0.456	0.547	1
ZCCHC17	0.130672	0.568729	0.099	0.131	1
ISG15	0.131022	-7.72571	0.193	0.242	1
MRPL57	0.131732	0.289822	0.178	0.228	1
ZNF394	0.131949	0.360858	0.094	0.124	1
CIB1	0.132537	0.795509	0.239	0.308	1
MCFD2	0.13262	0.286749	0.084	0.111	1
PRMT1	0.133942	0.31033	0.129	0.167	1
FAIM	0.134633	0.305868	0.131	0.111	1
LAMTOR2	0.13482	3.60931	0.233	0.296	1
RTN4	0.136265	4.19593	0.387	0.487	1
JPX	0.136271	0.342668	0.084	0.111	1
DUSP10	0.13713	0.38759	0.279	0.341	1
DUT	0.138271	-5.4264	0.22	0.28	1
GYPC	0.141544	0.298115	0.114	0.147	1
DGCR6L	0.141656	0.387746	0.077	0.102	1
STXBP2	0.146388	6.41986	0.161	0.21	1
C9orf16	0.148531	-0.264255	0.38	0.475	1
TKT	0.149665	2.24293	0.131	0.167	1
CAPG	0.150095	17.2071	0.716	0.771	1
SLC25A3	0.150218	3.69028	0.526	0.638	1
MEA1	0.150418	0.318815	0.137	0.176	1
RAB7A	0.150668	0.41999	0.271	0.333	1
METTL21A	0.150961	-1.11936	0.161	0.199	1
NAA10	0.150978	-0.33822	0.202	0.258	1
SH3BGRL	0.153559	1.06188	0.416	0.53	1
CLTA	0.155276	1.39273	0.189	0.237	1
CMTM7	0.155463	0.313822	0.164	0.208	1
NDUFA4	0.155993	-0.804058	0.845	0.896	1
CDC37	0.156758	0.284699	0.217	0.278	1
MRPL11	0.156783	0.388629	0.099	0.127	1
SYF2	0.158174	-1.98925	0.373	0.464	1
MRPL32	0.159105	0.324803	0.171	0.219	1
SEC11A	0.159297	-2.78374	0.377	0.461	1
CHCHD2	0.160242	18.5506	0.607	0.708	1
RAC2	0.160322	-2.97421	0.535	0.67	1
NR1H2	0.161534	0.327669	0.136	0.176	1
ATP5MG	0.161961	4.20666	0.723	0.781	1
STX8	0.163564	0.32093	0.111	0.143	1
SYAP1	0.165271	-10.1166	0.482	0.572	1
COPE	0.166978	-0.267149	0.286	0.367	1
PARK7	0.167075	2.305	0.426	0.541	1
ZNHIT3	0.16929	0.38676	0.12	0.154	1
GABPB1-AS1	0.169848	-0.262348	0.084	0.109	1
OAT	0.171009	0.281591	0.084	0.109	1
ACAP1	0.171498	0.326773	0.087	0.113	1
RPL7L1	0.171915	0.342762	0.114	0.145	1
LSM1	0.172311	0.296369	0.113	0.143	1
TXNDC17	0.173058	1.23764	0.113	0.145	1
SLC16A3	0.173326	1.71643	0.225	0.285	1
LRMDA	0.174294	0.501758	0.096	0.125	1
DPY30	0.17435	-1.88486	0.176	0.224	1
HLA-A	0.178245	-3.79319	0.791	0.81	1
SRA1	0.178674	0.292408	0.097	0.125	1
MAP1LC3B	0.179158	0.744163	0.292	0.378	1
SPSB3	0.17984	0.531684	0.089	0.116	1
PDHB	0.182718	0.288428	0.102	0.131	1
PSMA1	0.183516	0.996447	0.273	0.342	1
LDHA	0.184405	2.00031	0.323	0.385	1
SMIM1	0.184893	0.544687	0.184	0.177	1
ETFA	0.185143	0.357475	0.112	0.143	1
LEO1	0.187232	0.671259	0.281	0.29	1
RBX1	0.195187	4.28011	0.326	0.41	1
PSMD7	0.196105	0.325961	0.183	0.233	1
DECR1	0.196132	0.730855	0.131	0.167	1
C2orf74	0.197589	0.483809	0.079	0.102	1
MRPL55	0.197605	0.327952	0.141	0.176	1
RGS13	0.197636	-2.82512	0.687	0.772	1
NEDD9	0.199546	-1.02683	0.087	0.109	1
PRELID1	0.200671	0.536084	0.263	0.269	1
JTB	0.200761	0.324558	0.397	0.444	1
MOB4	0.201243	0.468716	0.102	0.131	1
NHP2	0.201812	0.295997	0.188	0.238	1
RANBP1	0.202284	-0.344628	0.251	0.308	1
SF3B2	0.203345	-0.513576	0.153	0.192	1
BABAM1	0.204317	0.377572	0.099	0.125	1
TPM1	0.204482	0.420502	0.101	0.129	1
SRSF9	0.204897	0.420006	0.242	0.319	1
CD74	0.20518	151.207	0.32	0.389	1
MPG	0.205488	0.258372	0.183	0.229	1
MBD4	0.205897	0.331505	0.145	0.183	1
NDUFS5	0.208154	3.18888	0.499	0.579	1
ANAPC11	0.210204	0.640258	0.259	0.324	1
NUCB1	0.210405	3.66673	0.132	0.167	1
POLR3K	0.211776	0.518983	0.084	0.108	1
MRPL41	0.212305	-0.281241	0.195	0.237	1
PDCD5	0.212546	0.322481	0.096	0.122	1
MTCH1	0.212577	0.334213	0.086	0.109	1
RAC1	0.214284	20.3651	0.461	0.586	1
TUBA1A	0.215738	9.07941	0.448	0.441	1
PSENEN	0.216432	-2.28437	0.105	0.131	1
TMED9	0.218905	0.544397	0.2	0.256	1
TUBB	0.219128	1.59508	0.339	0.427	1
OXA1L	0.220823	0.292592	0.174	0.217	1
SOX4	0.221192	-3.06364	0.105	0.133	1
CNBP	0.223115	2.19182	0.51	0.629	1
NRBP1	0.223883	0.274375	0.095	0.122	1
IFI27L2	0.225188	0.320146	0.148	0.186	1
UBE2L3	0.226271	1.15377	0.267	0.339	1
COX7C	0.226322	11.8258	0.765	0.81	1
BHLHE40	0.226568	-0.371866	0.328	0.392	1
PSMG1	0.227289	0.493721	0.101	0.129	1
ECH1	0.227691	0.284905	0.307	0.394	1
GAPDH	0.228267	14.2034	0.707	0.758	1
PRKCA	0.229665	0.614314	0.108	0.095	1
VEGFA	0.233585	-0.280099	0.193	0.24	1
TENT5A	0.23452	-0.695737	0.174	0.215	1
TMEM160	0.235019	0.339508	0.223	0.276	1
SPCS1	0.235511	3.31331	0.547	0.627	1
RNF115	0.23705	0.500616	0.196	0.194	1
TMEM165	0.237126	1.09679	0.119	0.149	1
ST3GAL4	0.238365	0.758643	0.217	0.22	1
ABHD14A	0.239745	0.339669	0.101	0.127	1
RGS10	0.241148	-3.11482	0.555	0.608	1
AK6	0.242744	-8.72831	0.155	0.147	1
CMAS	0.243211	0.425125	0.109	0.136	1
FNIP1	0.245258	0.343479	0.087	0.109	1
ADRM1	0.245545	0.651015	0.198	0.195	1
COX8A	0.245662	9.64771	0.43	0.543	1
GSDMD	0.24568	0.452309	0.114	0.143	1
CYB5R3	0.246762	0.265324	0.108	0.134	1
PSME2	0.249265	7.95708	0.244	0.251	1
NUCB2	0.250579	-1.20496	0.137	0.168	1
ATP5PF	0.251335	-2.89064	0.466	0.575	1
CDC42EP3	0.251505	-1.0057	0.274	0.337	1
RPAIN	0.251516	0.284285	0.116	0.143	1
SELENOW	0.255534	-2.40328	0.258	0.306	1
IFI6	0.256158	-6.75395	0.101	0.124	1
YTHDF2	0.257902	0.253261	0.104	0.129	1
PRKRA	0.258019	0.311886	0.151	0.185	1
SEPHS2	0.258171	0.792295	0.1	0.124	1
KDELR1	0.258859	0.425717	0.127	0.158	1
IMP4	0.259563	0.321171	0.11	0.136	1
PPP4R2	0.260396	0.570493	0.086	0.109	1
TMEM134	0.26045	0.449869	0.105	0.131	1
MYL12B	0.26296	2.87282	0.583	0.647	1
PAK1	0.263418	0.254602	0.161	0.199	1
SERBP1	0.26609	-0.413947	0.313	0.38	1
PKM	0.267339	0.601302	0.332	0.4	1
MAOB	0.267407	-0.767759	0.46	0.552	1
ECHS1	0.267906	0.279012	0.13	0.159	1
ZNF622	0.269427	0.252248	0.096	0.12	1
TRAF3IP3	0.270443	0.343785	0.148	0.183	1
PSMB8	0.271455	0.335242	0.211	0.265	1
MTHFD2	0.277758	-2.56785	0.212	0.251	1
PSMC5	0.278648	0.29842	0.191	0.235	1
TRAPPC2B	0.278648	0.498924	0.122	0.151	1
JUND	0.279066	-2.01827	0.325	0.401	1
HLA-DPB1	0.280098	31.2072	0.161	0.154	1
DYNC1H1	0.280212	0.304602	0.127	0.156	1
SERPINB1	0.280441	3.82521	0.348	0.367	1
NUDT14	0.281326	-0.337558	0.174	0.163	1
COX6C	0.2822	-1.41231	0.498	0.615	1
PRKD3	0.283177	0.270565	0.101	0.124	1
RNF114	0.284558	0.541278	0.149	0.185	1
PLGRKT	0.286294	0.501934	0.331	0.355	1
MYH9	0.287675	0.348846	0.085	0.106	1
GRPEL1	0.290588	0.395543	0.105	0.131	1
ARPP19	0.29184	0.261688	0.144	0.174	1
CXCL16	0.296507	1.24801	0.224	0.271	1
SLC25A5	0.296571	-0.793247	0.441	0.477	1
ESYT1	0.296857	0.391941	0.109	0.134	1
RPS27L	0.298235	-6.29245	0.576	0.677	1
2020-09-09	0.298788	0.466023	0.119	0.147	1
COX7A2	0.299104	3.53761	0.546	0.665	1
METTL26	0.302561	0.276611	0.152	0.185	1
C3AR1	0.302785	0.416787	0.114	0.14	1
ATP6V1F	0.306258	7.9623	0.65	0.722	1
TPST2	0.308271	0.34316	0.303	0.323	1
MPC1	0.310453	0.29296	0.156	0.188	1
KIAA1522	0.31587	0.465307	0.093	0.115	1
SMIM26	0.317909	1.79859	0.27	0.335	1
KPNA2	0.318517	0.331576	0.095	0.116	1
CDC26	0.320752	0.292187	0.18	0.219	1
LRRFIP1	0.321312	9.06278	0.32	0.394	1
NAXE	0.323291	0.673675	0.106	0.097	1
CYBA	0.323328	34.2062	0.68	0.776	1
DUSP23	0.324634	0.272678	0.114	0.138	1
CHMP4A	0.325124	0.333138	0.264	0.324	1
STARD10	0.330186	0.500822	0.13	0.159	1
RBM7	0.332875	0.679171	0.11	0.133	1
ANAPC16	0.338529	-4.53134	0.422	0.518	1
NDUFB9	0.341465	0.361405	0.283	0.351	1
NPM1	0.342595	-3.79951	0.669	0.769	1
ACP5	0.342721	-0.785599	0.132	0.156	1
DAP3	0.344677	0.273277	0.099	0.12	1
GADD45GIP1	0.345231	0.801783	0.284	0.339	1
FHL1	0.345251	0.483896	0.094	0.115	1
ARL6IP5	0.347705	-0.944318	0.441	0.529	1
RBM39	0.351148	-2.78094	0.467	0.561	1
LAGE3	0.352531	0.392704	0.186	0.185	1
RNF130	0.353626	-0.750281	0.496	0.611	1
PSMD13	0.357538	0.457249	0.134	0.161	1
RABAC1	0.360678	0.588955	0.268	0.337	1
SEMA4D	0.363317	0.429416	0.101	0.122	1
PFN1	0.366199	37.4948	0.64	0.708	1
SNRPD1	0.367164	0.370075	0.2	0.238	1
PTPN18	0.367598	0.295554	0.092	0.111	1
TAF1D	0.371064	1.34537	0.193	0.226	1
ENO1	0.371294	15.9567	0.368	0.43	1
GSTO1	0.371765	16.8451	0.297	0.358	1
COX6A1	0.373582	2.67294	0.521	0.62	1
LGALS3	0.374419	-10.7928	0.617	0.719	1
EIF3L	0.374974	1.31388	0.42	0.514	1
UBE2E3	0.376869	0.365948	0.131	0.158	1
CDC42SE1	0.3774	0.5723	0.189	0.19	1
TMEM183A	0.379465	0.490968	0.1	0.12	1
RPA3	0.38278	0.289618	0.09	0.108	1
PKIG	0.384602	0.714935	0.215	0.228	1
ARL4A	0.385952	1.20668	0.213	0.215	1
SOD1	0.38596	-4.3608	0.468	0.527	1
LDHB	0.388479	3.6093	0.576	0.642	1
TUBA1B	0.391083	26.4571	0.576	0.649	1
EIF3M	0.391528	1.08867	0.341	0.418	1
MRPL34	0.393924	0.317335	0.157	0.186	1
CORO1A	0.396614	0.394849	0.124	0.149	1
ZC3HAV1	0.397724	0.317969	0.112	0.133	1
TM2D3	0.399741	0.313541	0.114	0.134	1
SUPT4H1	0.400577	0.366061	0.276	0.348	1
NDUFB11	0.404204	-1.57534	0.307	0.333	1
PSMA7	0.404581	8.15747	0.453	0.559	1
IDNK	0.405634	0.40159	0.092	0.109	1
VWA5A	0.413429	-0.676317	0.607	0.661	1
FIBP	0.415411	0.518131	0.148	0.181	1
TYROBP	0.416143	40.2072	0.761	0.799	1
ATP5MD	0.418394	3.27642	0.418	0.507	1
HSBP1	0.418487	-2.83351	0.217	0.258	1
TGIF1	0.419656	-0.892039	0.237	0.246	1
COPS9	0.420377	0.478089	0.247	0.305	1
BRK1	0.424603	2.55882	0.472	0.586	1
SNRPD2	0.428333	4.1953	0.502	0.593	1
POP5	0.432697	0.644452	0.114	0.108	1
PHLDA1	0.433558	0.540407	0.109	0.124	1
PHACTR1	0.435034	-0.536238	0.134	0.156	1
ARID1B	0.435213	0.539305	0.139	0.167	1
POMP	0.435672	6.99392	0.463	0.557	1
C4orf48	0.44055	0.342934	0.311	0.341	1
GPAT3	0.440875	0.399866	0.103	0.122	1
DNAJB1	0.441143	-2.24967	0.229	0.272	1
CISD2	0.442056	-0.780888	0.1	0.118	1
COX5B	0.442139	-1.5405	0.451	0.55	1
PPP1R18	0.44326	0.252165	0.093	0.109	1
PSMB3	0.444686	5.64823	0.267	0.323	1
TXNL4A	0.445371	0.496312	0.144	0.142	1
CREB1	0.445846	0.319078	0.088	0.104	1
TXNDC12	0.446426	0.517413	0.124	0.151	1
FBXL15	0.446833	0.522843	0.109	0.129	1
CTSW	0.447885	0.280528	0.151	0.179	1
CCDC107	0.456885	0.50009	0.114	0.108	1
CAMLG	0.457432	0.300627	0.269	0.326	1
MRPS6	0.459061	-0.632478	0.151	0.176	1
HSPA8	0.460723	1.06782	0.426	0.457	1
RTRAF	0.461559	0.835685	0.328	0.398	1
GOLPH3	0.461627	0.627462	0.086	0.102	1
ELOB	0.464804	4.20568	0.436	0.507	1
GMFG	0.465082	1.92475	0.44	0.498	1
DDRGK1	0.465716	0.389647	0.094	0.111	1
MZT2B	0.466597	0.262281	0.206	0.244	1
UQCR11	0.466899	8.05485	0.461	0.568	1
SERPINB6	0.467744	0.309373	0.247	0.299	1
REXO2	0.47102	0.398573	0.094	0.111	1
EIF3K	0.472144	-3.78519	0.573	0.658	1
GPR34	0.475166	0.386395	0.118	0.14	1
LGALS1	0.476095	-33.7919	0.593	0.634	1
NT5C	0.477061	0.37515	0.13	0.154	1
MATK	0.477344	0.27619	0.11	0.129	1
NFE2L3	0.480237	0.332457	0.129	0.151	1
AC084033.3	0.48844	0.399976	0.141	0.136	1
HEXB	0.489822	-2.98955	0.201	0.242	1
TSSC4	0.496245	0.490756	0.087	0.102	1
BTF3	0.497715	0.298858	0.744	0.821	1
H2AFZ	0.501114	-6.79284	0.508	0.606	1
GRN	0.50169	22.7795	0.176	0.206	1
BUD31	0.50516	0.47544	0.18	0.219	1
NDUFC2	0.507944	-1.17233	0.384	0.47	1
MT1F	0.509326	0.846689	0.139	0.14	1
HCST	0.518579	-0.264124	0.251	0.26	1
PHPT1	0.525538	-1.3016	0.287	0.349	1
CNRIP1	0.525752	-3.02135	0.345	0.378	1
EEF1D	0.526841	-2.78533	0.8	0.848	1
APOBEC3C	0.527773	0.626782	0.125	0.122	1
VDAC2	0.52886	-0.53143	0.345	0.385	1
RAB11A	0.531317	0.41512	0.178	0.206	1
BCL2A1	0.536315	-1.85614	0.284	0.306	1
DDAH2	0.536926	0.290263	0.287	0.346	1
NDUFB2	0.537606	4.48918	0.489	0.557	1
IFITM2	0.540034	-6.75904	0.582	0.602	1
OCIAD2	0.540636	0.631122	0.135	0.136	1
PSMC3	0.545332	0.364009	0.182	0.215	1
TOPORS	0.548178	0.316906	0.104	0.12	1
SH3BGRL3	0.550985	18.2071	0.809	0.884	1
SPAG7	0.552041	0.293383	0.195	0.228	1
TMEM219	0.553012	0.933834	0.299	0.364	1
NCOR1	0.553736	0.389178	0.198	0.237	1
PIH1D1	0.558366	0.523235	0.144	0.147	1
ALOX5AP	0.560998	46.1513	0.898	0.898	1
NAGK	0.566585	0.346731	0.092	0.106	1
NPM3	0.568732	0.451264	0.089	0.102	1
GTF3C6	0.571725	0.407169	0.195	0.204	1
DYNLL1	0.571745	-12.6429	0.63	0.713	1
SNRPE	0.572428	0.582428	0.249	0.297	1
MAF1	0.575735	0.318494	0.161	0.186	1
INKA1	0.577018	0.324284	0.09	0.102	1
BST2	0.577198	-5.41454	0.453	0.518	1
DHRS4L2	0.57775	0.325658	0.09	0.102	1
FHL3	0.578984	0.433333	0.12	0.14	1
COX5A	0.582737	1.17768	0.303	0.364	1
MSRB2	0.586053	0.599462	0.106	0.122	1
BCL7B	0.58911	0.347964	0.152	0.176	1
EIF3G	0.596017	0.547871	0.277	0.305	1
NXT1	0.59748	0.579527	0.179	0.186	1
TSEN54	0.606528	0.2864	0.273	0.292	1
EIF3I	0.606945	0.419487	0.22	0.235	1
MRPL51	0.609822	0.324058	0.292	0.353	1
CWC25	0.613308	0.81541	0.105	0.104	1
FXYD5	0.614776	-1.1795	0.662	0.747	1
EMD	0.622441	0.471717	0.114	0.131	1
UQCRC1	0.626407	1.16703	0.123	0.142	1
ATP5IF1	0.631462	-5.12707	0.361	0.409	1
GSN	0.633382	0.861547	0.21	0.224	1
AL157895.1	0.63535	-0.636766	0.483	0.554	1
UXT	0.64002	0.483621	0.307	0.366	1
DBI	0.640195	-5.79029	0.621	0.699	1
CCL4L2	0.644429	11.2072	0.122	0.134	1
PTMS	0.646455	0.255682	0.101	0.113	1
GABPB1	0.650006	0.497598	0.191	0.203	1
TMEM59	0.652969	-1.98315	0.543	0.642	1
H2AFV	0.654358	-1.94067	0.338	0.401	1
SELENOS	0.654573	0.381247	0.218	0.233	1
EDEM2	0.655505	0.335664	0.102	0.115	1
PSMC2	0.65625	0.810322	0.179	0.206	1
GLRX3	0.660526	0.383174	0.103	0.116	1
ATP5MC2	0.665571	-6.81022	0.718	0.785	1
TNFRSF4	0.669184	0.323679	0.162	0.167	1
MRPL14	0.670523	0.250772	0.141	0.161	1
CTSC	0.672834	-0.788166	0.155	0.177	1
MED21	0.675129	0.46908	0.097	0.109	1
S100A11	0.676038	127.186	0.664	0.751	1
ATP5F1D	0.67748	2.00556	0.401	0.466	1
RAB13	0.678437	0.45255	0.154	0.176	1
PLA2G16	0.680225	0.523021	0.159	0.167	1
AHI1	0.680522	0.724798	0.113	0.129	1
ATP5F1C	0.681379	-0.438512	0.391	0.459	1
CKLF	0.681606	-1.18287	0.705	0.758	1
TMEM256	0.681706	0.406393	0.187	0.219	1
HYI	0.685835	0.496516	0.092	0.104	1
LAIR1	0.686171	4.26294	0.158	0.159	1
ARMH1	0.690258	0.404307	0.149	0.152	1
KTN1	0.695896	-0.250851	0.289	0.335	1
TRMT112	0.698333	0.320674	0.45	0.554	1
RAN	0.699148	0.493311	0.354	0.418	1
RSL1D1	0.707044	-0.742558	0.251	0.283	1
CD48	0.70816	0.673029	0.215	0.24	1
MRPL18	0.719451	0.313367	0.14	0.156	1
DERL2	0.725251	0.589262	0.106	0.108	1
UCP2	0.726618	0.589132	0.135	0.152	1
CD81	0.731892	1.29584	0.131	0.134	1
SRP14	0.738712	7.63402	0.769	0.844	1
CD22	0.741506	0.364826	0.106	0.118	1
DNAJA1	0.744114	1.92231	0.436	0.523	1
TBCA	0.747499	0.415947	0.349	0.41	1
SELENOT	0.748264	1.60274	0.307	0.355	1
ILF2	0.757697	0.373365	0.224	0.26	1
NDUFB7	0.760139	0.448788	0.3	0.355	1
MT1X	0.762493	-15.7817	0.177	0.194	1
RGCC	0.770156	-4.7795	0.192	0.197	1
CTSD	0.771457	-56.7928	0.652	0.715	1
BCAP31	0.773028	2.16134	0.221	0.258	1
GPX4	0.77344	16.2026	0.662	0.742	1
GGCT	0.77735	0.660815	0.092	0.102	1
DNAJC2	0.779458	0.433194	0.108	0.12	1
HAVCR2	0.780748	0.285523	0.201	0.219	1
NSMCE1	0.782651	-4.65037	0.376	0.443	1
CDC123	0.787627	0.614927	0.105	0.108	1
LSM2	0.788734	0.471668	0.25	0.276	1
SLC2A3	0.789244	-1.20474	0.496	0.582	1
ARPC1B	0.795824	6.97355	0.32	0.367	1
JMJD6	0.798155	0.512704	0.156	0.176	1
ITGAE	0.800331	0.550428	0.102	0.113	1
TNFSF10	0.803073	-3.68624	0.2	0.219	1
PRPF38B	0.810571	0.296223	0.15	0.167	1
UFC1	0.812736	-4.87236	0.335	0.387	1
ARID5A	0.812897	0.321168	0.12	0.122	1
CREB3	0.817413	0.522046	0.098	0.108	1
CCT3	0.817426	0.364807	0.2	0.215	1
CEBPB	0.818277	1.99365	0.319	0.362	1
MED10	0.818758	0.505637	0.118	0.131	1
SIL1	0.826637	0.534511	0.109	0.113	1
TBXAS1	0.828892	0.463288	0.13	0.143	1
PSMD11	0.832961	0.476218	0.111	0.115	1
ATXN10	0.836457	0.425657	0.2	0.228	1
HIGD2A	0.837326	3.80816	0.371	0.419	1
ACADVL	0.837883	0.527046	0.213	0.244	1
TSC22D3	0.843039	-14.7874	0.899	0.855	1
ATP6V1G1	0.843475	5.02496	0.586	0.67	1
PSMD14	0.843723	0.465517	0.106	0.109	1
MPP1	0.843757	0.384271	0.174	0.19	1
PSMB1	0.844816	5.30763	0.416	0.477	1
B4GALT1	0.84895	0.61184	0.102	0.111	1
CD37	0.849253	-0.683423	0.604	0.679	1
WDR83OS	0.850007	-0.354328	0.424	0.507	1
NDUFA1	0.855364	0.250153	0.341	0.41	1
CD47	0.860462	2.97289	0.213	0.231	1
BAG1	0.862942	0.517293	0.167	0.19	1
POLR3GL	0.867787	0.383207	0.294	0.349	1
UBL5	0.8678	1.7959	0.438	0.511	1
SEC61B	0.86961	-1.59038	0.464	0.541	1
EIF3F	0.878771	-3.26481	0.442	0.527	1
TMEM14C	0.880402	-0.558828	0.26	0.29	1
CIRBP	0.884061	-4.2486	0.703	0.763	1
TIMM17A	0.893876	0.605309	0.132	0.14	1
PSMB6	0.894017	0.438355	0.285	0.326	1
COX4I1	0.905835	-6.79248	0.778	0.842	1
PRDX6	0.913272	-0.621722	0.521	0.588	1
ATP5PO	0.91441	-0.457313	0.438	0.491	1
GUSB	0.920966	0.466169	0.108	0.113	1
SDSL	0.924222	0.872389	0.116	0.125	1
ATP1B1	0.924715	-1.02567	0.157	0.163	1
VAMP5	0.928019	0.267334	0.114	0.122	1
EPAS1	0.929888	-0.615738	0.124	0.127	1
PPP1CA	0.931346	2.78925	0.247	0.281	1
ATP5ME	0.935865	0.461749	0.325	0.378	1
ERCC1	0.940384	0.444505	0.109	0.116	1
ICAM3	0.941716	0.338428	0.153	0.168	1
FBXO34	0.943616	0.444056	0.126	0.136	1
CATSPER1	0.944114	0.329213	0.209	0.231	1
DHRS7	0.944875	0.383976	0.353	0.412	1
MAP3K8	0.945059	0.375124	0.159	0.168	1
ZFAS1	0.945789	-48.3059	0.497	0.584	1
TALDO1	0.947048	6.95288	0.307	0.346	1
ARPC2	0.955994	17.0691	0.612	0.731	1
EEF2	0.957754	15.5592	0.613	0.708	1
CCDC124	0.958303	0.354279	0.099	0.104	1
IGBP1	0.962096	0.442643	0.215	0.238	1
STAP1	0.963192	0.519662	0.117	0.125	1
FAM107B	0.968676	0.310656	0.121	0.125	1
BTN3A2	0.969351	0.679475	0.127	0.14	1
DDIT4	0.975176	-9.4137	0.756	0.805	1
STUB1	0.978581	0.4918	0.229	0.262	1
PSMB9	0.978706	0.312277	0.199	0.22	1
NDUFA10	0.983913	1.2464	0.11	0.116	1
SPINT2	0.989642	0.292731	0.346	0.407	1
TNFAIP3	0.992156	-6.63473	0.714	0.72	1
TRAPPC3	0.993233	0.419052	0.189	0.21	1
CKS2	0.994753	0.356072	0.215	0.238	1
FUNDC2	0.994855	0.423535	0.238	0.269	1
PMP22	0.998409	0.300701	0.174	0.188	1

## Sheet: Helper T IPFvSSC
	p_val	avg_logFC	pct.1	pct.2	p_val_adj
SFTPC	4.31198e-81	-1.48217	0.097	0.389	1.00309e-76
RPS4Y1	5.76193e-67	-0.612079	0.278	0.669	1.3404e-62
SCGB1A1	6.91655e-62	-1.17412	0.114	0.373	1.609e-57
APOC1	2.4053e-55	-1.15664	0.1	0.337	5.59546e-51
SRGN	1.99806e-53	0.469216	0.96	0.939	4.64808e-49
FAM118A	2.5251e-48	-0.996094	0.078	0.282	5.87414e-44
CRIP1	1.09581e-47	-0.897898	0.125	0.363	2.54918e-43
FABP4	1.48515e-44	-1.52788	0.038	0.19	3.45491e-40
MIF	1.14599e-42	-0.751508	0.211	0.47	2.66591e-38
RGS1	2.76662e-42	0.574274	0.853	0.714	6.43598e-38
RPS26	1.36921e-40	-0.33934	0.811	0.924	3.1852e-36
HBB	1.76007e-37	-2.52318	0.011	0.11	4.09445e-33
RPL17	2.57998e-35	-0.541284	0.383	0.649	6.00181e-31
HLA-B	1.0464e-34	0.319879	0.957	0.947	2.43424e-30
TXNIP	2.02864e-34	0.589875	0.841	0.703	4.71923e-30
XIST	6.0475e-33	1.06169	0.234	0.048	1.40683e-28
AC020916.1	3.09745e-31	-0.601539	0.159	0.366	7.20561e-27
ZFP36	4.60683e-31	0.408434	0.904	0.887	1.07169e-26
IFITM1	3.50394e-29	-1.0224	0.068	0.21	8.1512e-25
RPS17	1.08564e-27	-0.390511	0.565	0.747	2.52553e-23
ITGB2	5.51367e-26	-0.624954	0.184	0.376	1.28264e-21
SNHG25	3.84194e-24	-1.1684	0.028	0.12	8.9375e-20
NR4A2	4.42973e-24	-0.570394	0.193	0.377	1.03049e-19
DDX3Y	5.01521e-24	-1.13718	0.023	0.108	1.16669e-19
MT-ND4L	7.45991e-24	-0.632594	0.153	0.327	1.7354e-19
ACTB	8.18488e-24	-0.3902	0.845	0.898	1.90405e-19
EMP3	1.11222e-23	-0.492203	0.268	0.477	2.58736e-19
H3F3B	4.27411e-23	0.258091	0.913	0.906	9.94287e-19
TRAC	1.33124e-22	-0.371511	0.526	0.742	3.09687e-18
MT-ND5	2.53695e-22	-0.380791	0.552	0.769	5.90171e-18
POLR2J3.1	3.91886e-22	-0.464178	0.149	0.314	9.11644e-18
EIF1AY	3.98735e-22	-0.908078	0.05	0.156	9.27578e-18
TRAF3IP3	5.5285e-21	-0.713939	0.101	0.237	1.28609e-16
GPX4	1.94714e-20	-0.415086	0.321	0.527	4.52963e-16
HMGB2	2.07219e-20	0.704804	0.55	0.443	4.82053e-16
KRTCAP2	2.39897e-20	-0.585223	0.11	0.249	5.58072e-16
ACTR3	3.26186e-20	-0.465097	0.206	0.389	7.58807e-16
CORO1B	4.05953e-20	-0.690064	0.096	0.224	9.44369e-16
IL7R	4.09212e-20	0.332796	0.839	0.778	9.5195e-16
PABPC1	8.03237e-20	-0.333883	0.705	0.866	1.86857e-15
LINC01871	2.05634e-19	-0.518292	0.087	0.21	4.78365e-15
ARF5	2.05797e-19	-0.750048	0.068	0.18	4.78745e-15
TBC1D10C	2.0718e-19	-0.565231	0.098	0.226	4.81962e-15
MAL	1.19898e-18	-1.18893	0.045	0.133	2.78919e-14
LNPEP	1.43166e-18	-0.586014	0.053	0.152	3.33047e-14
RPL36AL	1.47202e-18	0.262198	0.864	0.847	3.42435e-14
LTB	1.72006e-18	-0.602447	0.392	0.567	4.00138e-14
CCR7	2.41534e-18	-0.873594	0.169	0.304	5.61881e-14
SUN2	1.13537e-17	-0.623189	0.077	0.188	2.64121e-13
REL	1.97167e-17	-0.454492	0.157	0.304	4.5867e-13
IGHA1	2.30375e-17	-1.45551	0.035	0.115	5.35921e-13
BATF	3.35343e-17	0.576698	0.527	0.404	7.80108e-13
RPS10	3.43081e-17	-0.285052	0.694	0.782	7.9811e-13
APOE	3.76395e-17	-0.453138	0.107	0.233	8.75608e-13
ENO1	5.50123e-17	-0.448241	0.29	0.469	1.27975e-12
CST3	5.66749e-17	-0.694348	0.067	0.167	1.31843e-12
IVNS1ABP	7.99133e-17	-0.677041	0.085	0.196	1.85902e-12
SLPI	8.94136e-17	-1.00604	0.053	0.143	2.08003e-12
ISG15	1.16909e-16	-0.333537	0.139	0.278	2.71965e-12
CCL20	1.80961e-16	-1.05759	0.047	0.132	4.20969e-12
ACAP1	2.42002e-16	-0.32275	0.334	0.529	5.62968e-12
IFITM2	2.47257e-16	0.527746	0.566	0.48	5.75195e-12
FLT3LG	4.29305e-16	-0.85455	0.045	0.127	9.98693e-12
ETS1	5.6242e-16	-0.331369	0.301	0.484	1.30836e-11
DRAP1	2.16612e-15	-0.455942	0.106	0.224	5.03904e-11
GPR183	2.50642e-15	-0.57256	0.272	0.416	5.83068e-11
TRAPPC1	3.27181e-15	-0.396435	0.153	0.29	7.61122e-11
LCK	3.87751e-15	-0.379037	0.218	0.379	9.02026e-11
TTC39C	4.24729e-15	-0.521173	0.109	0.224	9.88048e-11
CD3D	5.27324e-15	-0.271291	0.604	0.758	1.22671e-10
HOPX	5.46298e-15	-0.495349	0.138	0.264	1.27085e-10
CD3E	5.69561e-15	-0.332544	0.413	0.584	1.32497e-10
2020-09-01	6.33226e-15	-0.360644	0.142	0.274	1.47307e-10
TENT5C	6.85837e-15	-0.459966	0.184	0.325	1.59546e-10
PNISR	8.60436e-15	-0.26075	0.308	0.496	2.00163e-10
RAC2	9.24446e-15	-0.318881	0.27	0.441	2.15054e-10
PSMB10	1.07676e-14	-0.741188	0.039	0.113	2.50487e-10
ADGRE5	1.20752e-14	-0.401239	0.153	0.284	2.80905e-10
KANSL1-AS1	1.77431e-14	-0.706949	0.043	0.12	4.12758e-10
FOSB	2.52625e-14	-0.501594	0.209	0.353	5.87681e-10
MACF1	2.67156e-14	-0.585445	0.078	0.175	6.21484e-10
KIAA2026	3.16774e-14	-0.528235	0.054	0.139	7.36912e-10
LAT	4.27131e-14	-0.498155	0.125	0.241	9.93635e-10
MAPKAPK2	5.273e-14	-0.667048	0.044	0.12	1.22666e-09
CNN2	5.52753e-14	-0.614219	0.088	0.188	1.28587e-09
CD7	5.91739e-14	-0.422751	0.286	0.44	1.37656e-09
FOS	5.977e-14	-0.355708	0.559	0.72	1.39043e-09
EBLN3P	6.15613e-14	-0.676465	0.047	0.124	1.4321e-09
MLLT6	8.93858e-14	-0.538944	0.052	0.132	2.07938e-09
STAT1	9.32384e-14	-0.783651	0.059	0.142	2.169e-09
CTSW	9.81355e-14	-0.568883	0.087	0.186	2.28293e-09
SELENOH	1.25795e-13	-0.509383	0.12	0.234	2.92638e-09
INPP4B	1.28751e-13	-0.519666	0.078	0.173	2.99513e-09
IL2RB	1.32406e-13	-0.880867	0.041	0.112	3.08015e-09
IL32	1.65883e-13	-0.342453	0.617	0.745	3.85893e-09
APOBEC3G	1.66643e-13	-0.441252	0.09	0.192	3.87661e-09
ZNF331	2.01343e-13	-0.314833	0.328	0.486	4.68383e-09
BAZ2A	2.33298e-13	-0.560864	0.046	0.122	5.42721e-09
RBL2	2.50453e-13	-0.504133	0.08	0.174	5.82629e-09
USP10	2.64476e-13	-0.868226	0.046	0.12	6.15251e-09
PKM	2.67412e-13	-0.36724	0.165	0.299	6.22082e-09
PCBP2	2.6746e-13	-0.332783	0.346	0.528	6.22193e-09
ITGB1BP1	3.13609e-13	-0.446728	0.089	0.188	7.29549e-09
PTP4A2	3.23959e-13	-0.324972	0.167	0.299	7.53626e-09
TPM4	3.81292e-13	-0.413824	0.124	0.236	8.87e-09
TGIF1	4.34313e-13	0.78089	0.357	0.258	1.01034e-08
SRSF5	4.4388e-13	-0.291705	0.442	0.619	1.0326e-08
PRKX	4.64733e-13	-0.609249	0.074	0.164	1.08111e-08
SLC2A3	5.24505e-13	-0.340345	0.384	0.554	1.22016e-08
ARGLU1	6.88855e-13	-0.30439	0.216	0.361	1.60248e-08
AC006480.2	8.90899e-13	-0.545758	0.078	0.169	2.0725e-08
CANX	1.06207e-12	-0.455446	0.09	0.187	2.47069e-08
CYLD	1.19691e-12	-0.666306	0.113	0.215	2.78438e-08
ANXA6	1.30467e-12	-0.389929	0.109	0.216	3.03505e-08
PRDX5	1.30724e-12	-0.46468	0.141	0.256	3.04104e-08
NR3C1	2.09758e-12	0.659826	0.428	0.358	4.87959e-08
APBA2	2.30453e-12	-0.393323	0.064	0.145	5.36104e-08
LSM14A	2.30521e-12	-0.439259	0.14	0.257	5.3626e-08
PDIA3	2.64879e-12	-0.368179	0.198	0.337	6.16187e-08
LAP3	3.06422e-12	-0.633538	0.042	0.111	7.1283e-08
PHLDA1	3.07224e-12	0.689548	0.366	0.266	7.14694e-08
RASSF5	3.20241e-12	-0.46167	0.1	0.198	7.44977e-08
ATM	3.58046e-12	-0.482715	0.092	0.187	8.32923e-08
JUND	3.63264e-12	-0.304554	0.201	0.343	8.4506e-08
CBX3	3.80878e-12	-0.290367	0.131	0.247	8.86035e-08
SLFN5	5.02618e-12	-0.429753	0.118	0.223	1.16924e-07
CBFB	5.86856e-12	-0.612393	0.064	0.143	1.3652e-07
IL27RA	5.8815e-12	-0.753312	0.039	0.103	1.36821e-07
TSC22D3	6.47173e-12	0.261223	0.926	0.9	1.50552e-07
DUSP4	6.75731e-12	0.751222	0.375	0.285	1.57195e-07
IFI6	1.083e-11	-0.536151	0.06	0.135	2.51938e-07
PCM1	1.15388e-11	-0.372854	0.121	0.225	2.68427e-07
ZNHIT1	1.30867e-11	-0.259064	0.117	0.224	3.04435e-07
GADD45B	1.3604e-11	-0.455489	0.142	0.253	3.16469e-07
C12orf75	1.40597e-11	-0.473731	0.066	0.146	3.2707e-07
ARPC1B	1.62577e-11	-0.313423	0.241	0.387	3.78203e-07
TAGLN2	1.86214e-11	-0.279026	0.323	0.489	4.33189e-07
ATP6AP2	1.86299e-11	-0.273296	0.117	0.224	4.33386e-07
PTPN7	2.24865e-11	-0.297645	0.143	0.257	5.23104e-07
IL2RG	2.93375e-11	-0.376187	0.239	0.376	6.82478e-07
S100A9	3.1661e-11	-0.371869	0.045	0.111	7.36529e-07
G3BP2	4.44453e-11	-0.290873	0.219	0.353	1.03393e-06
CHD4	5.61049e-11	-0.658154	0.04	0.101	1.30517e-06
BHLHE40	5.7329e-11	-0.41	0.115	0.214	1.33365e-06
GZMH	6.55348e-11	-0.589698	0.06	0.131	1.52454e-06
DAD1	7.94048e-11	-0.268748	0.211	0.344	1.84719e-06
CD27	8.46094e-11	-0.539268	0.08	0.16	1.96827e-06
CEBPB	8.81714e-11	0.721817	0.375	0.298	2.05113e-06
PDIA4	9.65819e-11	-0.668613	0.044	0.108	2.24678e-06
RNF213	1.06651e-10	-0.368613	0.161	0.277	2.48103e-06
NSMCE1	1.16066e-10	-0.398	0.074	0.154	2.70005e-06
ARL4A	1.21287e-10	-0.319707	0.137	0.243	2.8215e-06
BIN1	1.35736e-10	-0.268221	0.12	0.221	3.15763e-06
HSP90B1	1.37183e-10	-0.328916	0.164	0.28	3.19128e-06
SELL	1.3782e-10	-0.517163	0.122	0.213	3.20611e-06
DDX39B	1.37865e-10	-0.737981	0.05	0.115	3.20717e-06
MALT1	1.37922e-10	-0.470521	0.102	0.192	3.20847e-06
LYZ	1.61329e-10	-0.29057	0.078	0.159	3.75299e-06
PPP1CA	1.75756e-10	-0.281934	0.168	0.286	4.08862e-06
HSP90AA1	1.87628e-10	0.568724	0.682	0.686	4.36479e-06
RSU1	1.9276e-10	-0.433525	0.044	0.108	4.48417e-06
ARHGEF1	2.05826e-10	-0.36581	0.154	0.268	4.78812e-06
PFN1	2.22484e-10	-0.252172	0.63	0.737	5.17565e-06
MVP	2.27943e-10	-0.502362	0.057	0.126	5.30263e-06
HNRNPM	2.94804e-10	-0.304968	0.152	0.262	6.85803e-06
TRABD	3.01897e-10	-0.285871	0.126	0.227	7.02304e-06
ARPC5	3.26133e-10	-0.258117	0.228	0.359	7.58683e-06
ARHGEF3	3.65754e-10	-0.446621	0.051	0.116	8.50854e-06
TMBIM4	3.77378e-10	-0.304093	0.166	0.279	8.77894e-06
ARHGAP30	3.91547e-10	-0.404928	0.073	0.15	9.10856e-06
MYO1F	4.46049e-10	-0.445622	0.065	0.137	1.03764e-05
CTSL	4.60057e-10	-0.784478	0.044	0.104	1.07023e-05
PHTF2	4.64104e-10	-0.374838	0.059	0.13	1.07965e-05
NXT1	4.8875e-10	-0.405415	0.102	0.19	1.13698e-05
GPR65	5.06866e-10	-0.45922	0.121	0.216	1.17912e-05
SYNE2	5.37172e-10	-0.287452	0.201	0.323	1.24962e-05
CCDC85B	6.46228e-10	-0.271781	0.195	0.317	1.50332e-05
FCER1G	7.27553e-10	-0.492944	0.051	0.115	1.69251e-05
GCC2	7.68028e-10	-0.262853	0.216	0.344	1.78666e-05
IGLC2	8.77013e-10	-0.624807	0.111	0.043	2.0402e-05
H2AFJ	9.1408e-10	-0.506782	0.073	0.147	2.12643e-05
PSMB3	9.31242e-10	-0.27513	0.179	0.299	2.16635e-05
HAGH	9.98892e-10	-0.315403	0.09	0.174	2.32372e-05
CREM	1.31467e-09	0.318575	0.626	0.581	3.05832e-05
LGALS3	1.32672e-09	-0.272102	0.276	0.415	3.08636e-05
M6PR	1.42785e-09	-0.358855	0.132	0.228	3.32161e-05
HIF1A	1.62465e-09	-0.619965	0.067	0.136	3.77942e-05
C1QA	1.69917e-09	-0.428751	0.064	0.132	3.95279e-05
COMMD8	1.87611e-09	-0.583401	0.052	0.114	4.3644e-05
WAS	2.37579e-09	-0.364167	0.077	0.153	5.52679e-05
TAPBP	2.63365e-09	-0.353059	0.172	0.278	6.12666e-05
CD46	2.74149e-09	-0.499412	0.069	0.14	6.37752e-05
RIPOR2	2.7693e-09	-0.290625	0.109	0.196	6.44223e-05
C1QB	3.2412e-09	-0.381964	0.064	0.131	7.54002e-05
C4orf48	3.51292e-09	-0.331533	0.104	0.19	8.17211e-05
TMEM123	3.54015e-09	-0.391468	0.269	0.396	8.23546e-05
DMAC1	3.72468e-09	-0.397492	0.06	0.126	8.66472e-05
ATP6V0E2	4.03774e-09	-0.356196	0.067	0.137	9.39299e-05
NCKAP1L	4.22046e-09	-0.462484	0.052	0.113	9.81805e-05
SCGB3A1	4.35612e-09	-0.701068	0.2	0.298	0.000101336
CCT7	4.38848e-09	-0.285911	0.093	0.175	0.000102089
SFT2D1	4.89008e-09	-0.301761	0.084	0.161	0.000113758
KLF13	6.04724e-09	-0.490031	0.065	0.132	0.000140677
OPTN	6.12781e-09	-0.297039	0.108	0.194	0.000142551
RASAL3	6.33516e-09	-0.293651	0.074	0.147	0.000147375
ZNF791	6.50202e-09	-0.433346	0.071	0.14	0.000151257
EIF4G2	6.95615e-09	-0.29294	0.258	0.389	0.000161821
AQP3	7.74806e-09	-0.338824	0.072	0.142	0.000180243
SNRPA	8.48178e-09	-0.513757	0.046	0.102	0.000197312
CTSH	8.93119e-09	-0.3942	0.095	0.175	0.000207766
FNBP4	9.36728e-09	-0.387897	0.102	0.182	0.000217911
ICAM2	9.57335e-09	-0.624031	0.063	0.125	0.000222705
ANXA5	1.16122e-08	-0.338971	0.153	0.254	0.000270134
REEP3	1.23642e-08	-0.358105	0.067	0.134	0.000287627
SP110	1.35966e-08	-0.316913	0.12	0.207	0.000316299
ILF3-DT	1.38921e-08	-0.468232	0.064	0.127	0.000323173
BCL2	1.47072e-08	-0.352062	0.11	0.192	0.000342134
NFKBIZ	1.48129e-08	-0.364267	0.108	0.188	0.000344594
MRPL23	1.57493e-08	-0.58843	0.046	0.101	0.000366376
HERPUD1	1.5837e-08	0.423303	0.526	0.491	0.000368416
NFE2L2	1.843e-08	-0.281506	0.19	0.299	0.000428736
SLC3A2	1.85841e-08	-0.333715	0.132	0.223	0.000432322
EIF2A	1.91154e-08	-0.255549	0.141	0.236	0.000444681
ETFB	2.11194e-08	-0.364241	0.097	0.174	0.000491302
BANF1	2.76572e-08	-0.399791	0.067	0.132	0.00064339
LBH	2.76796e-08	-0.287747	0.111	0.194	0.00064391
XRCC5	2.87368e-08	-0.262362	0.167	0.271	0.000668505
CHCHD10	3.11856e-08	-0.256154	0.147	0.245	0.000725471
TTC19	3.17185e-08	-0.313666	0.106	0.187	0.000737867
PPP6C	3.17859e-08	-0.397886	0.064	0.126	0.000739435
UBA2	4.53971e-08	-0.290786	0.08	0.15	0.00105607
LPAR6	4.66905e-08	-0.564743	0.064	0.124	0.00108616
TNFRSF4	4.78505e-08	-0.643667	0.049	0.103	0.00111315
SEMA4D	5.01992e-08	-0.392613	0.099	0.174	0.00116778
CLU	5.36495e-08	-0.416262	0.078	0.147	0.00124805
VCP	6.06016e-08	-0.261079	0.087	0.16	0.00140978
TFRC	6.85521e-08	-0.455155	0.049	0.103	0.00159473
NDUFS8	7.03933e-08	-0.29621	0.104	0.183	0.00163756
FYN	7.18228e-08	0.398672	0.423	0.359	0.00167081
PABPC4	7.52235e-08	-0.292441	0.116	0.197	0.00174992
CD9	7.52493e-08	-0.503301	0.048	0.102	0.00175052
SIT1	7.6598e-08	-0.411294	0.059	0.118	0.0017819
HDAC1	8.41579e-08	-0.41565	0.057	0.115	0.00195776
PRMT2	8.7388e-08	-0.253878	0.166	0.263	0.00203291
CCL18	9.05785e-08	-0.390041	0.097	0.171	0.00210713
ATP5MF	9.15392e-08	-0.284607	0.16	0.256	0.00212948
FLNA	9.17492e-08	-0.334857	0.076	0.142	0.00213436
TNFAIP3	9.50202e-08	-0.256706	0.545	0.678	0.00221046
EPM2AIP1	1.02928e-07	-0.408746	0.055	0.111	0.00239442
C6orf62	1.04481e-07	-0.285697	0.101	0.177	0.00243053
PLAC8	1.07564e-07	-0.363013	0.108	0.182	0.00250227
DYNC1I2	1.09857e-07	-0.492612	0.049	0.102	0.0025556
GLG1	1.11071e-07	-0.507932	0.064	0.123	0.00258385
RPN2	1.16483e-07	-0.291281	0.092	0.164	0.00270975
BIRC3	1.16812e-07	0.435394	0.632	0.631	0.0027174
TTC3	1.17966e-07	-0.407133	0.113	0.188	0.00274423
SHISA5	1.18286e-07	-0.380292	0.086	0.154	0.00275169
THEMIS	1.28213e-07	-0.251167	0.071	0.134	0.00298262
NAA38	1.31989e-07	-0.298749	0.078	0.145	0.00307047
HNRNPR	1.38326e-07	-0.278579	0.131	0.215	0.00321788
PDE7A	1.41072e-07	-0.396496	0.064	0.124	0.00328176
PRKDC	1.41329e-07	-0.485268	0.055	0.111	0.00328775
SKIL	1.44593e-07	-0.30333	0.138	0.225	0.00336368
TKT	1.73409e-07	-0.272909	0.119	0.203	0.00403402
PRDX3	1.77441e-07	-0.393323	0.065	0.125	0.00412782
HLA-DQB1	1.80946e-07	0.800021	0.226	0.162	0.00420934
ZNF131	1.98076e-07	-0.354705	0.09	0.159	0.00460783
CD55	2.06077e-07	-0.356302	0.231	0.325	0.00479398
H2AFY	2.09438e-07	-0.264655	0.123	0.205	0.00487216
SPTAN1	2.26557e-07	-0.476706	0.063	0.121	0.00527041
PSENEN	2.40041e-07	-0.344272	0.068	0.13	0.00558407
HNRNPU	2.47247e-07	-0.251957	0.234	0.347	0.0057517
SPN	2.48101e-07	-0.352982	0.081	0.145	0.00577157
SATB1	2.7772e-07	-0.351885	0.083	0.147	0.0064606
CCNC	3.24938e-07	-0.413045	0.063	0.12	0.00755902
SNHG15	3.28129e-07	-0.315692	0.106	0.18	0.00763327
DDX17	3.3385e-07	-0.251373	0.212	0.317	0.00776635
TOMM5	3.43533e-07	-0.287683	0.054	0.109	0.00799161
FKBP2	3.45853e-07	-0.305309	0.077	0.14	0.00804558
PPP4R3B	3.72947e-07	-0.430752	0.062	0.119	0.00867586
ZRANB2	3.74425e-07	-0.364119	0.069	0.129	0.00871024
EIF5A	3.87685e-07	-0.274874	0.129	0.21	0.00901871
ARHGAP45	3.90895e-07	-0.276607	0.104	0.178	0.00909339
TWF2	3.94277e-07	-0.341964	0.081	0.145	0.00917207
TOB1	3.9967e-07	-0.288766	0.27	0.377	0.00929753
COMMD7	4.01911e-07	-0.302498	0.084	0.15	0.00934966
RNF167	4.05485e-07	-0.290263	0.071	0.132	0.0094328
LBR	4.11127e-07	-0.394934	0.054	0.106	0.00956405
UPF3A	4.47246e-07	-0.255721	0.064	0.122	0.0104043
METTL15	4.63503e-07	-0.514732	0.063	0.118	0.0107825
ANKZF1	4.67564e-07	-0.278024	0.063	0.121	0.0108769
VPS35	4.79615e-07	-0.422618	0.059	0.113	0.0111573
NAA50	4.84458e-07	0.953672	0.17	0.111	0.0112699
HSPA1A	4.88814e-07	1.31009	0.13	0.072	0.0113713
CNOT6L	5.17338e-07	0.44013	0.436	0.396	0.0120348
GPR108	5.41034e-07	-0.472239	0.052	0.103	0.0125861
APOBEC3C	5.64848e-07	-0.466761	0.058	0.112	0.0131401
CYFIP2	5.69158e-07	-0.323408	0.057	0.11	0.0132403
RASA2	5.73506e-07	-0.291607	0.072	0.132	0.0133415
WBP2	6.10553e-07	-0.273836	0.088	0.155	0.0142033
CYTIP	6.33994e-07	0.281078	0.656	0.661	0.0147486
TLN1	6.50417e-07	-0.30145	0.07	0.13	0.0151306
ZFP36L1	6.6206e-07	-0.313435	0.196	0.289	0.0154015
KMT2A	6.94412e-07	-0.269483	0.085	0.15	0.0161541
TMC8	6.97493e-07	-0.317945	0.059	0.113	0.0162258
CENPX	7.07324e-07	-0.273924	0.062	0.119	0.0164545
GLS	7.33781e-07	-0.369553	0.062	0.116	0.0170699
SYNRG	1.08051e-06	-0.584844	0.064	0.118	0.0251358
2020-03-06	1.22679e-06	-0.321656	0.088	0.153	0.0285387
TGOLN2	1.23383e-06	-0.297022	0.075	0.135	0.0287026
CRELD2	1.36105e-06	-0.340502	0.068	0.124	0.0316621
ZMYM2	1.51968e-06	-0.337849	0.096	0.162	0.0353522
SMARCA5	1.82718e-06	-0.276068	0.085	0.147	0.0425056
DHPS	1.88841e-06	-0.443651	0.056	0.105	0.04393
PRMT9	1.94045e-06	-0.250216	0.072	0.129	0.0451407
HMGN3	1.9569e-06	-0.26892	0.109	0.18	0.0455233
KDSR	2.09453e-06	-0.388415	0.09	0.152	0.0487251
KMT2C	2.32631e-06	-0.308859	0.061	0.113	0.0541168
NSD1	2.39936e-06	-0.397836	0.06	0.112	0.0558164
GRAP2	2.44928e-06	-0.35089	0.058	0.109	0.0569776
PCF11	2.48275e-06	-0.315536	0.09	0.151	0.0577562
ADH5	2.54372e-06	-0.331411	0.059	0.11	0.0591747
MYO1G	2.97458e-06	-0.286981	0.087	0.149	0.0691975
PDE4D	2.9899e-06	-0.358624	0.102	0.166	0.069554
LIMD2	3.07233e-06	-0.263344	0.157	0.238	0.0714717
SRP54	3.14724e-06	-0.261627	0.067	0.122	0.0732142
STK10	3.15697e-06	-0.25162	0.053	0.101	0.0734405
HECTD1	3.21861e-06	-0.545875	0.06	0.11	0.0748745
H2AFZ	3.24427e-06	0.493829	0.495	0.478	0.0754715
CCT6A	3.39722e-06	-0.264916	0.103	0.169	0.0790295
TXN2	3.47377e-06	-0.281042	0.064	0.116	0.0808103
UFM1	3.50801e-06	-0.276571	0.068	0.122	0.0816067
TSHZ2	3.92405e-06	-0.317371	0.061	0.11	0.0912851
PRDM1	3.94166e-06	0.414753	0.469	0.433	0.0916948
AMZ2	3.9809e-06	-0.404849	0.062	0.113	0.0926077
VMP1	4.14063e-06	-0.27137	0.211	0.304	0.0963235
ACTN4	4.20138e-06	-0.26799	0.08	0.139	0.0977366
PNRC2	4.24915e-06	-0.266229	0.13	0.205	0.0988479
CCDC115	4.274e-06	-0.309114	0.056	0.104	0.0994261
AL121944.1	4.28571e-06	-0.484133	0.06	0.108	0.0996985
MORF4L2	4.29147e-06	-0.390411	0.086	0.146	0.0998324
PSMF1	4.47659e-06	-0.278027	0.089	0.151	0.104139
DOK2	4.64316e-06	-0.294894	0.084	0.143	0.108014
TMEM126A	4.91222e-06	-0.265865	0.064	0.116	0.114273
RBBP7	4.9264e-06	-0.25006	0.06	0.111	0.114603
PCGF5	5.47553e-06	-0.397171	0.087	0.145	0.127377
CRTC3	5.8868e-06	-0.375551	0.08	0.135	0.136945
AKR1A1	5.93556e-06	-0.250547	0.059	0.109	0.138079
PPT1	6.2761e-06	-0.28533	0.075	0.13	0.146001
MIDN	6.28653e-06	-0.276572	0.078	0.133	0.146244
CD164	6.55784e-06	-0.267433	0.165	0.247	0.152555
SPPL2A	6.66504e-06	-0.256705	0.059	0.108	0.155049
MCRIP1	6.79688e-06	-0.36228	0.071	0.123	0.158116
TNFRSF25	7.31102e-06	-0.351646	0.081	0.135	0.170076
KDM5A	7.41379e-06	-0.332564	0.067	0.119	0.172467
SBNO1	7.66637e-06	-0.345017	0.056	0.103	0.178343
SELPLG	7.72214e-06	-0.305674	0.069	0.121	0.17964
CNIH1	9.13052e-06	-0.374851	0.11	0.176	0.212403
IRF2BP2	9.65436e-06	-0.392889	0.08	0.133	0.224589
STT3B	1.04224e-05	-0.345513	0.107	0.17	0.242457
PTGER2	1.08195e-05	-0.603058	0.074	0.123	0.251695
JMJD1C	1.08949e-05	-0.262571	0.202	0.292	0.253447
KAT6A	1.20861e-05	-0.334786	0.071	0.122	0.281158
PHF20L1	1.23835e-05	-0.374582	0.069	0.119	0.288079
TM2D1	1.37117e-05	-0.361866	0.067	0.118	0.318974
NOSIP	1.37573e-05	-0.266439	0.168	0.244	0.320037
TTC14	1.4419e-05	-0.387976	0.077	0.13	0.335429
C19orf25	1.46544e-05	-0.255082	0.066	0.115	0.340906
FUBP1	1.49085e-05	-0.403386	0.067	0.115	0.346817
FERMT3	1.57292e-05	-0.350556	0.06	0.108	0.365909
CCT5	1.57541e-05	-0.27209	0.066	0.115	0.366489
CNPY3	1.58462e-05	-0.2655	0.072	0.123	0.368631
R3HDM4	1.83426e-05	-0.509031	0.06	0.105	0.426705
NAAA	1.90328e-05	-0.336364	0.057	0.103	0.442761
FDPS	1.97505e-05	-0.263048	0.082	0.136	0.459457
NUDCD2	1.98234e-05	-0.298892	0.077	0.129	0.461152
SPG7	2.10901e-05	-0.31045	0.07	0.119	0.490618
IL4R	2.14935e-05	-0.325705	0.062	0.109	0.500004
BIRC2	2.17344e-05	-0.493426	0.078	0.129	0.505608
SMIM27	2.2112e-05	-0.259577	0.073	0.124	0.514391
ADD3	2.30855e-05	-0.436158	0.069	0.116	0.537039
OLA1	2.42011e-05	-0.263868	0.087	0.142	0.562991
SOCS1	2.61209e-05	0.3533	0.479	0.471	0.607651
SESN3	2.63999e-05	-0.419163	0.07	0.118	0.614141
ANP32A	2.81879e-05	-0.36277	0.075	0.125	0.655734
CYB5A	2.83443e-05	-0.283904	0.059	0.104	0.659373
LEF1	3.14922e-05	-0.369437	0.1	0.156	0.732603
ZFAND1	3.19684e-05	-0.272521	0.068	0.116	0.74368
ATP6V0D1	3.31331e-05	-0.256531	0.064	0.112	0.770775
CMTM7	3.49041e-05	0.447521	0.269	0.223	0.811973
IFI16	3.65096e-05	0.415895	0.448	0.44	0.849322
FAM200B	3.67748e-05	-0.271499	0.072	0.121	0.855491
SLC4A7	3.69292e-05	0.68488	0.185	0.136	0.859084
STK4	3.70247e-05	0.277176	0.644	0.673	0.861306
EXOSC1	4.34113e-05	-0.340011	0.061	0.105	1
SEC63	4.6739e-05	-0.365418	0.072	0.12	1
PIGT	4.96536e-05	-0.325682	0.059	0.102	1
GIMAP1	5.01731e-05	-0.262702	0.107	0.165	1
YWHAB	5.23853e-05	0.373362	0.478	0.483	1
STXBP2	5.42528e-05	-0.364264	0.061	0.105	1
PPP1R11	5.73406e-05	-0.319736	0.086	0.137	1
PTBP3	7.06112e-05	-0.390012	0.064	0.109	1
EIF5	7.29715e-05	0.408918	0.4	0.373	1
PARL	8.15552e-05	-0.302485	0.064	0.109	1
BCL11B	8.5212e-05	-0.276925	0.122	0.182	1
RNF115	8.93049e-05	0.583408	0.24	0.197	1
RNF126	9.1485e-05	-0.268115	0.064	0.108	1
PNPLA8	9.59383e-05	-0.283672	0.078	0.126	1
RANBP2	0.000106273	-0.536857	0.067	0.11	1
RIPK2	0.000119323	0.707598	0.178	0.135	1
SAMD9	0.000126669	-0.331922	0.071	0.116	1
RAB11B	0.000148196	-0.313898	0.06	0.101	1
UBALD2	0.000152656	-0.254127	0.102	0.154	1
RNF138	0.000152779	-0.283366	0.102	0.154	1
A1BG	0.000162107	-0.404497	0.063	0.104	1
LUZP1	0.000166718	0.672193	0.187	0.144	1
FIBP	0.000173333	-0.283536	0.065	0.108	1
DNAJC1	0.000175812	-0.251418	0.086	0.135	1
LINC02273	0.000184993	-0.344222	0.067	0.108	1
NAMPT	0.000187468	-0.295365	0.109	0.162	1
VPS13C	0.000203993	-0.3824	0.072	0.115	1
KIF2A	0.000244397	-0.304073	0.07	0.112	1
KANSL1	0.000248742	-0.265784	0.091	0.139	1
HSPA8	0.000258437	0.268151	0.689	0.724	1
C16orf54	0.000271655	-0.2673	0.069	0.111	1
MAP1LC3B	0.000298275	0.512511	0.321	0.299	1
GPR171	0.000327416	0.34222	0.456	0.442	1
PHYKPL	0.000347613	-0.284017	0.081	0.125	1
IER3IP1	0.000415422	-0.276783	0.065	0.104	1
SNRPA1	0.000459314	-0.344533	0.068	0.108	1
CH25H	0.000524733	0.642291	0.129	0.088	1
TMC6	0.00053828	-0.320411	0.081	0.124	1
PASK	0.000661048	-0.394685	0.076	0.115	1
SECISBP2	0.000750588	-0.27135	0.066	0.103	1
AP3M2	0.000911813	-0.321217	0.111	0.159	1
UPF2	0.00103937	-0.253863	0.065	0.102	1
KRR1	0.00116	0.611042	0.149	0.111	1
DNAJB14	0.00117728	-0.348536	0.097	0.14	1
CRYBG1	0.0012505	0.360687	0.46	0.47	1
SAP18	0.00139547	0.33727	0.415	0.41	1
ZNF800	0.00154625	-0.293202	0.078	0.116	1
HNRNPD	0.00172096	-0.288688	0.088	0.129	1
CEBPD	0.00175398	0.885292	0.117	0.084	1
RBPJ	0.00186806	0.292741	0.468	0.437	1
PLIN2	0.00193799	0.496837	0.407	0.404	1
GABARAPL1	0.00193979	-0.336007	0.08	0.118	1
SMAP2	0.0019898	0.44626	0.314	0.297	1
FAM129A	0.0021876	0.300356	0.295	0.265	1
WAPL	0.00261838	-0.294686	0.074	0.109	1
ZBTB38	0.00262803	0.60064	0.167	0.134	1
RAB9A	0.00344267	0.821205	0.131	0.101	1
GSPT1	0.00400503	0.518233	0.23	0.204	1
ELF1	0.00424614	0.272489	0.54	0.572	1
SLA	0.00557059	0.280884	0.426	0.438	1
GCHFR	0.00584605	0.590891	0.173	0.143	1
HLA-DPB1	0.00689927	0.402757	0.31	0.293	1
DUSP5	0.00759583	0.722363	0.115	0.088	1
MRPL1	0.00761232	0.614842	0.158	0.129	1
RAN	0.00795489	0.253702	0.473	0.498	1
AC058791.1	0.00840083	0.323409	0.445	0.443	1
SMDT1	0.0111103	0.309561	0.353	0.35	1
AC016831.5	0.0113449	0.261466	0.509	0.527	1
RPL7L1	0.0118133	0.491582	0.124	0.098	1
PIK3R1	0.0126759	0.283391	0.31	0.286	1
PDCD4	0.0133284	0.358044	0.333	0.33	1
LINC00513	0.0155647	0.330347	0.322	0.309	1
DNAJB1	0.0182594	0.483532	0.386	0.398	1
FBXO32	0.0190361	0.553096	0.145	0.121	1
SYTL3	0.0319095	0.272587	0.382	0.39	1
ZC3HAV1	0.0320308	0.277291	0.311	0.299	1
ZEB2	0.0333572	0.262659	0.095	0.126	1
RGS2	0.0348635	0.509599	0.206	0.185	1
IGKC	0.0389688	0.909484	0.201	0.183	1
PITHD1	0.0428571	0.556792	0.123	0.103	1
IPCEF1	0.0437689	0.480627	0.145	0.124	1
ANKRD37	0.0517791	0.482105	0.108	0.09	1
GRPEL1	0.0585429	0.468855	0.11	0.092	1
AMD1	0.0593688	0.318674	0.299	0.296	1
MAF	0.0688381	0.358115	0.16	0.141	1
IFNGR1	0.0713864	0.428675	0.165	0.151	1
NAP1L4	0.0733649	0.378927	0.258	0.258	1
IQGAP2	0.0810364	0.319195	0.221	0.207	1
ERAP2	0.0874435	0.273897	0.088	0.113	1
UBE2A	0.0988312	0.474692	0.115	0.1	1
TMEM70	0.102	0.354569	0.127	0.111	1
DCTN6	0.107156	0.456532	0.158	0.146	1
TXN	0.11807	0.286388	0.41	0.442	1
CBLB	0.126001	0.445483	0.152	0.14	1
ZNHIT3	0.127407	0.486672	0.151	0.14	1
CITED2	0.128256	0.305116	0.39	0.408	1
CYTOR	0.143608	0.30024	0.185	0.174	1
GTF3C6	0.159993	0.300961	0.124	0.153	1
CD40LG	0.16141	0.345545	0.266	0.271	1
SUGT1	0.167981	0.261261	0.088	0.11	1
STK17A	0.190299	0.253418	0.373	0.401	1
CCNDBP1	0.208647	0.408248	0.184	0.181	1
CD28	0.221435	0.30402	0.139	0.129	1
THEM4	0.227178	0.314003	0.095	0.115	1
DNAJC8	0.232079	0.374832	0.187	0.186	1
PIM2	0.245536	0.295434	0.283	0.289	1
CCDC59	0.259806	0.344096	0.161	0.155	1
RNF114	0.26866	0.449267	0.134	0.127	1
PARP8	0.28617	0.331614	0.245	0.256	1
TMEM173	0.292238	0.254663	0.317	0.329	1
TMEM50A	0.333998	0.302264	0.268	0.28	1
ITGAE	0.335936	0.277233	0.122	0.144	1
AC004817.3	0.359689	0.359382	0.1	0.116	1
CSNK1D	0.370627	0.444797	0.128	0.124	1
CCDC167	0.386699	0.292042	0.161	0.16	1
UBE2L3	0.38944	0.30491	0.254	0.268	1
SYPL1	0.389529	0.277662	0.127	0.147	1
RSBN1	0.399553	0.358161	0.212	0.22	1
HNRNPLL	0.400573	0.274964	0.088	0.102	1
ABHD14B	0.41699	0.340332	0.169	0.17	1
FOXP1	0.436487	0.286265	0.239	0.248	1
SNX9	0.439316	0.400035	0.155	0.154	1
MRPL57	0.444636	0.258645	0.163	0.187	1
LYAR	0.459331	0.286538	0.148	0.144	1
TUBA1C	0.464447	0.454547	0.106	0.103	1
SSR3	0.473725	0.254288	0.174	0.201	1
GADD45A	0.484687	0.416153	0.113	0.109	1
MRPL47	0.493204	0.301925	0.097	0.111	1
UPP1	0.524644	0.369846	0.121	0.12	1
HLA-DRB5	0.540957	0.407789	0.118	0.118	1
RNF181	0.551618	0.395581	0.124	0.124	1
DNAJC9	0.567573	0.343932	0.094	0.106	1
QARS	0.570109	0.270603	0.102	0.115	1
GLUD1	0.579695	0.31931	0.118	0.118	1
CLNS1A	0.579797	0.281219	0.177	0.203	1
VDAC3	0.580618	0.454392	0.109	0.109	1
ARPP19	0.59492	0.292008	0.146	0.165	1
MOB4	0.597054	0.270499	0.109	0.122	1
MED28	0.607787	0.291763	0.151	0.153	1
RAB1A	0.607998	0.266615	0.137	0.154	1
ITK	0.616378	0.286408	0.263	0.307	1
SH3GLB1	0.658005	0.271734	0.138	0.154	1
PTPN1	0.668189	0.455556	0.174	0.185	1
CKS2	0.674373	0.290047	0.163	0.183	1
MARCKSL1	0.678691	0.252519	0.095	0.103	1
ZMAT2	0.681824	0.27385	0.113	0.125	1
TRA2A	0.735917	0.307904	0.127	0.14	1
SEC14L1	0.738369	0.299747	0.098	0.108	1
LMO4	0.751991	0.497485	0.099	0.101	1
SYAP1	0.769064	0.349933	0.204	0.217	1
FNIP1	0.770312	0.344307	0.12	0.122	1
ADI1	0.788545	0.383495	0.098	0.106	1
ZNF831	0.799426	0.286497	0.167	0.177	1
FOXN2	0.804601	0.469576	0.098	0.101	1
TUBB4B	0.832532	0.307658	0.26	0.298	1
AC025164.1	0.835121	0.320751	0.118	0.127	1
CAPZA2	0.859701	0.285473	0.194	0.218	1
TOMM22	0.866847	0.324339	0.154	0.17	1
GOLGA7	0.871654	0.290647	0.126	0.136	1
STAU1	0.88747	0.279093	0.129	0.139	1
SF3B6	0.888789	0.312953	0.219	0.244	1
PFDN2	0.901945	0.303401	0.166	0.18	1
CACYBP	0.903393	0.286528	0.158	0.176	1
MPG	0.908039	0.349125	0.11	0.115	1
EMC4	0.909949	0.280542	0.126	0.132	1
HSPH1	0.910158	0.277467	0.112	0.119	1
ERN1	0.922222	0.419584	0.096	0.103	1
GALM	0.930987	0.271084	0.113	0.119	1
AP3S1	0.94154	0.269928	0.185	0.207	1
CST7	0.943004	0.26393	0.245	0.271	1
ELOVL5	0.94347	0.356729	0.169	0.187	1
PRELID3B	0.951229	0.31562	0.108	0.113	1
SAMHD1	0.952818	0.288405	0.182	0.197	1
DYNC1H1	0.95634	0.385673	0.13	0.14	1

## Sheet: Cytotoxic T IPFvSSC
	p_val	avg_logFC	pct.1	pct.2	p_val_adj
SFTPC	1.8258e-248	-2.57827	0.066	0.666	4.24737e-244
AREG	4.0442e-130	-2.16654	0.213	0.62	9.40801e-126
HLA-B	1.3655e-112	0.500126	0.979	0.964	3.17655e-108
HLA-A	4.17072e-107	0.527915	0.97	0.97	9.70234e-103
TPT1	5.01725e-103	-0.554277	0.968	0.972	1.16716e-98
IL7R	4.21757e-97	-1.27586	0.366	0.7	9.81134e-93
DDX39B	3.27556e-94	-1.81854	0.044	0.342	7.61993e-90
CCL4	4.80814e-94	0.855354	0.937	0.673	1.11852e-89
MT-ND4L	4.25306e-93	-1.25893	0.138	0.511	9.89389e-89
CCL4L2	5.19928e-91	1.84169	0.56	0.188	1.20951e-86
APOC1	1.78576e-90	-1.25514	0.113	0.47	4.15421e-86
GZMK	1.87409e-81	1.39035	0.553	0.213	4.35969e-77
CD74	8.59183e-81	1.11935	0.741	0.59	1.99872e-76
KLRB1	6.2989e-79	-1.62334	0.079	0.359	1.46531e-74
SYNE2	3.57742e-78	-1.03907	0.182	0.537	8.32215e-74
FTL	1.05877e-72	-0.434703	0.956	0.983	2.46301e-68
FOS	3.43236e-71	-0.870855	0.421	0.772	7.98471e-67
PDE4D	1.19158e-70	-1.1639	0.107	0.407	2.77198e-66
TOB1	1.03042e-69	-1.08233	0.193	0.528	2.39707e-65
IL6ST	4.97717e-69	-1.30289	0.079	0.352	1.15784e-64
IL18R1	2.07148e-68	-2.50858	0.014	0.207	4.81888e-64
TMSB4X	1.29901e-65	0.299992	0.998	0.996	3.02189e-61
CST7	7.8895e-63	0.911385	0.7	0.517	1.83533e-58
CD55	2.34313e-59	-0.901749	0.2	0.514	5.45082e-55
PABPC1	6.86344e-59	-0.626432	0.573	0.832	1.59664e-54
CCL5	9.32818e-59	0.470157	0.962	0.818	2.17001e-54
PTPRC	2.45954e-58	-0.558092	0.682	0.889	5.72163e-54
MT-ND5	5.59327e-58	-0.58491	0.528	0.827	1.30116e-53
NKG7	3.69717e-57	0.937654	0.686	0.47	8.60072e-53
DUSP4	8.65365e-57	1.14865	0.544	0.286	2.0131e-52
ZBTB16	5.2193e-55	-1.51816	0.036	0.228	1.21417e-50
C1QB	3.08864e-54	-1.14582	0.063	0.286	7.18511e-50
AC016831.7	6.21201e-53	-1.20213	0.06	0.274	1.4451e-48
FKBP5	1.92643e-52	-0.692175	0.302	0.624	4.48144e-48
SF3B1	2.08721e-52	-0.82219	0.155	0.443	4.85549e-48
SAP30	2.17337e-52	-1.57849	0.032	0.213	5.0559e-48
PHF3	7.81367e-52	-0.979781	0.089	0.329	1.81769e-47
SYTL2	2.0971e-51	-1.02264	0.081	0.312	4.87848e-47
TMEM123	3.37622e-50	-0.974189	0.103	0.346	7.8541e-46
ETS1	7.31031e-50	-0.693966	0.3	0.61	1.7006e-45
C1QA	5.67567e-49	-0.987542	0.073	0.291	1.32033e-44
CCL3L1	1.8902e-48	1.44727	0.333	0.096	4.39716e-44
HLA-DPB1	4.02236e-48	1.00171	0.565	0.393	9.35721e-44
HLA-C	2.24933e-47	0.334733	0.95	0.949	5.2326e-43
HIST1H1D	3.49206e-47	-2.1007	0.012	0.151	8.12357e-43
SFTPA2	3.83405e-47	-1.62991	0.02	0.171	8.91915e-43
APOE	3.86486e-47	-0.62183	0.133	0.397	8.99081e-43
SRGN	7.54076e-47	0.377529	0.95	0.957	1.75421e-42
RUNX2	1.01642e-46	-1.65043	0.026	0.185	2.3645e-42
ANKRD28	2.82883e-46	-0.66312	0.217	0.507	6.5807e-42
GPRIN3	3.17627e-46	-1.09245	0.079	0.292	7.38897e-42
DUSP2	1.59135e-45	0.722801	0.753	0.638	3.70195e-41
NCL	1.86464e-45	-0.565814	0.288	0.61	4.3377e-41
CEP350	2.88104e-45	-1.0819	0.05	0.235	6.70215e-41
CD226	1.29138e-44	-1.21414	0.049	0.229	3.00413e-40
HPGD	3.36031e-44	-1.96032	0.023	0.169	7.81709e-40
SFTPA1	3.39416e-44	-1.89676	0.013	0.146	7.89584e-40
GZMH	3.77958e-44	1.14878	0.487	0.271	8.79244e-40
KIAA1551	1.16006e-43	-0.704401	0.246	0.531	2.69866e-39
MT-CYB	8.15488e-43	0.3411	0.972	0.967	1.89707e-38
SLC38A1	1.60492e-42	-0.644501	0.197	0.474	3.73353e-38
MTRNR2L12	4.88516e-42	-1.26584	0.038	0.199	1.13643e-37
ANK3	5.70248e-42	-1.99601	0.012	0.138	1.32657e-37
PAK2	1.15633e-41	-0.836954	0.107	0.329	2.68997e-37
GZMA	4.78977e-41	0.811346	0.621	0.424	1.11425e-36
SMAP2	7.15049e-41	-0.646073	0.226	0.493	1.66342e-36
ELK3	8.90702e-41	-1.62552	0.027	0.171	2.07204e-36
OSBPL8	4.07467e-40	-0.682215	0.138	0.375	9.4789e-36
AHNAK	9.15018e-40	-0.686247	0.162	0.407	2.12861e-35
HLA-DQB1	2.27151e-39	1.37516	0.352	0.149	5.28421e-35
HERC5	2.4237e-39	-2.06862	0.014	0.137	5.63826e-35
PTGER4	2.74606e-39	-0.620539	0.285	0.568	6.38815e-35
VPS13C	3.1068e-39	-1.03526	0.075	0.26	7.22734e-35
RORA	3.46028e-39	-0.728621	0.189	0.444	8.04966e-35
2020-03-07	4.38921e-39	-1.1019	0.057	0.23	1.02106e-34
JAK1	4.59636e-39	-0.662893	0.241	0.512	1.06925e-34
IRF1	6.72763e-39	-0.690737	0.232	0.502	1.56505e-34
EIF4B	1.90722e-38	-0.618382	0.195	0.459	4.43677e-34
PTGER2	2.12568e-38	-1.19964	0.055	0.223	4.94497e-34
HBB	2.2955e-38	-3.96553	0.014	0.133	5.34003e-34
MBNL1	2.31342e-38	-0.71508	0.186	0.443	5.38171e-34
TENT5C	2.72111e-38	-0.687135	0.177	0.425	6.33013e-34
SFTPB	5.1584e-38	-1.55527	0.022	0.153	1.2e-33
RPS15	7.07071e-38	0.26644	0.977	0.963	1.64486e-33
KIAA1109	1.05783e-37	-1.21867	0.043	0.198	2.46082e-33
SMARCA5	3.63632e-37	-0.948206	0.074	0.257	8.45916e-33
FABP4	3.76678e-37	-1.37021	0.044	0.197	8.76266e-33
OAZ1	4.9919e-37	0.485484	0.821	0.81	1.16126e-32
HLA-DPA1	1.47145e-36	0.960293	0.525	0.374	3.42304e-32
HSP90B1	3.02743e-36	-0.705442	0.151	0.382	7.04271e-32
FOSB	5.441e-36	-0.833926	0.243	0.49	1.26574e-31
TIPARP	8.09259e-36	-1.12162	0.069	0.241	1.88258e-31
DDX17	1.28769e-35	-0.510021	0.214	0.486	2.99555e-31
PAG1	2.51246e-35	-0.910793	0.071	0.244	5.84473e-31
IKZF1	3.89769e-35	-0.493277	0.316	0.609	9.06719e-31
BCLAF1	6.21796e-35	-0.586722	0.181	0.425	1.44648e-30
ZBTB1	6.41281e-35	-0.865343	0.071	0.244	1.49181e-30
DDX3X	8.61703e-35	-0.584733	0.268	0.539	2.00458e-30
CCNL1	1.07855e-34	-0.516991	0.32	0.615	2.50903e-30
CASP8	1.2104e-34	-0.618155	0.162	0.396	2.81576e-30
MALT1	1.46128e-34	-0.804421	0.083	0.264	3.39937e-30
EIF4G2	2.71318e-34	-0.564047	0.246	0.512	6.31168e-30
EMB	2.82211e-34	-0.545394	0.272	0.538	6.56507e-30
G3BP2	3.10379e-34	-0.643408	0.192	0.429	7.22035e-30
SYNRG	6.56052e-34	-0.902206	0.065	0.229	1.52617e-29
PCM1	6.67246e-34	-0.681372	0.117	0.32	1.55221e-29
DOCK10	7.13093e-34	-0.895803	0.076	0.248	1.65887e-29
HNRNPU	7.6392e-34	-0.520396	0.234	0.499	1.77711e-29
EIF3A	7.93113e-34	-0.720228	0.134	0.347	1.84502e-29
PTBP3	1.50922e-33	-0.926006	0.061	0.222	3.51091e-29
CCL18	2.83389e-33	-0.661732	0.117	0.321	6.59247e-29
KDSR	5.53203e-33	-1.44934	0.031	0.159	1.28692e-28
TAX1BP1	7.33376e-33	-0.545055	0.213	0.464	1.70605e-28
TLE4	7.63095e-33	-0.750994	0.096	0.28	1.77519e-28
PPP1R10	7.89412e-33	-0.582639	0.113	0.312	1.83641e-28
SPTY2D1	2.56315e-32	-0.928299	0.046	0.188	5.96265e-28
FAM129A	3.33729e-32	-0.496382	0.25	0.509	7.76355e-28
TLK1	3.97688e-32	-0.966838	0.061	0.216	9.25141e-28
ARGLU1	4.10513e-32	-0.561616	0.218	0.465	9.54977e-28
BHLHE40	5.86743e-31	-0.913192	0.083	0.248	1.36494e-26
PARP8	8.46242e-31	-0.588182	0.26	0.507	1.96861e-26
LCP1	2.08309e-30	-0.523635	0.272	0.517	4.8459e-26
TYROBP	2.24463e-30	-0.858114	0.075	0.236	5.22169e-26
PLAC8	2.30808e-30	-1.61157	0.023	0.133	5.36929e-26
ZNF267	2.77678e-30	-1.1967	0.037	0.164	6.45961e-26
CCNH	3.03194e-30	-0.472933	0.238	0.486	7.05321e-26
XPO1	3.63336e-30	-1.00242	0.038	0.167	8.45229e-26
STK17B	4.63009e-30	-0.482971	0.335	0.6	1.0771e-25
MACF1	6.49644e-30	-0.746717	0.076	0.237	1.51127e-25
HLA-DRB1	6.49744e-30	0.874667	0.508	0.379	1.5115e-25
DDX3Y	9.51821e-30	-0.845468	0.051	0.191	2.21422e-25
ADAM10	1.08486e-29	-1.27863	0.029	0.146	2.52371e-25
CFAP97	1.27426e-29	-0.910997	0.046	0.182	2.96431e-25
ARHGAP5	2.18457e-29	-1.80767	0.013	0.107	5.08196e-25
HCLS1	2.5127e-29	-0.513728	0.165	0.381	5.84531e-25
ATRX	3.52363e-29	-0.614749	0.155	0.361	8.19702e-25
MGAT4A	3.60888e-29	-0.708787	0.111	0.291	8.39534e-25
GPCPD1	4.61926e-29	-1.15468	0.044	0.173	1.07458e-24
PRRC2C	5.39185e-29	-0.384709	0.293	0.565	1.25431e-24
CELF2	6.54015e-29	-0.469049	0.28	0.531	1.52144e-24
RNF19A	6.92686e-29	-0.485758	0.303	0.55	1.61139e-24
TLN1	7.35165e-29	-0.701657	0.091	0.26	1.71021e-24
PPP4R3B	1.07771e-28	-0.767281	0.063	0.211	2.50707e-24
CHD1	1.4409e-28	-0.608346	0.119	0.304	3.35197e-24
CANX	1.46439e-28	-0.651803	0.086	0.252	3.4066e-24
HLA-DQA1	1.95909e-28	1.60448	0.256	0.102	4.55742e-24
CD96	2.10693e-28	-0.49916	0.213	0.443	4.90134e-24
SMCHD1	2.8616e-28	-0.399498	0.268	0.526	6.65693e-24
ITGA1	4.10186e-28	-0.956525	0.1	0.258	9.54215e-24
UBB	5.87506e-28	0.48603	0.718	0.689	1.36671e-23
LSM14A	6.09985e-28	-0.640355	0.123	0.311	1.41901e-23
UGP2	6.48798e-28	-0.526196	0.215	0.444	1.5093e-23
LNPEP	1.01651e-27	-0.923398	0.05	0.182	2.36471e-23
CLINT1	1.10739e-27	-0.858499	0.051	0.185	2.57611e-23
MT-ND6	1.30348e-27	-0.619751	0.087	0.247	3.03229e-23
ATP5F1E	1.62376e-27	0.454254	0.803	0.792	3.77736e-23
SLFN5	1.96679e-27	-0.685075	0.101	0.268	4.57535e-23
NIPBL	2.65969e-27	-0.698561	0.093	0.257	6.18724e-23
PPP1R15B	3.45431e-27	-1.12624	0.028	0.138	8.03576e-23
SNX9	3.56641e-27	-0.931518	0.062	0.199	8.29654e-23
ZC3HAV1	3.5772e-27	-0.510877	0.226	0.452	8.32163e-23
PCF11	3.95429e-27	-0.74709	0.091	0.254	9.19886e-23
ACIN1	8.03341e-27	-1.01567	0.036	0.153	1.86881e-22
ITGA4	9.38766e-27	-0.561834	0.136	0.323	2.18385e-22
MARCO	1.13597e-26	-1.47623	0.017	0.11	2.6426e-22
EPB41	1.52949e-26	-0.56793	0.092	0.256	3.55806e-22
AFF1	2.15004e-26	-1.54291	0.014	0.102	5.00163e-22
ERBIN	2.19107e-26	-0.952755	0.04	0.16	5.09708e-22
AAK1	3.15935e-26	-0.535228	0.144	0.334	7.34959e-22
NR3C1	4.46805e-26	-0.504015	0.191	0.396	1.0394e-21
ITK	5.24192e-26	-0.499487	0.142	0.334	1.21943e-21
PCNX1	1.06469e-25	-0.831703	0.064	0.199	2.47678e-21
SERINC5	1.0735e-25	-0.861863	0.036	0.149	2.49728e-21
FNBP4	1.2877e-25	-0.614901	0.111	0.28	2.99558e-21
SPEN	1.31086e-25	-1.03107	0.034	0.144	3.04945e-21
LBR	1.36361e-25	-0.891625	0.057	0.186	3.17216e-21
ELL2	1.45473e-25	-0.851751	0.058	0.189	3.38413e-21
CFL1	2.21324e-25	0.375076	0.785	0.785	5.14866e-21
RIPOR2	2.96803e-25	-0.809048	0.062	0.195	6.90452e-21
IGKC	3.67556e-25	0.816047	0.202	0.063	8.55045e-21
ZFAND5	3.68511e-25	-0.571149	0.147	0.334	8.57268e-21
CST3	3.6958e-25	-0.922202	0.066	0.202	8.59755e-21
CRTAM	4.81136e-25	1.33831	0.24	0.092	1.11927e-20
TTC3	5.31758e-25	-0.720029	0.089	0.241	1.23703e-20
PDE3B	5.99955e-25	-0.403107	0.179	0.386	1.39568e-20
XRN1	6.65957e-25	-0.871636	0.047	0.167	1.54922e-20
ARFGEF1	7.95641e-25	-0.854812	0.039	0.152	1.8509e-20
DEK	8.72927e-25	-0.392315	0.242	0.47	2.03069e-20
RNF125	1.10591e-24	-0.476665	0.211	0.421	2.57268e-20
PPP1CB	1.21527e-24	-0.415712	0.234	0.46	2.82707e-20
DDX21	1.25263e-24	-0.56546	0.136	0.314	2.914e-20
KMT2C	1.33718e-24	-0.837596	0.058	0.185	3.11067e-20
GOLGA4	2.20444e-24	-0.547989	0.144	0.325	5.12819e-20
ATF7IP	2.32981e-24	-0.566053	0.1	0.257	5.41985e-20
BPTF	2.79865e-24	-0.632343	0.092	0.244	6.51051e-20
SH3BGRL3	3.2218e-24	0.359903	0.785	0.766	7.49487e-20
STAG2	3.22673e-24	-0.637956	0.062	0.194	7.50634e-20
SESN1	4.66906e-24	-1.43307	0.018	0.106	1.08616e-19
SUPT16H	4.67691e-24	-0.853952	0.051	0.172	1.08799e-19
CASC4	4.69942e-24	-0.986662	0.026	0.123	1.09323e-19
ERN1	5.7906e-24	-0.728635	0.06	0.188	1.34707e-19
PNPLA8	5.89702e-24	-0.702163	0.068	0.203	1.37182e-19
CLIP1	6.18193e-24	-0.844515	0.051	0.171	1.4381e-19
UTRN	1.10609e-23	-0.682988	0.075	0.213	2.5731e-19
ANP32B	1.32874e-23	-0.422823	0.205	0.415	3.09104e-19
SLC4A7	1.68153e-23	-0.596119	0.082	0.224	3.91174e-19
SCAF11	1.75428e-23	-0.446815	0.194	0.396	4.08097e-19
SAMD9	1.80121e-23	-0.647945	0.095	0.245	4.19015e-19
PTPN1	1.84899e-23	-0.612075	0.092	0.241	4.3013e-19
UBE3A	2.08031e-23	-0.668013	0.064	0.195	4.83943e-19
TUBA4A	2.10053e-23	0.789569	0.48	0.367	4.88645e-19
RBL2	2.37792e-23	-0.71171	0.083	0.225	5.53176e-19
PPM1K	2.41917e-23	-0.540682	0.1	0.254	5.6277e-19
RASA2	2.44262e-23	-0.739403	0.083	0.223	5.68226e-19
JMJD1C	2.69384e-23	-0.478643	0.15	0.33	6.26668e-19
SLC38A2	3.18103e-23	-0.552813	0.145	0.32	7.40004e-19
TIFA	3.40954e-23	-1.09049	0.051	0.166	7.93161e-19
EIF2S3	4.09345e-23	-0.579976	0.084	0.228	9.5226e-19
CCND2	4.21695e-23	-0.665173	0.088	0.231	9.80988e-19
ODF2L	4.59485e-23	-0.50909	0.194	0.391	1.0689e-18
CAMK4	5.14581e-23	-0.530332	0.111	0.271	1.19707e-18
ROCK1	5.22941e-23	-0.466777	0.161	0.35	1.21652e-18
AC097534.2	6.35667e-23	-1.27027	0.024	0.115	1.47875e-18
CREBRF	7.5399e-23	-0.713091	0.083	0.224	1.75401e-18
PIM1	9.19188e-23	-0.532093	0.105	0.26	2.13831e-18
ASH1L	9.92609e-23	-0.545433	0.104	0.257	2.30911e-18
CERK	1.1376e-22	-1.1873	0.021	0.108	2.6464e-18
KAT6A	1.38442e-22	-0.846289	0.057	0.176	3.22058e-18
PAFAH1B1	1.4343e-22	-0.574602	0.115	0.273	3.33661e-18
SETD2	1.52389e-22	-0.803554	0.066	0.192	3.54502e-18
TNFAIP3	1.55511e-22	-0.464181	0.525	0.749	3.61764e-18
COTL1	1.737e-22	0.629978	0.567	0.503	4.04078e-18
SORL1	1.93587e-22	-0.624952	0.06	0.184	4.50341e-18
TMF1	1.94371e-22	-0.455276	0.118	0.281	4.52166e-18
RPS10	2.12974e-22	-0.325205	0.647	0.772	4.95441e-18
SRSF5	2.23212e-22	-0.347326	0.417	0.667	5.19257e-18
NFKBIZ	2.26282e-22	-0.615876	0.097	0.243	5.26401e-18
TMX4	3.14572e-22	-0.525421	0.112	0.269	7.31789e-18
HSPA5	3.20521e-22	-0.448315	0.205	0.407	7.45628e-18
THEM4	3.32859e-22	-0.912738	0.031	0.127	7.7433e-18
RAD21	3.38217e-22	-0.570149	0.097	0.244	7.86795e-18
NAP1L1	3.91238e-22	-0.324955	0.448	0.681	9.10136e-18
BTG2	6.14771e-22	-0.389727	0.425	0.67	1.43014e-17
PCMTD1	7.77931e-22	-0.782174	0.057	0.174	1.8097e-17
TOMM20	8.78957e-22	-0.342995	0.21	0.421	2.04472e-17
SPCS3	8.90516e-22	-0.524108	0.129	0.293	2.07161e-17
IQGAP1	9.84861e-22	-0.49229	0.179	0.359	2.29108e-17
RPL17	1.17421e-21	-0.349783	0.298	0.533	2.73157e-17
FAM208A	1.20464e-21	-1.0955	0.028	0.12	2.80234e-17
ADD3	1.22312e-21	-0.948907	0.034	0.132	2.84535e-17
RAB5A	1.27402e-21	-0.529953	0.089	0.23	2.96375e-17
EPC1	1.35519e-21	-0.425409	0.182	0.37	3.15258e-17
TMOD3	1.38641e-21	-0.653674	0.067	0.191	3.2252e-17
TGFBR2	1.41864e-21	-0.712988	0.076	0.207	3.30018e-17
KAT6B	1.94308e-21	-0.885336	0.046	0.154	4.52018e-17
SMC5	1.98809e-21	-0.678208	0.063	0.184	4.62489e-17
PPP1R15A	2.06957e-21	-0.455807	0.263	0.477	4.81443e-17
TPR	2.16796e-21	-0.4753	0.175	0.354	5.04333e-17
MAT2A	2.66022e-21	-0.560471	0.089	0.228	6.18847e-17
PTPN22	2.66321e-21	-0.534028	0.182	0.361	6.19543e-17
MSL2	2.66906e-21	-0.740759	0.049	0.159	6.20903e-17
TRIP12	2.66916e-21	-0.77501	0.032	0.128	6.20926e-17
STXBP3	2.84113e-21	-1.0778	0.029	0.121	6.60933e-17
HNRNPA3	2.84633e-21	-0.398019	0.274	0.497	6.62143e-17
CYLD	2.93901e-21	-0.529549	0.093	0.234	6.83702e-17
RBMS1	3.29023e-21	-0.502108	0.144	0.312	7.65405e-17
2020-09-02	3.49021e-21	-0.529939	0.104	0.252	8.11927e-17
NPIPB5	4.51861e-21	-1.03267	0.027	0.117	1.05116e-16
ARHGDIB	4.82868e-21	0.341947	0.802	0.836	1.1233e-16
PSIP1	5.11973e-21	-0.544908	0.104	0.251	1.191e-16
PBXIP1	6.3236e-21	-0.544455	0.117	0.271	1.47106e-16
ATF4	6.44201e-21	-0.383678	0.219	0.421	1.49861e-16
YTHDC1	6.52579e-21	-0.630722	0.092	0.229	1.5181e-16
CCSER2	6.55185e-21	-0.463501	0.171	0.352	1.52416e-16
FAM214A	8.12729e-21	-1.06432	0.029	0.119	1.89065e-16
NDFIP1	8.4268e-21	-0.4881	0.15	0.318	1.96033e-16
SENP6	9.1838e-21	-0.750796	0.06	0.177	2.13643e-16
GCC2	1.0367e-20	-0.402938	0.231	0.434	2.41168e-16
HIF1A	1.04836e-20	-0.808456	0.063	0.18	2.43879e-16
POLR2J3.1	1.11217e-20	-0.527918	0.152	0.321	2.58724e-16
PFN1	1.11715e-20	0.418579	0.726	0.72	2.59882e-16
KCNQ1OT1	1.16801e-20	-0.88307	0.04	0.139	2.71714e-16
ATM	1.23758e-20	-0.546631	0.089	0.226	2.87897e-16
NRDC	1.36674e-20	-0.560969	0.064	0.183	3.17944e-16
EEF1D	1.50973e-20	0.299842	0.862	0.862	3.51208e-16
TUT4	1.87584e-20	-0.590558	0.084	0.216	4.36377e-16
MBP	1.88e-20	-0.568665	0.117	0.266	4.37344e-16
EFCAB14	1.94829e-20	-0.715727	0.046	0.151	4.53231e-16
DENND4A	2.00325e-20	-0.721135	0.05	0.157	4.66015e-16
CENPC	2.27428e-20	-0.641931	0.058	0.17	5.29067e-16
TCEA1	2.59468e-20	-0.447528	0.154	0.323	6.036e-16
CCDC6	2.60652e-20	-0.826199	0.045	0.148	6.06356e-16
GPR183	3.07822e-20	-0.462199	0.234	0.426	7.16085e-16
PTPN2	3.1967e-20	-0.571322	0.091	0.228	7.43649e-16
SOCS3	3.71379e-20	-0.523104	0.155	0.317	8.63938e-16
THEMIS	4.06922e-20	-0.550392	0.095	0.232	9.46622e-16
EPM2AIP1	4.17674e-20	-0.678136	0.048	0.154	9.71634e-16
EPRS	4.54231e-20	-0.704728	0.044	0.146	1.05668e-15
HP1BP3	5.44544e-20	-0.509829	0.128	0.282	1.26677e-15
TRIP11	5.82444e-20	-1.00499	0.03	0.119	1.35494e-15
CCNK	5.89109e-20	-0.895609	0.042	0.141	1.37044e-15
OGFRL1	6.02264e-20	-0.983049	0.03	0.118	1.40105e-15
RPS6KA3	6.22155e-20	-0.551332	0.076	0.201	1.44732e-15
CCNL2	6.39261e-20	-0.794206	0.044	0.147	1.48711e-15
HNRNPC	6.71272e-20	-0.323399	0.342	0.584	1.56158e-15
CMPK1	7.0378e-20	-0.369119	0.191	0.381	1.6372e-15
ZNF644	7.63056e-20	-0.563877	0.08	0.206	1.7751e-15
CRYBG1	7.78454e-20	-0.406618	0.244	0.44	1.81092e-15
ADSS	8.64571e-20	-0.591407	0.079	0.206	2.01125e-15
TNKS2	8.9126e-20	-0.672278	0.04	0.138	2.07334e-15
DGKA	1.15517e-19	-1.04423	0.025	0.107	2.68727e-15
N4BP2L2	1.31929e-19	-0.282945	0.353	0.594	3.06907e-15
PRKDC	1.50479e-19	-0.722694	0.059	0.169	3.5006e-15
IKZF3	1.63496e-19	-0.442362	0.179	0.351	3.80341e-15
USP8	1.6737e-19	-0.612383	0.093	0.226	3.89353e-15
GPBP1	1.82661e-19	-0.37071	0.241	0.445	4.24924e-15
BORCS5	1.85464e-19	-0.776584	0.036	0.13	4.31446e-15
CD46	1.88007e-19	-0.621568	0.068	0.184	4.37361e-15
BIRC3	1.94196e-19	-0.336986	0.35	0.565	4.51758e-15
PJA2	2.91166e-19	-0.605998	0.06	0.171	6.77341e-15
STAT4	3.24108e-19	-0.389442	0.17	0.344	7.53972e-15
NBN	3.4294e-19	-0.872332	0.038	0.132	7.97781e-15
SRRM2	3.71149e-19	-0.413132	0.15	0.312	8.63403e-15
MT-ND3	3.83596e-19	0.254571	0.901	0.899	8.9236e-15
PSAP	3.99682e-19	-0.464899	0.167	0.334	9.29781e-15
BIRC6	4.26853e-19	-0.576598	0.071	0.189	9.92987e-15
TOP2B	4.54008e-19	-0.792193	0.05	0.153	1.05616e-14
SFSWAP	4.66468e-19	-0.713021	0.038	0.132	1.08514e-14
NORAD	4.69888e-19	-0.706774	0.049	0.152	1.0931e-14
NIN	5.59565e-19	-0.584187	0.061	0.171	1.30172e-14
MAP4	5.87742e-19	-0.597463	0.073	0.191	1.36726e-14
SATB1	6.37146e-19	-0.611662	0.06	0.169	1.48219e-14
RARRES3	7.02179e-19	0.719037	0.479	0.399	1.63348e-14
IFNAR1	7.19138e-19	-0.816603	0.034	0.123	1.67293e-14
MDFIC	8.57409e-19	-0.61965	0.051	0.155	1.99459e-14
FKBP11	8.80968e-19	-0.297902	0.215	0.409	2.0494e-14
IFNGR1	9.10532e-19	-0.42801	0.102	0.236	2.11817e-14
FRYL	9.45124e-19	-0.680508	0.039	0.132	2.19864e-14
EEF1B2	9.60506e-19	-0.280224	0.733	0.84	2.23442e-14
USP34	9.77207e-19	-0.641698	0.083	0.207	2.27328e-14
GOLGB1	1.11558e-18	-0.512169	0.124	0.269	2.59517e-14
RAB11FIP1	1.14232e-18	-0.848566	0.036	0.126	2.65738e-14
SSR1	1.16078e-18	-0.490074	0.081	0.204	2.70032e-14
KTN1	1.20492e-18	-0.308741	0.199	0.387	2.80301e-14
NABP1	1.29425e-18	-0.608298	0.07	0.185	3.01081e-14
VMP1	1.38184e-18	-0.43011	0.126	0.274	3.21457e-14
SRP72	1.44016e-18	-0.589035	0.068	0.182	3.35024e-14
POLR1E	1.50397e-18	-0.899743	0.032	0.119	3.49868e-14
TIGIT	1.59279e-18	1.09964	0.203	0.082	3.70531e-14
CDC14A	1.6573e-18	-0.734427	0.05	0.151	3.85538e-14
TPM4	1.71742e-18	-0.59388	0.111	0.247	3.99524e-14
SHOC2	1.8308e-18	-0.493155	0.054	0.159	4.259e-14
YME1L1	1.8708e-18	-0.539802	0.072	0.189	4.35204e-14
EPS15	1.88354e-18	-0.45171	0.081	0.205	4.38169e-14
CAST	2.04807e-18	-0.320678	0.178	0.353	4.76442e-14
PRDM1	2.24166e-18	-0.264732	0.311	0.524	5.21478e-14
PDE4B	2.25812e-18	-0.342596	0.224	0.41	5.25307e-14
RGS1	2.423e-18	0.337137	0.857	0.797	5.63662e-14
GNLY	2.52179e-18	-0.576056	0.102	0.226	5.86644e-14
ID2	3.06801e-18	-0.318275	0.579	0.752	7.13712e-14
CMTM6	3.42745e-18	-0.50478	0.093	0.221	7.97328e-14
SETX	3.47997e-18	-0.71966	0.037	0.126	8.09545e-14
CREBBP	3.56439e-18	-0.635188	0.05	0.15	8.29185e-14
AC016831.1	3.65859e-18	-0.904893	0.03	0.113	8.51098e-14
ZNF91	3.74654e-18	-1.00355	0.026	0.106	8.71559e-14
N4BP2	3.83157e-18	-0.873538	0.032	0.118	8.91337e-14
DNAJB14	4.32586e-18	-0.551066	0.097	0.227	1.00632e-13
TSC22D2	4.33507e-18	-1.15184	0.032	0.117	1.00847e-13
PPP4R3A	4.69943e-18	-0.638104	0.077	0.195	1.09323e-13
SYNCRIP	5.70671e-18	-0.515702	0.076	0.194	1.32755e-13
ANKRD36	5.80065e-18	-0.904477	0.04	0.13	1.34941e-13
SRRM1	5.93009e-18	-0.293989	0.268	0.477	1.37952e-13
SLAIN2	6.63504e-18	-0.864312	0.041	0.132	1.54351e-13
NUFIP2	9.26969e-18	-0.638321	0.052	0.152	2.15641e-13
CYTH1	9.47697e-18	-0.51401	0.082	0.202	2.20463e-13
HECTD1	9.93632e-18	-0.98478	0.042	0.132	2.31149e-13
TMSB10	1.06691e-17	0.264808	0.924	0.92	2.48195e-13
PDCD4	1.09332e-17	-0.3504	0.228	0.418	2.54338e-13
DNAJB9	1.18893e-17	-0.409518	0.148	0.302	2.7658e-13
ST3GAL1	1.31744e-17	-0.440602	0.113	0.249	3.06475e-13
CAPZA2	1.52133e-17	-0.46845	0.113	0.25	3.53907e-13
GPR65	1.55759e-17	-0.548634	0.158	0.308	3.62342e-13
STAT3	1.63383e-17	-0.316672	0.274	0.472	3.80077e-13
SMIM3	1.67702e-17	-0.552724	0.072	0.184	3.90126e-13
ISG20	1.78935e-17	0.476636	0.644	0.623	4.16257e-13
RSL1D1	1.80433e-17	-0.358599	0.189	0.36	4.1974e-13
SOCS1	2.02712e-17	-0.250452	0.312	0.52	4.71569e-13
HELZ	2.20518e-17	-0.573561	0.076	0.189	5.12991e-13
CDK17	2.25165e-17	-0.763034	0.031	0.113	5.23801e-13
GLUL	2.27831e-17	-0.283993	0.26	0.459	5.30004e-13
MAF	2.40809e-17	-0.581411	0.062	0.165	5.60194e-13
FGFR1OP2	2.43932e-17	-0.382278	0.153	0.312	5.67459e-13
CEBPD	3.11211e-17	-0.426683	0.123	0.259	7.2397e-13
MIER1	3.13617e-17	-0.427114	0.115	0.251	7.29567e-13
ZNF800	3.54312e-17	-0.514359	0.08	0.196	8.24235e-13
LARS	3.99167e-17	-0.83921	0.04	0.127	9.28583e-13
SKIL	4.4783e-17	-0.442951	0.119	0.256	1.04179e-12
LDLRAD4	5.52043e-17	-0.908195	0.097	0.213	1.28422e-12
CSDE1	6.22437e-17	-0.344116	0.217	0.398	1.44798e-12
TRPM7	6.41731e-17	-0.789835	0.027	0.103	1.49286e-12
SMARCC2	6.47176e-17	-0.670449	0.044	0.136	1.50552e-12
USP15	7.68611e-17	-0.390122	0.123	0.262	1.78802e-12
PTPRA	8.70371e-17	-0.618948	0.061	0.163	2.02474e-12
BDP1	8.93115e-17	-0.401258	0.106	0.236	2.07765e-12
UBR1	9.83654e-17	-0.840463	0.03	0.109	2.28827e-12
RSBN1	9.86408e-17	-0.390741	0.14	0.285	2.29468e-12
BAZ1B	9.97065e-17	-0.509927	0.053	0.15	2.31947e-12
DNM1L	1.17188e-16	-0.810821	0.027	0.103	2.72615e-12
TRAM1	1.20451e-16	-0.379919	0.154	0.309	2.80205e-12
HEXIM1	1.25543e-16	-0.45434	0.088	0.208	2.92051e-12
XRN2	1.34679e-16	-0.434732	0.109	0.238	3.13303e-12
YY1	1.35538e-16	-0.401677	0.113	0.246	3.15302e-12
UBC	1.60303e-16	0.298839	0.775	0.778	3.72912e-12
RCSD1	1.6215e-16	-0.373487	0.106	0.236	3.77211e-12
FXR1	1.6434e-16	-0.523862	0.071	0.179	3.82304e-12
HNRNPD	1.67184e-16	-0.55111	0.083	0.197	3.8892e-12
SSR3	1.83829e-16	-0.396426	0.123	0.261	4.27641e-12
KIF2A	1.87271e-16	-0.500113	0.068	0.176	4.35649e-12
SPRY1	1.91954e-16	-0.697508	0.076	0.183	4.46542e-12
PRKAR1A	1.98553e-16	-0.564789	0.103	0.226	4.61893e-12
PSMD12	2.02069e-16	-0.658935	0.062	0.162	4.70073e-12
RCAN3	2.14421e-16	-0.385785	0.123	0.26	4.98807e-12
KIF13B	2.206e-16	-0.73167	0.042	0.128	5.13182e-12
LGALS8	2.63556e-16	-0.700743	0.036	0.118	6.1311e-12
ZC3H13	2.68005e-16	-0.464929	0.103	0.226	6.23459e-12
CDK12	2.8746e-16	-0.473205	0.072	0.18	6.68719e-12
CTSB	2.99589e-16	-0.482681	0.085	0.2	6.96934e-12
MIS18BP1	3.15287e-16	-0.475902	0.068	0.172	7.33453e-12
PUM2	3.23066e-16	-0.725023	0.034	0.113	7.51547e-12
TFDP2	3.95537e-16	-0.766414	0.03	0.107	9.20139e-12
NFKBIA	4.17027e-16	-0.334751	0.594	0.765	9.7013e-12
ATP2B1	4.21392e-16	-0.367217	0.134	0.275	9.80285e-12
UBR5	4.37706e-16	-0.612218	0.042	0.127	1.01823e-11
PCBP2	4.49687e-16	-0.278374	0.343	0.561	1.04611e-11
MYL6	5.06177e-16	0.332391	0.779	0.82	1.17752e-11
PABPC4	5.10746e-16	-0.460676	0.075	0.184	1.18815e-11
CDK13	5.32486e-16	-0.655854	0.064	0.165	1.23872e-11
USP47	5.39813e-16	-0.535232	0.062	0.161	1.25577e-11
TBL1XR1	5.40257e-16	-0.778964	0.052	0.144	1.2568e-11
CDKN1B	5.45405e-16	-0.416155	0.14	0.283	1.26878e-11
CTSD	5.52061e-16	-0.253848	0.268	0.468	1.28426e-11
OSTF1	5.80325e-16	-0.39871	0.137	0.279	1.35001e-11
ACTR3	5.87344e-16	-0.415703	0.199	0.366	1.36634e-11
SET	6.27495e-16	-0.296532	0.182	0.347	1.45974e-11
ANKRD36C	7.82975e-16	-0.711838	0.036	0.117	1.82143e-11
RB1	8.36669e-16	-0.740401	0.03	0.106	1.94634e-11
APEX1	9.39956e-16	-0.483769	0.077	0.186	2.18662e-11
CCDC186	9.53456e-16	-0.478476	0.079	0.188	2.21802e-11
EIF2AK1	9.71917e-16	-0.648426	0.046	0.133	2.26097e-11
GLS	1.0564e-15	-0.541129	0.076	0.183	2.4575e-11
KRR1	1.14946e-15	-0.410154	0.108	0.234	2.67399e-11
ZNF92	1.1576e-15	-0.635914	0.034	0.113	2.69293e-11
FNBP1	1.16787e-15	-0.293732	0.26	0.457	2.71681e-11
SOD2	1.22081e-15	-0.629713	0.058	0.153	2.83997e-11
JMY	1.36517e-15	-0.591885	0.048	0.137	3.1758e-11
SCGB1A1	1.47523e-15	-0.439703	0.115	0.239	3.43184e-11
ZNF207	1.55247e-15	-0.359095	0.134	0.273	3.61151e-11
CAND1	1.5923e-15	-0.417988	0.086	0.199	3.70416e-11
TM9SF3	1.6006e-15	-0.517723	0.057	0.152	3.72348e-11
HMGB2	1.65162e-15	-0.364415	0.511	0.672	3.84216e-11
EIF2A	1.67696e-15	-0.43503	0.104	0.228	3.90112e-11
SERF2	1.73418e-15	0.273168	0.822	0.853	4.03423e-11
ZNF33A	1.73555e-15	-0.696387	0.039	0.12	4.0374e-11
IVNS1ABP	2.04994e-15	-0.604651	0.083	0.191	4.76878e-11
PICALM	2.21749e-15	-0.603193	0.049	0.138	5.15855e-11
REV3L	2.24636e-15	-0.859841	0.034	0.11	5.2257e-11
HNRNPR	2.27717e-15	-0.377156	0.136	0.273	5.29738e-11
HCG18	2.29516e-15	-0.707671	0.055	0.146	5.33924e-11
CPD	2.30545e-15	-0.690096	0.046	0.132	5.36316e-11
ATP11B	2.44152e-15	-0.598349	0.044	0.129	5.67972e-11
GLMN	2.45445e-15	-0.679402	0.035	0.112	5.70978e-11
RPL36	2.53439e-15	0.25954	0.904	0.875	5.89575e-11
ZBTB20	2.78622e-15	-0.49662	0.125	0.256	6.48157e-11
HNRNPA2B1	2.83896e-15	-0.272856	0.415	0.631	6.60426e-11
SMG1	3.04754e-15	-0.541549	0.075	0.18	7.08949e-11
ARAP2	3.05164e-15	-0.392539	0.132	0.267	7.09902e-11
ARHGAP15	3.24571e-15	-0.313874	0.166	0.32	7.5505e-11
MAP3K2	3.33118e-15	-0.730013	0.066	0.162	7.74933e-11
INTS6	3.53666e-15	-0.382951	0.111	0.236	8.22733e-11
PARP14	3.80386e-15	-0.793723	0.052	0.14	8.84893e-11
SQSTM1	4.1698e-15	-0.405368	0.151	0.295	9.7002e-11
UHMK1	4.66614e-15	-0.516351	0.051	0.14	1.08548e-10
WASF2	5.1304e-15	-0.287378	0.161	0.311	1.19349e-10
LUZP1	6.05316e-15	-0.457347	0.13	0.259	1.40815e-10
LUC7L	6.85825e-15	-0.535028	0.053	0.142	1.59543e-10
MTHFD2	6.87355e-15	-0.497672	0.119	0.242	1.59899e-10
2020-09-07	7.10878e-15	-0.28024	0.393	0.607	1.65372e-10
ARHGAP30	7.26248e-15	-0.38024	0.095	0.21	1.68947e-10
FBP1	7.7939e-15	-0.651188	0.045	0.128	1.8131e-10
TAF15	7.8463e-15	-0.656555	0.051	0.139	1.82528e-10
CDKN1A	9.53937e-15	-0.507527	0.081	0.187	2.21914e-10
CSGALNACT2	1.01705e-14	-0.91299	0.032	0.105	2.36597e-10
ILF3	1.02251e-14	-0.343811	0.096	0.213	2.37866e-10
TM9SF2	1.03509e-14	-0.575571	0.044	0.127	2.40793e-10
CCT6A	1.04946e-14	-0.371142	0.084	0.193	2.44136e-10
SPAG9	1.10863e-14	-0.4105	0.051	0.14	2.579e-10
PRPF4B	1.18924e-14	-0.357324	0.108	0.228	2.76654e-10
ANKRD44	1.22033e-14	-0.365204	0.138	0.274	2.83885e-10
ZNF148	1.31183e-14	-0.406637	0.079	0.184	3.05171e-10
HSPA9	1.38218e-14	-0.405405	0.1	0.216	3.21536e-10
ASXL2	1.42531e-14	-0.491017	0.056	0.147	3.31571e-10
RB1CC1	1.50167e-14	-0.388022	0.085	0.194	3.49333e-10
ACTR2	1.50538e-14	-0.314255	0.19	0.353	3.50197e-10
ARL4A	1.52814e-14	-0.427279	0.116	0.236	3.5549e-10
IL4R	1.63346e-14	-0.755104	0.044	0.125	3.79992e-10
GADD45B	1.79578e-14	-0.407516	0.126	0.251	4.17752e-10
KLF9	1.92404e-14	-0.557335	0.055	0.144	4.4759e-10
STIM2	1.96477e-14	-0.583667	0.056	0.144	4.57064e-10
TAOK1	2.26047e-14	-0.445942	0.045	0.127	5.25854e-10
LRRFIP1	2.38589e-14	-0.303382	0.239	0.415	5.55029e-10
TP53BP2	2.44966e-14	-0.668014	0.032	0.104	5.69864e-10
FAM13B	2.68302e-14	-0.696714	0.036	0.111	6.24151e-10
FGD5-AS1	2.70416e-14	-0.625238	0.047	0.13	6.29068e-10
TRIM22	3.35492e-14	-0.390658	0.121	0.243	7.80456e-10
C1GALT1	3.4859e-14	-0.630308	0.044	0.125	8.10924e-10
PDZD8	3.66908e-14	-0.486484	0.047	0.13	8.53537e-10
TTC19	4.01318e-14	-0.387053	0.107	0.225	9.33587e-10
FRMD4B	4.18119e-14	-0.474004	0.116	0.233	9.7267e-10
CMC1	4.50741e-14	0.771173	0.269	0.165	1.04856e-09
CPNE3	4.59877e-14	-0.602107	0.05	0.134	1.06981e-09
MIA3	4.96199e-14	-0.540078	0.059	0.149	1.15431e-09
RASSF5	5.42725e-14	-0.407773	0.124	0.249	1.26254e-09
KATNBL1	5.49636e-14	-0.614833	0.049	0.132	1.27862e-09
HSPD1	5.55108e-14	-0.278108	0.16	0.3	1.29135e-09
ZNF638	6.06318e-14	-0.599544	0.048	0.131	1.41048e-09
RSRP1	6.1476e-14	-0.284289	0.36	0.566	1.43012e-09
TIAL1	6.62438e-14	-0.462064	0.104	0.217	1.54103e-09
BIRC2	7.02418e-14	-0.460757	0.081	0.184	1.63404e-09
CD69	7.42866e-14	-0.367516	0.574	0.759	1.72813e-09
NUCKS1	7.81282e-14	-0.293382	0.172	0.317	1.8175e-09
CTSS	7.91376e-14	-0.256473	0.164	0.31	1.84098e-09
ZNF217	8.63054e-14	-0.506462	0.031	0.101	2.00772e-09
HECA	8.94867e-14	-0.348372	0.092	0.201	2.08173e-09
RANBP2	1.01275e-13	-0.397696	0.08	0.182	2.35596e-09
SPTAN1	1.03897e-13	-0.372547	0.059	0.15	2.41695e-09
RAP1GDS1	1.07375e-13	-0.4393	0.058	0.147	2.49787e-09
CEP57	1.08063e-13	-0.51941	0.068	0.161	2.51388e-09
FLI1	1.1081e-13	-0.440657	0.073	0.17	2.57777e-09
SAMHD1	1.1755e-13	-0.391803	0.101	0.211	2.73457e-09
RLF	1.20891e-13	-0.600104	0.038	0.112	2.81228e-09
TMPO	1.24572e-13	-0.369925	0.062	0.152	2.89792e-09
SMARCA2	1.25023e-13	-0.353186	0.111	0.228	2.90842e-09
UFM1	1.29138e-13	-0.535905	0.073	0.169	3.00415e-09
CHD8	1.35384e-13	-0.591877	0.039	0.113	3.14944e-09
MDM2	1.42739e-13	-0.742186	0.034	0.104	3.32053e-09
RIOK3	1.45049e-13	-0.663041	0.032	0.101	3.37427e-09
RYBP	1.47363e-13	-0.737539	0.036	0.108	3.42809e-09
ARCN1	1.50119e-13	-0.608876	0.04	0.116	3.49221e-09
HCST	1.59802e-13	0.391031	0.638	0.605	3.71749e-09
HADHA	1.63213e-13	-0.382932	0.118	0.239	3.79682e-09
DSTN	1.81673e-13	-0.315296	0.158	0.295	4.22627e-09
DHX9	1.86921e-13	-0.494933	0.047	0.127	4.34835e-09
DNTTIP2	1.95178e-13	-0.271964	0.119	0.24	4.54042e-09
KIF5B	1.9695e-13	-0.258502	0.163	0.306	4.58165e-09
FAM107B	1.98729e-13	-0.275783	0.136	0.265	4.62302e-09
TTC14	2.17084e-13	-0.378274	0.09	0.194	5.05003e-09
LGALS3	2.21199e-13	-0.275599	0.241	0.409	5.14575e-09
MYCBP2	2.23788e-13	-0.359016	0.118	0.237	5.20598e-09
TTC39C	2.27014e-13	-0.459025	0.089	0.193	5.28103e-09
RIF1	2.32231e-13	-0.570245	0.051	0.132	5.4024e-09
ZNF292	2.41724e-13	-0.341303	0.091	0.197	5.62323e-09
ANP32E	2.52929e-13	-0.421664	0.075	0.171	5.88389e-09
STAT1	2.79608e-13	-0.675409	0.048	0.127	6.50453e-09
COPS2	2.81576e-13	-0.472158	0.049	0.13	6.55031e-09
BAZ2B	2.89555e-13	-0.596318	0.045	0.123	6.73592e-09
RFC1	3.12371e-13	-0.408296	0.071	0.164	7.26668e-09
DNAJC3	3.26453e-13	-0.378031	0.071	0.166	7.59428e-09
FUBP1	3.38287e-13	-0.485349	0.065	0.154	7.86956e-09
TUT7	3.41319e-13	-0.563017	0.042	0.117	7.94011e-09
NUB1	3.44743e-13	-0.575308	0.057	0.141	8.01975e-09
APOL6	3.75211e-13	-0.525603	0.075	0.169	8.72853e-09
WBP11	4.0402e-13	-0.364741	0.095	0.201	9.39872e-09
GRB2	4.14936e-13	-0.259713	0.111	0.228	9.65265e-09
TNFAIP8	4.81227e-13	-0.319652	0.121	0.241	1.11948e-08
FTX	5.00737e-13	-0.643467	0.039	0.11	1.16486e-08
ARIH1	5.67475e-13	-0.545491	0.058	0.142	1.32012e-08
TCF7	5.71687e-13	-0.518224	0.075	0.169	1.32992e-08
CLDND1	5.86134e-13	-0.263318	0.154	0.289	1.36352e-08
CAPN2	5.87239e-13	-0.440176	0.111	0.223	1.36609e-08
MTDH	6.33291e-13	-0.260466	0.29	0.47	1.47322e-08
IRF2BP2	6.83901e-13	-0.591429	0.06	0.144	1.59096e-08
KLRG1	7.29902e-13	1.41803	0.125	0.046	1.69797e-08
CHD2	7.33707e-13	-0.379837	0.087	0.188	1.70682e-08
GTF2I	7.33829e-13	-0.391412	0.052	0.134	1.70711e-08
PCGF5	8.14508e-13	-0.483062	0.079	0.173	1.89479e-08
RECQL	9.02205e-13	-0.544448	0.039	0.111	2.0988e-08
SUCLG2	9.13466e-13	-0.510935	0.076	0.17	2.125e-08
LYST	9.17599e-13	1.12082	0.197	0.105	2.13461e-08
MIA2	9.18982e-13	-0.616829	0.042	0.115	2.13783e-08
XIAP	9.9984e-13	-0.665467	0.037	0.107	2.32593e-08
OXNAD1	1.09447e-12	-0.258228	0.103	0.212	2.54607e-08
DYNC1H1	1.11511e-12	-0.250874	0.132	0.257	2.59407e-08
YWHAZ	1.1155e-12	-0.263476	0.34	0.531	2.59499e-08
CDC73	1.1546e-12	-0.519803	0.059	0.143	2.68595e-08
ERH	1.23164e-12	-0.306737	0.165	0.303	2.86515e-08
APBB1IP	1.27558e-12	-0.335157	0.136	0.261	2.96738e-08
OPTN	1.28201e-12	-0.276652	0.129	0.252	2.98234e-08
UBA2	1.29691e-12	-0.415066	0.072	0.164	3.01699e-08
SERINC1	1.43793e-12	-0.411052	0.099	0.204	3.34505e-08
TRIM38	1.45997e-12	-0.569838	0.059	0.141	3.39633e-08
KLRC2	1.54916e-12	-0.904309	0.052	0.127	3.6038e-08
CYBA	1.69183e-12	0.283556	0.759	0.795	3.9357e-08
U2SURP	1.70325e-12	-0.448747	0.093	0.193	3.96226e-08
ANKLE2	1.78154e-12	-0.492612	0.044	0.119	4.1444e-08
RNMT	1.84718e-12	-0.311281	0.116	0.23	4.2971e-08
NR1D2	1.91069e-12	-0.653981	0.037	0.106	4.44483e-08
COPB1	1.93441e-12	-0.579134	0.052	0.13	4.50002e-08
DBF4	2.03362e-12	-0.633771	0.053	0.131	4.73081e-08
AC016831.5	2.06742e-12	-0.294117	0.336	0.513	4.80944e-08
DYNLT3	2.26313e-12	-0.560627	0.071	0.159	5.26471e-08
TMED10	2.29359e-12	-0.333479	0.119	0.234	5.33558e-08
WAPL	2.38836e-12	-0.283219	0.078	0.172	5.55604e-08
SSH2	2.55908e-12	-0.363263	0.085	0.182	5.95319e-08
APPL1	2.71613e-12	-0.395953	0.063	0.149	6.31854e-08
GAPDH	2.96743e-12	0.270396	0.826	0.862	6.90314e-08
ELF2	3.09833e-12	-0.598855	0.041	0.111	7.20764e-08
OXR1	3.23718e-12	-0.629915	0.038	0.106	7.53066e-08
CSNK1A1	3.28443e-12	-0.288711	0.159	0.292	7.64058e-08
THOC2	3.36641e-12	-0.391879	0.072	0.162	7.83129e-08
BCL2	3.45896e-12	-0.339068	0.072	0.162	8.04658e-08
CSNK1G3	3.80006e-12	-0.605674	0.039	0.108	8.84007e-08
USP1	4.03729e-12	-0.375238	0.062	0.145	9.39195e-08
ASCC3	4.21678e-12	-0.574651	0.041	0.111	9.80949e-08
PRKX	4.25081e-12	-0.373738	0.079	0.171	9.88867e-08
RBM33	4.42179e-12	-0.337887	0.061	0.144	1.02864e-07
NCOA7	4.54745e-12	-0.272462	0.058	0.14	1.05787e-07
SEC14L1	4.65686e-12	-0.28955	0.077	0.169	1.08332e-07
EMP3	4.76332e-12	-0.266374	0.255	0.417	1.10809e-07
MLEC	4.88724e-12	-0.490069	0.054	0.132	1.13692e-07
FYTTD1	4.9275e-12	-0.369319	0.061	0.144	1.14628e-07
FBXL5	5.33111e-12	-0.619792	0.038	0.105	1.24018e-07
EBLN3P	5.8905e-12	-0.597247	0.042	0.112	1.37031e-07
CD9	6.02007e-12	-0.764624	0.059	0.139	1.40045e-07
SP140L	6.12467e-12	-0.668403	0.038	0.106	1.42478e-07
R3HDM2	6.37153e-12	-0.442712	0.045	0.117	1.48221e-07
CDV3	6.46847e-12	-0.415183	0.101	0.203	1.50476e-07
LTB	7.47955e-12	-0.395221	0.164	0.287	1.73997e-07
TFRC	8.86109e-12	-0.520114	0.048	0.122	2.06135e-07
MRPL3	8.96035e-12	-0.520124	0.056	0.135	2.08445e-07
NPC2	9.08549e-12	-0.300531	0.146	0.269	2.11356e-07
CD8B	9.87259e-12	0.460074	0.463	0.377	2.29666e-07
TROVE2	1.15242e-11	-0.371403	0.074	0.162	2.68088e-07
XCL2	1.19661e-11	0.999801	0.227	0.133	2.78366e-07
ERO1A	1.21138e-11	-0.784177	0.039	0.105	2.81803e-07
SEC63	1.27767e-11	-0.446213	0.054	0.129	2.97224e-07
HMGXB4	1.28382e-11	-0.483766	0.051	0.126	2.98654e-07
SNRNP70	1.28439e-11	-0.333248	0.095	0.196	2.98787e-07
FCER1G	1.30506e-11	-0.397249	0.056	0.134	3.03596e-07
ZC3H6	1.33357e-11	-0.565199	0.046	0.117	3.10228e-07
KMT2A	1.47881e-11	-0.259251	0.108	0.213	3.44015e-07
SLC2A3	1.50472e-11	-0.275603	0.275	0.434	3.50042e-07
USP14	1.60325e-11	-0.513779	0.04	0.108	3.72964e-07
SMAP1	2.10606e-11	-0.321488	0.077	0.167	4.89933e-07
PBRM1	2.20885e-11	-0.360492	0.053	0.128	5.13845e-07
GPR155	2.33413e-11	-0.395528	0.052	0.126	5.42988e-07
HTATSF1	2.41857e-11	-0.607466	0.043	0.11	5.62631e-07
PDCD6IP	2.5046e-11	-0.338392	0.049	0.122	5.82646e-07
RPS26	2.5164e-11	0.272363	0.806	0.921	5.8539e-07
EIF2AK2	2.85424e-11	-0.466864	0.052	0.126	6.63983e-07
CNOT2	2.87325e-11	-0.332891	0.073	0.159	6.68403e-07
DR1	2.88597e-11	-0.313591	0.104	0.208	6.71363e-07
EGR1	2.94112e-11	-1.05415	0.045	0.112	6.84193e-07
DCK	3.10621e-11	-0.296291	0.095	0.192	7.22598e-07
CD59	3.12019e-11	-0.648476	0.043	0.11	7.25849e-07
SEMA4D	3.25496e-11	-0.358454	0.095	0.192	7.57201e-07
PHF20L1	3.59163e-11	-0.314844	0.083	0.172	8.35522e-07
FN1	3.64684e-11	-0.416383	0.04	0.106	8.48363e-07
CWF19L2	3.69615e-11	-0.399672	0.06	0.138	8.59834e-07
TTC17	3.69901e-11	-0.651582	0.05	0.121	8.60501e-07
ZNF106	3.8556e-11	-0.479498	0.052	0.125	8.96929e-07
DNAJB11	3.90529e-11	-0.512532	0.057	0.133	9.08487e-07
LBH	3.91236e-11	-0.324887	0.141	0.258	9.10131e-07
AKAP17A	3.91763e-11	-0.387203	0.047	0.117	9.11357e-07
RAB8B	3.99128e-11	-0.482516	0.064	0.144	9.28492e-07
MIF	4.66667e-11	-0.266485	0.184	0.315	1.08561e-06
C16orf72	4.71606e-11	-0.437749	0.058	0.135	1.0971e-06
ARRDC3	4.82689e-11	-0.413696	0.048	0.119	1.12288e-06
TAF7	5.0935e-11	-0.266909	0.205	0.346	1.1849e-06
IL32	6.00598e-11	0.256549	0.761	0.786	1.39717e-06
FOXP1	6.21484e-11	-0.310063	0.164	0.287	1.44576e-06
CAPRIN1	6.48901e-11	-0.467636	0.038	0.102	1.50954e-06
CREBZF	6.51141e-11	-0.464553	0.052	0.124	1.51475e-06
HEBP2	6.74582e-11	-0.467416	0.055	0.128	1.56928e-06
ZBTB38	7.25994e-11	-0.253501	0.165	0.289	1.68888e-06
VPS13A	7.32487e-11	-0.479281	0.053	0.125	1.70398e-06
USP48	8.73081e-11	-0.440463	0.039	0.103	2.03105e-06
SH3YL1	8.90167e-11	-0.508169	0.039	0.102	2.07079e-06
HERC1	8.97698e-11	-0.382486	0.052	0.124	2.08832e-06
PRKACB	9.06376e-11	-0.384063	0.068	0.148	2.1085e-06
AFF4	1.02322e-10	-0.366898	0.066	0.145	2.38032e-06
FBXO34	1.02956e-10	-0.537775	0.038	0.101	2.39507e-06
SMC3	1.03462e-10	-0.251593	0.14	0.254	2.40684e-06
DIAPH1	1.08889e-10	-0.429585	0.085	0.174	2.53308e-06
NAE1	1.0925e-10	-0.465005	0.048	0.117	2.54148e-06
AL357060.1	1.09463e-10	-0.396712	0.107	0.202	2.54644e-06
ANAPC5	1.11539e-10	-0.357912	0.096	0.19	2.59472e-06
CEBPZ	1.17388e-10	-0.259639	0.089	0.181	2.7308e-06
PPP2R5E	1.18665e-10	-0.507287	0.049	0.118	2.7605e-06
NFE2L2	1.30331e-10	-0.262035	0.179	0.306	3.0319e-06
OCIAD1	1.31748e-10	-0.294257	0.114	0.216	3.06485e-06
LCP2	1.38488e-10	-0.269197	0.092	0.184	3.22166e-06
TMEM30A	1.53941e-10	-0.653421	0.04	0.103	3.58113e-06
IMMT	1.57009e-10	-0.469457	0.05	0.12	3.65249e-06
KPNA4	1.58083e-10	-0.475839	0.046	0.112	3.67748e-06
HNRNPAB	1.7366e-10	-0.292146	0.091	0.182	4.03986e-06
EIF1AY	1.75968e-10	-0.262815	0.068	0.148	4.09355e-06
PIM2	1.82947e-10	-0.250913	0.132	0.24	4.25591e-06
PERP	1.85804e-10	-0.358102	0.104	0.199	4.32237e-06
PRNP	1.98519e-10	-0.414346	0.097	0.19	4.61815e-06
USP3	2.16798e-10	-0.416297	0.071	0.151	5.04338e-06
RAD23B	2.20149e-10	-0.56054	0.056	0.128	5.12133e-06
LSM5	2.42311e-10	-0.278577	0.11	0.209	5.63688e-06
SERINC3	2.50077e-10	-0.280136	0.073	0.154	5.81754e-06
TPD52	2.75047e-10	-0.496642	0.055	0.126	6.39842e-06
UBL3	2.78453e-10	-0.25768	0.112	0.213	6.47766e-06
LARP7	2.86011e-10	-0.278203	0.079	0.164	6.65349e-06
UBQLN1	2.93625e-10	-0.463364	0.042	0.105	6.83061e-06
RPAP2	2.96399e-10	-0.669466	0.042	0.104	6.89514e-06
BROX	3.01744e-10	-0.316191	0.056	0.128	7.01947e-06
JOSD1	3.08566e-10	-0.37212	0.087	0.175	7.17816e-06
SNX6	3.15206e-10	-0.292755	0.095	0.186	7.33264e-06
CEP85L	3.19227e-10	-0.629097	0.044	0.108	7.42618e-06
CDC42EP3	3.21559e-10	-0.278132	0.093	0.185	7.48042e-06
APLP2	3.28646e-10	-0.439086	0.042	0.105	7.6453e-06
UBE2J1	3.46919e-10	-0.336179	0.071	0.15	8.07038e-06
MOB1A	3.48468e-10	-0.264751	0.152	0.266	8.10641e-06
RRP1B	3.5075e-10	-0.377238	0.046	0.112	8.15951e-06
SMARCC1	3.98506e-10	-0.392574	0.06	0.134	9.27044e-06
NSRP1	4.03298e-10	-0.541771	0.05	0.117	9.38192e-06
VAPA	4.23962e-10	-0.301331	0.217	0.357	9.86263e-06
CD8A	4.47365e-10	0.298753	0.627	0.551	1.04071e-05
TMED5	4.48461e-10	-0.418461	0.064	0.139	1.04325e-05
VPS26A	4.51973e-10	-0.413962	0.077	0.157	1.05142e-05
PSME1	4.92019e-10	0.440243	0.541	0.535	1.14458e-05
2020-03-06	4.94172e-10	-0.358169	0.077	0.158	1.14959e-05
KIDINS220	5.20588e-10	-0.517223	0.045	0.109	1.21104e-05
INPP4B	5.63615e-10	-0.331099	0.063	0.137	1.31114e-05
HIPK1	5.90003e-10	-0.366846	0.058	0.129	1.37252e-05
PRRC2B	5.95371e-10	-0.352866	0.063	0.138	1.38501e-05
KLF3	6.20835e-10	-0.418673	0.06	0.132	1.44425e-05
LMAN1	6.54021e-10	-0.391192	0.067	0.142	1.52145e-05
RBBP6	7.92012e-10	-0.277598	0.085	0.169	1.84246e-05
SETD5	8.06223e-10	-0.296589	0.048	0.114	1.87552e-05
SP3	8.13988e-10	-0.618637	0.043	0.104	1.89358e-05
SUN2	8.29907e-10	-0.425257	0.103	0.191	1.93061e-05
INTS10	8.40909e-10	-0.36589	0.053	0.121	1.95621e-05
CCDC91	8.94297e-10	-0.276677	0.088	0.174	2.0804e-05
ABCE1	9.11034e-10	-0.397571	0.054	0.123	2.11934e-05
KLF13	9.31199e-10	-0.329609	0.084	0.168	2.16625e-05
PRPF6	9.89318e-10	-0.487322	0.047	0.111	2.30145e-05
TRADD	1.00734e-09	-0.324476	0.084	0.169	2.34338e-05
SRSF6	1.01144e-09	-0.27048	0.073	0.151	2.35292e-05
CD164	1.05088e-09	-0.285421	0.15	0.26	2.44466e-05
ATP1B1	1.08734e-09	-0.463189	0.051	0.117	2.52947e-05
BNIP2	1.10147e-09	-0.398213	0.068	0.142	2.56234e-05
FAM111A	1.1346e-09	-0.413482	0.054	0.121	2.63943e-05
RAB6A	1.1488e-09	-0.294662	0.08	0.162	2.67246e-05
PARP1	1.15597e-09	-0.272258	0.124	0.225	2.68913e-05
ESCO1	1.36054e-09	-0.483895	0.052	0.118	3.16502e-05
BLOC1S6	1.38413e-09	-0.495543	0.043	0.105	3.2199e-05
ZFR	1.4687e-09	-0.397771	0.06	0.13	3.41663e-05
YIPF4	1.52085e-09	-0.415678	0.065	0.139	3.53796e-05
ARFGAP3	1.53562e-09	-0.333619	0.054	0.122	3.57231e-05
TMA7	1.61806e-09	0.317846	0.667	0.7	3.76408e-05
PTPN4	2.06593e-09	-0.263647	0.086	0.169	4.80598e-05
METAP2	2.07304e-09	-0.321108	0.088	0.171	4.82252e-05
PARP4	2.1821e-09	-0.389718	0.046	0.109	5.07623e-05
FOSL2	2.26913e-09	-0.256349	0.15	0.256	5.27867e-05
KIF20B	2.28595e-09	-0.432791	0.048	0.111	5.31781e-05
DOCK2	2.36368e-09	-0.319543	0.051	0.116	5.49864e-05
BRWD1	2.36878e-09	-0.284734	0.064	0.136	5.51049e-05
DCAF7	2.51347e-09	-0.362814	0.051	0.116	5.84708e-05
OGA	2.52621e-09	-0.32073	0.125	0.222	5.87673e-05
SLPI	2.53352e-09	-0.57811	0.058	0.123	5.89373e-05
UBE2J2	2.53497e-09	-0.431907	0.062	0.132	5.89711e-05
FAM3C	2.5669e-09	-0.463017	0.063	0.132	5.97138e-05
PDS5A	2.63099e-09	-0.288133	0.05	0.114	6.12047e-05
MBD4	2.90391e-09	-0.419437	0.073	0.148	6.75537e-05
MAP3K8	3.02037e-09	-0.488944	0.088	0.168	7.02628e-05
ARHGAP18	3.18376e-09	-0.303515	0.079	0.156	7.40637e-05
PIK3R1	3.20317e-09	-0.255538	0.377	0.522	7.45152e-05
TBRG1	3.35039e-09	-0.318248	0.052	0.117	7.79401e-05
METTL15	3.69885e-09	-0.694504	0.048	0.109	8.60464e-05
ATP5IF1	4.04113e-09	0.667872	0.364	0.316	9.40089e-05
COPA	4.2055e-09	-0.313276	0.068	0.14	9.78326e-05
NCBP2	4.37205e-09	-0.361648	0.078	0.155	0.000101707
ERGIC2	4.4024e-09	-0.347164	0.081	0.159	0.000102413
CHMP3	4.52022e-09	-0.262282	0.063	0.133	0.000105154
MSL3	4.65379e-09	-0.438741	0.049	0.111	0.000108261
ERLEC1	4.96316e-09	-0.264032	0.065	0.136	0.000115458
AZIN1	5.00752e-09	-0.435548	0.049	0.11	0.00011649
TOR1AIP2	5.12765e-09	-0.367697	0.046	0.106	0.000119284
LINS1	5.21062e-09	-0.327739	0.058	0.124	0.000121215
SH2D1A	5.61498e-09	0.806887	0.293	0.231	0.000130621
GOPC	6.89074e-09	-0.284763	0.043	0.101	0.000160299
GRN	8.37621e-09	-0.363444	0.043	0.101	0.000194856
MLLT6	8.40593e-09	-0.431682	0.047	0.107	0.000195547
ATP2B4	8.66339e-09	-0.299878	0.048	0.11	0.000201537
CDC37L1	8.67575e-09	-0.381903	0.05	0.111	0.000201824
RBM26	9.51954e-09	-0.296459	0.056	0.121	0.000221453
TMEM14B	1.0591e-08	-0.268653	0.147	0.25	0.000246379
LRRC8C	1.06027e-08	-0.339381	0.046	0.105	0.000246652
JADE1	1.07107e-08	-0.465261	0.044	0.102	0.000249164
SRPRA	1.0822e-08	-0.333743	0.076	0.15	0.000251752
LEPROT	1.11095e-08	-0.429353	0.044	0.101	0.000258441
FIP1L1	1.15078e-08	-0.314184	0.063	0.131	0.000267705
CREB1	1.2754e-08	-0.519838	0.047	0.105	0.000296696
ATG3	1.39653e-08	-0.290489	0.079	0.153	0.000324875
PMPCB	1.43644e-08	-0.25	0.079	0.154	0.00033416
KRCC1	1.51898e-08	-0.286255	0.064	0.131	0.00035336
CORO1B	1.59135e-08	-0.370215	0.067	0.135	0.000370197
SMC1A	1.6386e-08	-0.433537	0.049	0.109	0.000381187
GLO1	1.70956e-08	-0.393287	0.052	0.113	0.000397694
TARSL2	1.97177e-08	-0.404355	0.072	0.142	0.000458692
NR4A1	2.16492e-08	-0.512483	0.048	0.106	0.000503626
MRPL42	2.29471e-08	-0.352785	0.061	0.125	0.000533819
FAM162A	2.3142e-08	-0.324083	0.097	0.18	0.000538351
ABHD5	2.41058e-08	-0.304377	0.071	0.14	0.000560773
BRD4	2.42632e-08	-0.253199	0.075	0.147	0.000564434
AC020916.1	2.49226e-08	-0.265123	0.214	0.328	0.000579773
VSIR	3.11026e-08	-0.252814	0.096	0.176	0.00072354
TM2D1	3.17209e-08	-0.424977	0.065	0.13	0.000737923
THUMPD1	3.28149e-08	-0.274677	0.08	0.154	0.000763373
DENND1B	3.33581e-08	-0.510601	0.052	0.11	0.00077601
CCNC	3.55475e-08	-0.29036	0.046	0.102	0.000826942
BOD1L1	3.59999e-08	-0.266964	0.067	0.133	0.000837465
LPIN1	4.08733e-08	-0.278033	0.134	0.227	0.000950835
YWHAH	4.12769e-08	-0.365229	0.079	0.15	0.000960226
TOB2	4.20857e-08	-0.265961	0.076	0.147	0.000979041
NDRG1	4.53396e-08	-0.357114	0.048	0.106	0.00105473
LITAF	5.0312e-08	0.466008	0.443	0.415	0.00117041
TRIM56	5.18077e-08	-0.310807	0.064	0.128	0.0012052
IGFBP7	5.53539e-08	-0.834908	0.054	0.112	0.0012877
GNB1	5.65963e-08	-0.290429	0.058	0.119	0.0013166
THOC7	5.79077e-08	-0.291353	0.089	0.164	0.00134711
RAB10	6.03401e-08	-0.314241	0.067	0.132	0.00140369
MAPKAPK2	6.64507e-08	-0.386108	0.052	0.11	0.00154584
ATP5MG	6.75036e-08	0.308086	0.674	0.73	0.00157034
POLR2A	7.866e-08	-0.372807	0.051	0.109	0.00182987
TNIP1	8.12021e-08	-0.291276	0.063	0.126	0.001889
CHD4	8.18862e-08	-0.312173	0.051	0.108	0.00190492
CALCOCO2	8.47891e-08	-0.403521	0.071	0.136	0.00197245
SPPL2A	8.69137e-08	-0.401103	0.066	0.128	0.00202187
KDM6B	8.86651e-08	-0.407598	0.066	0.128	0.00206262
MPHOSPH10	9.29016e-08	-0.356246	0.05	0.107	0.00216117
DTHD1	9.60978e-08	1.10737	0.124	0.066	0.00223552
SAMD3	9.73288e-08	-0.270157	0.076	0.144	0.00226416
HERPUD1	1.01161e-07	0.329143	0.63	0.66	0.00235332
FKBP2	1.05147e-07	-0.313024	0.099	0.175	0.00244603
GNPTAB	1.05841e-07	-0.467888	0.057	0.116	0.00246217
MDM4	1.14985e-07	-0.325349	0.082	0.152	0.0026749
ERICH1	1.19735e-07	-0.289102	0.093	0.168	0.00278539
SCGB3A1	1.23536e-07	-0.353025	0.195	0.296	0.00287382
GUK1	1.2373e-07	0.378883	0.485	0.478	0.00287833
SEPHS2	1.32846e-07	-0.31031	0.052	0.109	0.00309039
LPP	1.39287e-07	-0.4226	0.051	0.107	0.00324023
MAFF	1.5175e-07	-0.3594	0.073	0.138	0.00353016
CNOT1	1.56017e-07	-0.426423	0.047	0.101	0.00362943
SUB1	1.64002e-07	0.312805	0.613	0.642	0.00381519
ZNF224	1.73498e-07	-0.318118	0.055	0.113	0.00403609
UBN1	1.83263e-07	-0.278949	0.057	0.115	0.00426325
ARID1B	1.94927e-07	-0.260202	0.1	0.176	0.00453459
NEMF	1.98674e-07	-0.253538	0.09	0.162	0.00462176
SAR1B	2.45154e-07	-0.27664	0.055	0.112	0.00570302
NIFK	2.45618e-07	-0.423847	0.048	0.102	0.0057138
PELO	2.60297e-07	-0.375482	0.054	0.11	0.00605529
KDM2A	4.39368e-07	-0.308502	0.059	0.115	0.010221
CTSA	4.54807e-07	-0.342422	0.083	0.148	0.0105802
RBM22	4.65718e-07	-0.306798	0.063	0.122	0.010834
PLEKHA2	6.26832e-07	-0.316929	0.069	0.129	0.014582
GNL3	6.48059e-07	-0.290355	0.064	0.123	0.0150758
SCFD1	8.67835e-07	-0.314749	0.052	0.104	0.0201885
PAIP1	9.21468e-07	-0.331496	0.051	0.102	0.0214361
ICE1	1.01132e-06	-0.273898	0.052	0.105	0.0235262
RNF13	1.01708e-06	-0.308139	0.062	0.119	0.0236603
OST4	1.16401e-06	0.327645	0.593	0.64	0.0270784
MMADHC	1.26712e-06	-0.30339	0.083	0.147	0.029477
CHD9	1.27542e-06	-0.311145	0.056	0.109	0.02967
SLA2	1.41698e-06	0.803048	0.21	0.154	0.0329632
IRF2	1.49844e-06	-0.256348	0.063	0.119	0.0348581
LCOR	1.6089e-06	-0.259845	0.055	0.107	0.0374278
JUN	2.12273e-06	-0.317752	0.361	0.492	0.0493811
TRBC2	2.81308e-06	0.419608	0.533	0.546	0.0654407
EHD1	2.84083e-06	-0.350543	0.075	0.134	0.0660862
TMEM70	2.86855e-06	-0.254043	0.081	0.143	0.0667311
ZRANB2	2.89726e-06	-0.27435	0.085	0.146	0.0673991
CCL3	2.94485e-06	0.681435	0.169	0.11	0.0685061
GPBP1L1	3.24761e-06	-0.323281	0.056	0.107	0.0755492
LMO4	3.92035e-06	-0.331706	0.062	0.113	0.091199
HEXA	5.55516e-06	-0.272677	0.059	0.11	0.12923
IDH2	6.58507e-06	0.572688	0.256	0.207	0.153189
IL2RB	6.71381e-06	-0.269667	0.079	0.136	0.156183
SPATA13	6.82776e-06	-0.28265	0.056	0.105	0.158834
CREM	7.41395e-06	0.319612	0.567	0.558	0.172471
FYN	9.06081e-06	0.352355	0.54	0.551	0.210782
CYTOR	1.4451e-05	0.472532	0.343	0.313	0.336173
TMEM87A	1.47457e-05	-0.294467	0.059	0.108	0.343028
ARF5	1.51945e-05	-0.259912	0.068	0.119	0.35347
OTUD6B-AS1	1.61634e-05	-0.30392	0.078	0.133	0.376009
ITGB2	1.77518e-05	0.566174	0.281	0.236	0.412961
PSMB9	1.95823e-05	0.511109	0.386	0.375	0.455543
NR4A3	1.96072e-05	-0.336849	0.064	0.112	0.456122
KLRC1	2.50632e-05	-0.683873	0.13	0.184	0.583046
PPP2R5A	3.11479e-05	-0.307782	0.077	0.129	0.724593
PTMS	3.32804e-05	0.655386	0.142	0.095	0.774202
RBM7	3.38611e-05	-0.272792	0.069	0.119	0.78771
OLA1	3.44131e-05	-0.257902	0.067	0.115	0.800552
TSPYL1	5.1471e-05	-0.288073	0.066	0.113	1
GATA3	6.16082e-05	-0.283496	0.088	0.141	1
CTSW	8.09979e-05	0.359185	0.393	0.36	1
ITM2C	8.15464e-05	0.570678	0.235	0.188	1
RASGEF1B	0.000108175	-0.391965	0.066	0.11	1
ARPC3	0.000125413	0.317032	0.556	0.627	1
MAZ	0.000166536	-0.278949	0.062	0.105	1
GZMM	0.000178052	0.469752	0.32	0.293	1
LAG3	0.00021078	0.520309	0.251	0.213	1
CAPG	0.000250524	-0.289958	0.093	0.142	1
ALOX5AP	0.000266479	0.283348	0.57	0.624	1
DBI	0.000289637	0.481183	0.352	0.352	1
PSME2	0.00029233	0.475124	0.284	0.253	1
HLA-DRB5	0.000337009	0.804007	0.174	0.14	1
CD27	0.000427603	0.658449	0.216	0.181	1
GABARAPL2	0.000665025	0.42603	0.337	0.333	1
FABP5	0.000909702	0.496663	0.291	0.269	1
GZMB	0.00101771	0.294289	0.547	0.543	1
SLA	0.00137547	0.389538	0.459	0.49	1
ABI3	0.00174896	0.65718	0.121	0.088	1
LSP1	0.00179852	0.370486	0.343	0.334	1
TNIP3	0.00197001	0.699368	0.105	0.074	1
FAM177A1	0.00231377	0.423451	0.418	0.444	1
CXCR6	0.00260731	0.574876	0.27	0.247	1
RAB9A	0.00291513	0.809519	0.146	0.116	1
GYPC	0.00320722	0.383855	0.41	0.443	1
UBL5	0.00337951	0.372575	0.418	0.444	1
HLA-DMA	0.00341067	0.69791	0.136	0.107	1
NDUFS5	0.00387136	0.310681	0.454	0.493	1
TXN	0.00400838	0.347575	0.374	0.382	1
UBE2L6	0.00409483	0.633854	0.166	0.139	1
GYG1	0.00578922	0.646775	0.123	0.095	1
APOBEC3C	0.00587747	0.764335	0.127	0.099	1
UQCR11	0.00627704	0.387621	0.422	0.461	1
APOBEC3G	0.00669004	0.460193	0.263	0.245	1
UQCR10	0.00682107	0.468696	0.269	0.261	1
IFI27L2	0.00741893	0.490995	0.166	0.14	1
PARK7	0.00751039	0.384738	0.376	0.394	1
HLA-DRA	0.00913963	0.394389	0.472	0.529	1
BTG3	0.0100698	0.519545	0.218	0.198	1
CIB1	0.0108823	0.314209	0.361	0.371	1
NUCB2	0.0112191	0.638773	0.119	0.094	1
IFNG	0.0124395	0.427361	0.168	0.139	1
SMDT1	0.013124	0.381274	0.244	0.231	1
GMFG	0.0207381	0.260591	0.504	0.57	1
NBDY	0.0207495	0.26689	0.117	0.16	1
ITM2A	0.0212173	0.3704	0.273	0.266	1
EVL	0.0244605	0.258427	0.458	0.497	1
ZNF831	0.0279154	0.533508	0.153	0.135	1
UCP2	0.028496	0.428324	0.142	0.12	1
TDG	0.0294435	0.278305	0.099	0.134	1
NDUFA1	0.0298348	0.443706	0.311	0.328	1
SH2D2A	0.0308466	0.436876	0.179	0.161	1
COPS9	0.0311732	0.429347	0.257	0.257	1
PLA2G16	0.0335638	0.419487	0.15	0.129	1
PHPT1	0.0357156	0.517237	0.157	0.14	1
IFI6	0.0424331	0.282641	0.08	0.107	1
ELOB	0.042778	0.330934	0.378	0.419	1
LIMD2	0.0454725	0.408359	0.21	0.199	1
CD84	0.0465294	0.299771	0.104	0.137	1
COA1	0.0496741	0.466902	0.103	0.085	1
CAPZB	0.0598568	0.285211	0.375	0.406	1
PQBP1	0.066227	0.261195	0.088	0.116	1
TERF2IP	0.0673546	0.317175	0.4	0.445	1
PSMB8	0.0746205	0.372336	0.274	0.284	1
COPZ1	0.0779017	0.321844	0.082	0.108	1
CXCR3	0.0835366	0.396216	0.119	0.101	1
CCDC167	0.0859391	0.652447	0.142	0.131	1
CALM3	0.0878609	0.401363	0.213	0.21	1
RILPL2	0.08808	0.481808	0.178	0.169	1
RBM8A	0.0903967	0.261165	0.392	0.434	1
NDUFS6	0.0975121	0.266587	0.163	0.209	1
SREK1IP1	0.105591	0.306089	0.084	0.108	1
SSNA1	0.109944	0.279747	0.13	0.164	1
TUBA1A	0.110468	0.260576	0.271	0.27	1
SOD1	0.112094	0.25307	0.446	0.51	1
TRAT1	0.113787	0.445145	0.237	0.242	1
POLR3GL	0.119402	0.271825	0.2	0.254	1
ATP5MF	0.124435	0.476721	0.21	0.212	1
SELENOW	0.124717	0.378349	0.195	0.191	1
GALM	0.125129	0.591962	0.14	0.13	1
NDUFA3	0.129819	0.423449	0.182	0.177	1
DCTN6	0.132971	0.319265	0.126	0.158	1
SNU13	0.13555	0.325461	0.37	0.416	1
TBCB	0.139112	0.415483	0.175	0.169	1
DYNLRB1	0.148	0.276328	0.212	0.273	1
ECH1	0.149627	0.332234	0.241	0.248	1
H1FX	0.1505	0.486298	0.125	0.114	1
JMJD6	0.15221	0.357577	0.232	0.231	1
NSMCE3	0.152277	0.562397	0.145	0.137	1
KDELR2	0.152575	0.283773	0.163	0.203	1
SNRPA1	0.155132	0.265029	0.087	0.109	1
LY6E	0.158084	0.283838	0.306	0.322	1
PYCARD	0.16587	0.489673	0.125	0.116	1
GGA1	0.173302	0.411485	0.159	0.151	1
PSTPIP1	0.182189	0.252596	0.103	0.126	1
ATXN1	0.185517	0.253224	0.134	0.165	1
ATP5PF	0.193838	0.304468	0.309	0.336	1
APH1A	0.196835	0.274171	0.113	0.14	1
POMP	0.201163	0.280395	0.324	0.356	1
PITPNC1	0.204266	0.252081	0.117	0.143	1
ICAM3	0.206453	0.34269	0.252	0.265	1
STOML2	0.210002	0.280206	0.082	0.101	1
TAP1	0.211914	0.355135	0.206	0.209	1
DECR1	0.214308	0.375964	0.101	0.125	1
TMEM170A	0.219506	0.276208	0.114	0.14	1
HSPB11	0.224444	0.422996	0.158	0.154	1
TGIF1	0.231322	0.46226	0.203	0.208	1
STMN1	0.252679	0.267442	0.097	0.117	1
GLIPR2	0.256117	0.340145	0.138	0.13	1
ARPC5L	0.256769	0.279384	0.153	0.185	1
CMTM7	0.259726	0.357234	0.194	0.197	1
NDUFS7	0.263288	0.320948	0.161	0.155	1
CHMP4A	0.276449	0.252317	0.205	0.249	1
HSPB1	0.279545	0.39717	0.123	0.147	1
MDH2	0.283327	0.405813	0.198	0.206	1
COX5A	0.295877	0.388002	0.255	0.279	1
PSMA5	0.300373	0.37708	0.149	0.182	1
PPP1R18	0.302971	0.321054	0.177	0.176	1
OXA1L	0.30881	0.472255	0.138	0.136	1
PPP1CA	0.310818	0.345951	0.244	0.258	1
ANKRD37	0.318525	0.550119	0.103	0.097	1
CARD16	0.334073	0.483223	0.14	0.138	1
PSMD4	0.335194	0.271859	0.12	0.143	1
NDUFA12	0.342219	0.259823	0.169	0.203	1
GTF2A2	0.343278	0.260085	0.135	0.161	1
PPP4C	0.345278	0.250553	0.144	0.171	1
APMAP	0.345681	0.474707	0.13	0.127	1
HNRNPLL	0.352447	0.43956	0.112	0.107	1
HIST1H4C	0.352739	0.57823	0.155	0.157	1
UBXN1	0.357777	0.252268	0.36	0.409	1
HMOX2	0.359026	0.274557	0.15	0.178	1
SRSF9	0.369845	0.38192	0.181	0.186	1
SNX17	0.37473	0.357678	0.099	0.117	1
TERF1	0.374932	0.250147	0.125	0.145	1
GTF3C6	0.38113	0.394554	0.167	0.17	1
SRPK2	0.388652	0.367455	0.092	0.109	1
CTLA4	0.391191	0.575987	0.121	0.119	1
NAA10	0.399044	0.263344	0.109	0.127	1
SP140	0.403392	0.253641	0.107	0.125	1
PSMA2	0.413489	0.263589	0.14	0.166	1
NENF	0.414369	0.299392	0.134	0.158	1
BTN3A2	0.428658	0.282256	0.203	0.243	1
HSPE1	0.42988	0.308405	0.308	0.389	1
PFDN2	0.430395	0.370703	0.168	0.172	1
WDR83OS	0.43393	0.267942	0.235	0.249	1
RBM38	0.436223	0.393276	0.111	0.108	1
FMNL1	0.437134	0.298445	0.136	0.158	1
C19orf53	0.437941	0.272161	0.328	0.375	1
TNFRSF14	0.457821	0.340785	0.145	0.171	1
BCL7B	0.467393	0.39491	0.12	0.14	1
C8orf59	0.46741	0.325815	0.185	0.221	1
MAPK1	0.468821	0.440457	0.14	0.141	1
NDUFA13	0.4728	0.32813	0.172	0.177	1
FIS1	0.482846	0.287114	0.162	0.188	1
TXNL4A	0.486801	0.272023	0.096	0.11	1
NDUFAF3	0.488111	0.287124	0.125	0.145	1
LYZ	0.502325	0.390999	0.121	0.14	1
RBCK1	0.508408	0.265601	0.145	0.168	1
PMAIP1	0.519486	0.291704	0.113	0.11	1
AOAH	0.521307	0.258804	0.1	0.113	1
MCRIP1	0.526884	0.28587	0.093	0.106	1
MRPL51	0.543243	0.263082	0.158	0.183	1
MRPL10	0.544419	0.272595	0.104	0.119	1
SNRPN	0.544741	0.304199	0.183	0.214	1
TEX264	0.552291	0.272015	0.096	0.11	1
ABHD14B	0.560281	0.350058	0.13	0.15	1
MRPL57	0.563637	0.286313	0.164	0.189	1
FKBP8	0.567229	0.305618	0.204	0.219	1
CDK2AP2	0.57945	0.498752	0.12	0.121	1
PCMT1	0.59306	0.312853	0.136	0.154	1
AP3S1	0.59761	0.260836	0.183	0.213	1
GCHFR	0.608176	0.301373	0.203	0.237	1
ANXA6	0.612234	0.261442	0.128	0.128	1
TWF2	0.619413	0.443588	0.104	0.104	1
BIN1	0.622093	0.357822	0.162	0.169	1
COPS6	0.626246	0.294403	0.148	0.169	1
ZNRD1	0.645317	0.324477	0.117	0.131	1
C4orf48	0.650988	0.363974	0.127	0.13	1
PMF1	0.652655	0.391558	0.12	0.124	1
CKS2	0.654209	0.410424	0.136	0.14	1
DNAJC15	0.657165	0.333467	0.117	0.131	1
HSD17B10	0.658618	0.276237	0.098	0.109	1
RPA3	0.665371	0.302271	0.136	0.153	1
LSM10	0.674963	0.348568	0.1	0.112	1
KANSL1	0.681896	0.314616	0.136	0.153	1
VPS37B	0.68926	0.345464	0.186	0.199	1
TXNDC17	0.693967	0.391798	0.111	0.113	1
TALDO1	0.695142	0.446484	0.133	0.14	1
CARHSP1	0.703677	0.417993	0.099	0.11	1
CASP4	0.705841	0.34186	0.222	0.261	1
ATG2A	0.712645	0.456836	0.1	0.102	1
PFDN4	0.722232	0.375659	0.096	0.106	1
ZNF706	0.7327	0.302058	0.198	0.229	1
ADRM1	0.737734	0.305847	0.154	0.163	1
XRCC6	0.746207	0.322943	0.194	0.212	1
SNRPG	0.772226	0.254114	0.282	0.336	1
MRPS6	0.776569	0.502412	0.144	0.155	1
SIGIRR	0.789371	0.274892	0.162	0.171	1
TMEM256	0.791497	0.356937	0.129	0.143	1
DCXR	0.804489	0.384441	0.117	0.123	1
DUSP5	0.804518	0.466502	0.125	0.131	1
TMEM258	0.806899	0.359364	0.267	0.307	1
MIEN1	0.807189	0.402834	0.108	0.112	1
PET100	0.817486	0.302796	0.151	0.16	1
SDF2L1	0.827261	0.263743	0.118	0.128	1
POLR2L	0.831897	0.283567	0.264	0.301	1
SAT2	0.83464	0.295913	0.118	0.123	1
PRELID3B	0.840098	0.350074	0.1	0.11	1
BRK1	0.844868	0.255207	0.307	0.357	1
SIRT7	0.852841	0.344844	0.107	0.116	1
NDUFB8	0.856734	0.285358	0.287	0.336	1
METTL26	0.857478	0.301987	0.133	0.146	1
UQCRQ	0.858245	0.28446	0.27	0.322	1
RHOG	0.876535	0.29031	0.199	0.226	1
PYHIN1	0.878449	0.30048	0.174	0.186	1
YPEL3	0.890144	0.63573	0.097	0.103	1
COPE	0.892553	0.298552	0.263	0.302	1
GSDMD	0.895526	0.294228	0.129	0.137	1
PKM	0.906806	0.301789	0.181	0.199	1
DRAP1	0.90902	0.265962	0.166	0.18	1
YBX3	0.917374	0.311039	0.163	0.178	1
MZT2B	0.92435	0.293742	0.326	0.39	1
ORAI1	0.930335	0.424816	0.104	0.112	1
C7orf50	0.934045	0.344936	0.107	0.113	1
MYO1G	0.934209	0.279596	0.116	0.124	1
ATP5ME	0.935204	0.296068	0.232	0.269	1
PTP4A2	0.959214	0.299341	0.254	0.292	1
MRPL41	0.966755	0.294669	0.186	0.205	1
BUD31	0.978987	0.263024	0.17	0.186	1
HNRNPL	0.982751	0.396654	0.096	0.101	1
SURF1	0.984236	0.380493	0.095	0.101	1
AP2M1	0.984358	0.308963	0.188	0.21	1
LSM7	0.984645	0.295384	0.194	0.217	1
PDE7A	0.98715	0.322588	0.105	0.111	1
ATP5MD	0.991243	0.25796	0.312	0.37	1
NAA50	0.992395	0.392058	0.184	0.204	1
PSMC3	0.996159	0.286621	0.104	0.11	1
RAB5IF	0.997913	0.282172	0.187	0.208	1
DNAJB1	0.999852	0.296676	0.391	0.46	1

## Sheet: Natural Killer IPFvSSC
	p_val	avg_logFC	pct.1	pct.2	p_val_adj
SFTPC	2.17736e-173	-2.03157	0.101	0.664	5.06519e-169
APOC1	3.678e-88	-1.39943	0.122	0.517	8.55613e-84
RPS4Y1	9.29904e-85	-1.06236	0.194	0.616	2.16323e-80
PTPRC	1.44888e-69	-0.81689	0.651	0.876	3.37054e-65
FTL	4.79259e-65	-0.483272	0.98	0.993	1.1149e-60
MT-CYB	7.74979e-64	0.430955	0.976	0.972	1.80283e-59
AREG	5.55382e-61	-0.791587	0.607	0.868	1.29198e-56
DDX39B	4.4485e-58	-1.52529	0.057	0.309	1.03485e-53
DDX3Y	7.80812e-56	-1.6065	0.059	0.301	1.8164e-51
GNLY	7.72096e-54	0.575737	0.93	0.868	1.79613e-49
MT-ND4L	2.21321e-48	-0.977769	0.178	0.479	5.14859e-44
SYNE2	4.7477e-45	-0.944696	0.262	0.555	1.10446e-40
APOE	1.05665e-43	-1.08489	0.123	0.382	2.45809e-39
IL6ST	6.78097e-42	-1.39451	0.063	0.267	1.57746e-37
IL32	4.95259e-41	0.795062	0.66	0.438	1.15212e-36
FKBP5	5.23083e-41	-0.939978	0.168	0.434	1.21685e-36
C1QB	3.70443e-40	-1.35212	0.069	0.272	8.61761e-36
C1QA	4.57724e-38	-1.38722	0.063	0.256	1.0648e-33
NCL	5.87962e-37	-0.649657	0.396	0.675	1.36778e-32
HPGD	4.98608e-36	-1.97511	0.021	0.162	1.15991e-31
RPS4X	1.55765e-35	0.334599	0.973	0.967	3.62356e-31
AC016831.7	1.63548e-35	-1.24275	0.053	0.229	3.80462e-31
SF3B1	1.7779e-35	-0.923771	0.184	0.428	4.13592e-31
HLA-B	1.8198e-34	0.271769	0.986	0.987	4.2334e-30
VPS13C	2.99819e-34	-1.15149	0.08	0.275	6.97468e-30
SYNE1	3.38571e-34	-1.03452	0.077	0.27	7.87618e-30
BPTF	2.60311e-32	-0.933253	0.128	0.343	6.05562e-28
XCL2	2.87568e-31	0.616299	0.546	0.305	6.68968e-27
ATF7IP	8.01689e-31	-1.27564	0.063	0.229	1.86497e-26
SMCHD1	1.37479e-30	-0.910896	0.166	0.39	3.19818e-26
SFTPA1	2.99726e-30	-1.48423	0.029	0.162	6.97252e-26
CD226	1.16204e-29	-0.764773	0.142	0.354	2.70326e-25
PHF3	1.44807e-29	-1.06703	0.075	0.249	3.36864e-25
CCL18	7.09961e-29	-0.84449	0.11	0.304	1.65158e-24
BCLAF1	7.67039e-29	-0.798177	0.19	0.414	1.78436e-24
GPRIN3	9.44315e-29	-1.0689	0.091	0.267	2.19676e-24
SFTPB	9.49096e-29	-1.48847	0.024	0.147	2.20788e-24
ETS1	1.32433e-28	-0.661265	0.274	0.528	3.08079e-24
SPOCK2	2.4803e-28	-1.01206	0.085	0.26	5.76992e-24
LGALS3	3.82405e-27	-0.765482	0.126	0.321	8.89589e-23
CEP78	4.56303e-27	-1.00405	0.093	0.268	1.0615e-22
HLA-A	6.84066e-27	0.267855	0.979	0.973	1.59134e-22
SRRM2	1.0699e-26	-0.787984	0.179	0.387	2.48892e-22
SETD2	1.22327e-26	-1.17247	0.049	0.192	2.8457e-22
PDE3B	1.99469e-26	-0.938745	0.081	0.245	4.64024e-22
SFTPA2	3.05858e-26	-1.02608	0.037	0.168	7.11518e-22
XIST	6.77608e-26	1.50648	0.184	0.028	1.57632e-21
PRPF4B	9.90916e-26	-0.937026	0.115	0.295	2.30517e-21
2020-09-07	4.65782e-25	-0.516546	0.441	0.695	1.08355e-20
DDX17	1.17244e-24	-0.570746	0.201	0.42	2.72745e-20
MGAT4A	1.48903e-24	-0.952818	0.076	0.23	3.46393e-20
CTSD	1.64194e-24	-0.552512	0.308	0.549	3.81964e-20
HNRNPU	3.33798e-24	-0.531419	0.298	0.529	7.76513e-20
FABP4	1.00828e-23	-1.18763	0.05	0.181	2.34556e-19
JAK1	1.26644e-23	-0.522524	0.31	0.551	2.94613e-19
SMARCA5	1.35474e-23	-0.871958	0.119	0.293	3.15153e-19
CEP350	1.46986e-23	-0.992789	0.065	0.207	3.41935e-19
RSRP1	3.4773e-23	-0.490184	0.374	0.614	8.08924e-19
SMG1	4.03107e-23	-0.925983	0.075	0.224	9.37748e-19
KAT6A	7.27459e-23	-0.895175	0.083	0.235	1.69229e-18
ARGLU1	8.33392e-23	-0.543525	0.301	0.528	1.93872e-18
EIF4G2	1.12348e-22	-0.506671	0.339	0.567	2.61354e-18
ANXA5	2.10791e-22	-0.833324	0.077	0.225	4.90364e-18
SETX	4.40854e-22	-1.09705	0.066	0.202	1.02556e-17
MBP	4.91205e-22	-0.619145	0.197	0.396	1.14269e-17
LCP1	5.06191e-22	-0.511125	0.258	0.474	1.17755e-17
MT-ND5	6.29952e-22	-0.406624	0.612	0.793	1.46546e-17
ITGA4	1.07229e-21	-0.769351	0.21	0.396	2.49448e-17
ARAP2	1.14619e-21	-0.734326	0.166	0.348	2.66638e-17
PAK2	1.86245e-21	-0.682763	0.165	0.349	4.33262e-17
FNBP4	2.26289e-21	-0.770282	0.121	0.286	5.26416e-17
[truncated: 1,075 more rows]

## Sheet: T Regulatory IPFVSSC
	p_val	avg_logFC	pct.1	pct.2	p_val_adj
[truncated: 1,218 more rows]

## Sheet: B Lymphocyte IPFvSSC
	p_val	avg_logFC	pct.1	pct.2	p_val_adj
[truncated: 1,155 more rows]

[truncated: 16 more sheets: Plasma IPFvSSC, PlasmacytoidDC IPFvSSC, AT1 IPFvSSC, AT2 IPFvSSC, AberrantBasaloid IPFvSSC, Basal IPFvSSC, Ciliated IPFvSSC, Club IPFvSSC, Goblet IPFvSSC, Secretory IPFvSSC, Endothelial IPFvSSC, ArterialEndothelial IPFvSSC, CapillaryEndothelial IPFvSSC, PeribronchialEndoth IPVvSSC, VenousEndothelial IPFvSSC, LymphaticEndothelial IPFvSSC]
