# Supplementary material for: Disparate Interferon Signaling and Shared Aberrant Basaloid Cells in Single-Cell Profiling of Idiopathic Pulmonary Fibrosis and Systemic Sclerosis-Associated Interstitial Lung Disease
Source: Front Immunol. 2021 Mar 30;12:595811. doi: 10.3389/fimmu.2021.595811 (PMC8042271; doi:10.3389/fimmu.2021.595811)
Supplement: Supplementary file 4 [file Table_2.xls]

## Sheet: SPP1Mac_UpinIPF
Analysis Type:	PANTHER Overrepresentation Test (Released 20190711)
Annotation Version and Release Date:	GO Ontology database Released 2019-12-09
Analyzed List:	upload_1 (Homo sapiens)
Reference List:	Homo sapiens (all genes in database)
Test Type:	FISHER
Correction:	FDR
GO biological process complete	Homo sapiens - REFLIST (20851)	upload_1 (211)	upload_1 (expected)	upload_1 (over/under)	upload_1 (fold Enrichment)	upload_1 (raw P-value)	upload_1 (FDR)
peptide antigen assembly with MHC class II protein complex (GO:0002503)	4	3	0.04	+	74.11	3.37e-05	0.00559
MHC class II protein complex assembly (GO:0002399)	4	3	0.04	+	74.11	3.37e-05	0.00553
peptide antigen assembly with MHC protein complex (GO:0002501)	6	3	0.06	+	49.41	7.96e-05	0.0105
MHC protein complex assembly (GO:0002396)	7	3	0.07	+	42.35	0.000113	0.0136
positive regulation of regulatory T cell differentiation (GO:0045591)	13	3	0.13	+	22.8	0.000504	0.0456
cellular response to interleukin-15 (GO:0071350)	13	3	0.13	+	22.8	0.000504	0.0454
interleukin-15-mediated signaling pathway (GO:0035723)	13	3	0.13	+	22.8	0.000504	0.0451
cellular response to zinc ion (GO:0071294)	24	4	0.24	+	16.47	0.000166	0.0188
interferon-gamma-mediated signaling pathway (GO:0060333)	72	11	0.73	+	15.1	6.75e-10	1.19e-06
regulation of regulatory T cell differentiation (GO:0045589)	29	4	0.29	+	13.63	0.000319	0.0322
regulation of macrophage derived foam cell differentiation (GO:0010743)	29	4	0.29	+	13.63	0.000319	0.032
cellular response to cadmium ion (GO:0071276)	38	5	0.38	+	13	6.8e-05	0.00941
regulation of type 2 immune response (GO:0002828)	31	4	0.31	+	12.75	0.000402	0.0379
antigen processing and presentation of exogenous peptide antigen via MHC class II (GO:0019886)	98	12	0.99	+	12.1	1.11e-09	1.77e-06
antigen processing and presentation of peptide antigen via MHC class II (GO:0002495)	100	12	1.01	+	11.86	1.37e-09	1.68e-06
antigen processing and presentation of peptide or polysaccharide antigen via MHC class II (GO:0002504)	102	12	1.03	+	11.63	1.68e-09	1.79e-06
triglyceride homeostasis (GO:0070328)	34	4	0.34	+	11.63	0.000553	0.0492
acylglycerol homeostasis (GO:0055090)	34	4	0.34	+	11.63	0.000553	0.049
negative regulation of T cell differentiation (GO:0045581)	44	5	0.45	+	11.23	0.000128	0.0151
positive regulation of fat cell differentiation (GO:0045600)	62	6	0.63	+	9.56	6.14e-05	0.00874
negative regulation of lymphocyte differentiation (GO:0045620)	53	5	0.54	+	9.32	0.000286	0.0296
response to cadmium ion (GO:0046686)	64	6	0.65	+	9.26	7.24e-05	0.00977
response to zinc ion (GO:0010043)	55	5	0.56	+	8.98	0.000336	0.033
negative regulation of hemopoiesis (GO:1903707)	143	13	1.45	+	8.98	6.26e-09	5.25e-06
negative regulation of leukocyte differentiation (GO:1902106)	103	9	1.04	+	8.63	1.93e-06	0.000549
positive regulation of lymphocyte differentiation (GO:0045621)	96	8	0.97	+	8.23	1e-05	0.002
antigen processing and presentation of exogenous peptide antigen (GO:0002478)	176	14	1.78	+	7.86	7.94e-09	6.02e-06
regulation of tissue remodeling (GO:0034103)	78	6	0.79	+	7.6	0.0002	0.0223
antigen processing and presentation of peptide antigen (GO:0048002)	195	15	1.97	+	7.6	3.5e-09	3.28e-06
antigen processing and presentation of exogenous antigen (GO:0019884)	183	14	1.85	+	7.56	1.26e-08	8.37e-06
regulation of lymphocyte differentiation (GO:0045619)	171	13	1.73	+	7.51	4.54e-08	2.33e-05
cellular response to interferon-gamma (GO:0071346)	164	12	1.66	+	7.23	2.23e-07	8.87e-05
cellular response to carbohydrate stimulus (GO:0071322)	82	6	0.83	+	7.23	0.000258	0.0274
positive regulation of lipid biosynthetic process (GO:0046889)	82	6	0.83	+	7.23	0.000258	0.0272
negative regulation of myeloid cell differentiation (GO:0045638)	84	6	0.85	+	7.06	0.000291	0.0299
positive regulation of T cell differentiation (GO:0045582)	85	6	0.86	+	6.98	0.000309	0.0316
negative regulation of T cell activation (GO:0050868)	114	8	1.15	+	6.93	3.22e-05	0.00545
regulation of T cell differentiation (GO:0045580)	143	10	1.45	+	6.91	3.4e-06	0.000873
regulation of complement activation (GO:0030449)	117	8	1.18	+	6.76	3.83e-05	0.00599
regulation of leukocyte differentiation (GO:1902105)	280	19	2.83	+	6.71	1.96e-10	5.21e-07
antigen processing and presentation (GO:0019882)	224	15	2.27	+	6.62	2.01e-08	1.19e-05
positive regulation of leukocyte differentiation (GO:1902107)	151	10	1.53	+	6.54	5.36e-06	0.0012
regulation of fat cell differentiation (GO:0045598)	123	8	1.24	+	6.43	5.36e-05	0.00783
negative regulation of cell activation (GO:0050866)	200	13	2.02	+	6.42	2.5e-07	9.73e-05
regulation of alpha-beta T cell activation (GO:0046634)	93	6	0.94	+	6.38	0.000486	0.0448
response to interferon-gamma (GO:0034341)	186	12	1.88	+	6.38	7.89e-07	0.000257
negative regulation of leukocyte cell-cell adhesion (GO:1903038)	125	8	1.26	+	6.32	5.96e-05	0.00856
negative regulation of leukocyte activation (GO:0002695)	179	11	1.81	+	6.07	3.57e-06	0.000889
regulation of T cell proliferation (GO:0042129)	163	10	1.65	+	6.06	1.01e-05	0.00199
T cell receptor signaling pathway (GO:0050852)	180	11	1.82	+	6.04	3.76e-06	0.000921
regulation of lymphocyte proliferation (GO:0050670)	216	13	2.19	+	5.95	5.73e-07	0.000199
detoxification (GO:0098754)	133	8	1.35	+	5.94	9e-05	0.0116
negative regulation of lymphocyte activation (GO:0051250)	150	9	1.52	+	5.93	3.33e-05	0.00559
positive regulation of lymphocyte proliferation (GO:0050671)	134	8	1.36	+	5.9	9.45e-05	0.012
regulation of mononuclear cell proliferation (GO:0032944)	218	13	2.21	+	5.89	6.33e-07	0.000214
positive regulation of mononuclear cell proliferation (GO:0032946)	135	8	1.37	+	5.86	9.93e-05	0.0126
regulation of humoral immune response (GO:0002920)	136	8	1.38	+	5.81	0.000104	0.013
regulation of myeloid leukocyte differentiation (GO:0002761)	122	7	1.23	+	5.67	0.000326	0.0325
negative regulation of immune effector process (GO:0002698)	123	7	1.24	+	5.62	0.000342	0.0334
regulation of leukocyte proliferation (GO:0070663)	229	13	2.32	+	5.61	1.07e-06	0.000334
positive regulation of leukocyte proliferation (GO:0070665)	141	8	1.43	+	5.61	0.000132	0.0155
response to glucose (GO:0009749)	141	8	1.43	+	5.61	0.000132	0.0154
response to carbohydrate (GO:0009743)	178	10	1.8	+	5.55	2.08e-05	0.00377
regulation of T cell activation (GO:0050863)	323	18	3.27	+	5.51	1.12e-08	7.78e-06
response to hexose (GO:0009746)	146	8	1.48	+	5.41	0.000166	0.0189
negative regulation of immune system process (GO:0002683)	458	25	4.63	+	5.39	2.02e-11	8.05e-08
positive regulation of T cell activation (GO:0050870)	206	11	2.08	+	5.28	1.26e-05	0.00243
response to monosaccharide (GO:0034284)	151	8	1.53	+	5.24	0.000207	0.0227
negative regulation of immune response (GO:0050777)	153	8	1.55	+	5.17	0.000225	0.0241
regulation of leukocyte cell-cell adhesion (GO:1903037)	307	16	3.11	+	5.15	1.8e-07	8.18e-05
positive regulation of hemopoiesis (GO:1903708)	192	10	1.94	+	5.15	3.85e-05	0.00596
positive regulation of leukocyte cell-cell adhesion (GO:1903039)	224	11	2.27	+	4.85	2.65e-05	0.00464
immunoglobulin mediated immune response (GO:0016064)	205	10	2.07	+	4.82	6.51e-05	0.0091
adaptive immune response based on somatic recombination of immune receptors built from immunoglobulin superfamily domains (GO:0002460)	270	13	2.73	+	4.76	5.99e-06	0.00133
B cell mediated immunity (GO:0019724)	208	10	2.1	+	4.75	7.31e-05	0.00979
regulation of hemopoiesis (GO:1903706)	460	22	4.65	+	4.73	3.63e-09	3.21e-06
adaptive immune response (GO:0002250)	613	29	6.2	+	4.68	1.22e-11	6.49e-08
antigen receptor-mediated signaling pathway (GO:0050851)	296	14	3	+	4.67	3.18e-06	0.000859
regulation of myeloid cell differentiation (GO:0045637)	233	11	2.36	+	4.67	3.74e-05	0.00596
regulation of lymphocyte activation (GO:0051249)	523	24	5.29	+	4.53	1.47e-09	1.68e-06
lymphocyte mediated immunity (GO:0002449)	263	12	2.66	+	4.51	2.29e-05	0.00409
regulation of cell activation (GO:0050865)	646	28	6.54	+	4.28	1.97e-10	4.47e-07
regulation of leukocyte activation (GO:0002694)	606	26	6.13	+	4.24	1.14e-09	1.65e-06
cellular response to acid chemical (GO:0071229)	212	9	2.15	+	4.2	0.000404	0.0379
regulation of B cell activation (GO:0050864)	213	9	2.16	+	4.18	0.000418	0.0389
lymphocyte differentiation (GO:0030098)	237	10	2.4	+	4.17	0.000203	0.0225
negative regulation of defense response (GO:0031348)	214	9	2.17	+	4.16	0.000432	0.04
response to mechanical stimulus (GO:0009612)	218	9	2.21	+	4.08	0.000491	0.045
positive regulation of cell-cell adhesion (GO:0022409)	268	11	2.71	+	4.06	0.000124	0.0149
positive regulation of lymphocyte activation (GO:0051251)	367	15	3.71	+	4.04	7.71e-06	0.0016
immune response-activating cell surface receptor signaling pathway (GO:0002429)	448	18	4.53	+	3.97	1.17e-06	0.000352
negative regulation of cell adhesion (GO:0007162)	278	11	2.81	+	3.91	0.000169	0.0189
immune response-regulating cell surface receptor signaling pathway (GO:0002768)	483	19	4.89	+	3.89	7.93e-07	0.000253
regulation of cell-cell adhesion (GO:0022407)	414	16	4.19	+	3.82	7.52e-06	0.00162
regulation of immune effector process (GO:0002697)	468	18	4.74	+	3.8	2.12e-06	0.000594
cytokine-mediated signaling pathway (GO:0019221)	694	26	7.02	+	3.7	1.67e-08	1.03e-05
response to metal ion (GO:0010038)	376	14	3.8	+	3.68	4.18e-05	0.00628
lymphocyte activation (GO:0046649)	379	14	3.84	+	3.65	4.54e-05	0.00676
response to acid chemical (GO:0001101)	354	13	3.58	+	3.63	9e-05	0.0117
positive regulation of leukocyte activation (GO:0002696)	409	15	4.14	+	3.62	2.62e-05	0.00464
activation of immune response (GO:0002253)	619	22	6.26	+	3.51	5.4e-07	0.000191
positive regulation of cell activation (GO:0050867)	423	15	4.28	+	3.5	3.81e-05	0.00601
leukocyte differentiation (GO:0002521)	343	12	3.47	+	3.46	0.000258	0.027
immune response-activating signal transduction (GO:0002757)	549	19	5.56	+	3.42	4.83e-06	0.00112
regulation of cell adhesion (GO:0030155)	701	24	7.09	+	3.38	3.06e-07	0.000114
immune response-regulating signaling pathway (GO:0002764)	586	20	5.93	+	3.37	3.29e-06	0.000875
regulation of immune response (GO:0050776)	1144	39	11.58	+	3.37	4.04e-11	1.29e-07
positive regulation of cell adhesion (GO:0045785)	419	14	4.24	+	3.3	0.000127	0.0151
regulation of immune system process (GO:0002682)	1681	56	17.01	+	3.29	1.79e-15	2.85e-11
hemopoiesis (GO:0030097)	571	19	5.78	+	3.29	8.3e-06	0.00169
hematopoietic or lymphoid organ development (GO:0048534)	621	20	6.28	+	3.18	7.58e-06	0.00161
positive regulation of immune response (GO:0050778)	847	27	8.57	+	3.15	2.1e-07	9.03e-05
regulation of cytokine production (GO:0001817)	724	23	7.33	+	3.14	1.89e-06	0.000548
response to inorganic substance (GO:0010035)	541	17	5.47	+	3.11	5.04e-05	0.00743
negative regulation of cell differentiation (GO:0045596)	711	22	7.19	+	3.06	4.83e-06	0.00113
immune system development (GO:0002520)	658	20	6.66	+	3	1.71e-05	0.00324
positive regulation of immune system process (GO:0002684)	1160	35	11.74	+	2.98	1.02e-08	7.35e-06
cellular response to cytokine stimulus (GO:0071345)	1031	31	10.43	+	2.97	8.53e-08	4e-05
response to cytokine (GO:0034097)	1122	33	11.35	+	2.91	5.12e-08	2.55e-05
negative regulation of developmental process (GO:0051093)	959	28	9.7	+	2.89	6.82e-07	0.000226
innate immune response (GO:0045087)	774	22	7.83	+	2.81	1.75e-05	0.00324
positive regulation of cell population proliferation (GO:0008284)	926	26	9.37	+	2.77	3.53e-06	0.000894
cellular chemical homeostasis (GO:0055082)	759	21	7.68	+	2.73	4.01e-05	0.00614
small molecule biosynthetic process (GO:0044283)	584	16	5.91	+	2.71	0.000378	0.0365
defense response (GO:0006952)	1352	37	13.68	+	2.7	4.32e-08	2.29e-05
positive regulation of cell differentiation (GO:0045597)	990	27	10.02	+	2.7	3.82e-06	0.000922
immune response (GO:0006955)	1869	49	18.91	+	2.59	6.65e-10	1.32e-06
regulation of cell differentiation (GO:0045595)	1841	48	18.63	+	2.58	1.25e-09	1.65e-06
chemical homeostasis (GO:0048878)	1128	29	11.41	+	2.54	4.97e-06	0.00113
negative regulation of multicellular organismal process (GO:0051241)	1210	31	12.24	+	2.53	2.41e-06	0.000663
regulation of cellular component movement (GO:0051270)	1022	26	10.34	+	2.51	1.92e-05	0.00351
regulation of cell migration (GO:0030334)	873	22	8.83	+	2.49	9.97e-05	0.0125
leukocyte activation (GO:0045321)	915	23	9.26	+	2.48	7.14e-05	0.00972
leukocyte mediated immunity (GO:0002443)	760	19	7.69	+	2.47	0.000332	0.0329
defense response to other organism (GO:0098542)	962	24	9.73	+	2.47	5.53e-05	0.00801
regulation of defense response (GO:0031347)	769	19	7.78	+	2.44	0.000383	0.0367
immune system process (GO:0002376)	2807	69	28.41	+	2.43	1.01e-12	8.02e-09
cellular homeostasis (GO:0019725)	895	22	9.06	+	2.43	0.000221	0.0239
regulation of cell motility (GO:2000145)	938	23	9.49	+	2.42	0.000152	0.0175
regulation of cell population proliferation (GO:0042127)	1645	40	16.65	+	2.4	2.68e-07	0.000101
carboxylic acid metabolic process (GO:0019752)	879	21	8.89	+	2.36	0.000387	0.0369
regulation of response to external stimulus (GO:0032101)	1097	26	11.1	+	2.34	7.01e-05	0.00963
regulation of locomotion (GO:0040012)	1010	23	10.22	+	2.25	0.000316	0.032
positive regulation of developmental process (GO:0051094)	1390	31	14.07	+	2.2	4.13e-05	0.00626
response to biotic stimulus (GO:0009607)	1356	30	13.72	+	2.19	6.38e-05	0.00899
response to external stimulus (GO:0009605)	2449	54	24.78	+	2.18	3.86e-08	2.2e-05
response to other organism (GO:0051707)	1330	29	13.46	+	2.15	0.000107	0.0132
response to external biotic stimulus (GO:0043207)	1332	29	13.48	+	2.15	0.000109	0.0133
homeostatic process (GO:0042592)	1661	36	16.81	+	2.14	1.74e-05	0.00326
regulation of developmental process (GO:0050793)	2624	56	26.55	+	2.11	5.73e-08	2.77e-05
cellular response to organic substance (GO:0071310)	2400	51	24.29	+	2.1	3.66e-07	0.000133
cellular response to chemical stimulus (GO:0070887)	2937	62	29.72	+	2.09	1.3e-08	8.29e-06
positive regulation of multicellular organismal process (GO:0051240)	1771	37	17.92	+	2.06	3.11e-05	0.00532
regulation of multicellular organismal development (GO:2000026)	2065	43	20.9	+	2.06	7.59e-06	0.00159
locomotion (GO:0040011)	1305	27	13.21	+	2.04	0.000497	0.0452
positive regulation of response to stimulus (GO:0048584)	2477	50	25.07	+	1.99	1.86e-06	0.000548
regulation of multicellular organismal process (GO:0051239)	3183	64	32.21	+	1.99	4.24e-08	2.33e-05
small molecule metabolic process (GO:0044281)	1713	34	17.33	+	1.96	0.000211	0.023
response to organic substance (GO:0010033)	3026	60	30.62	+	1.96	2.16e-07	9.06e-05
cell surface receptor signaling pathway (GO:0007166)	2483	48	25.13	+	1.91	1e-05	0.00202
response to stress (GO:0006950)	3612	68	36.55	+	1.86	2.07e-07	9.17e-05
response to chemical (GO:0042221)	4496	83	45.5	+	1.82	6.48e-09	5.16e-06
regulation of localization (GO:0032879)	2808	51	28.42	+	1.79	2.85e-05	0.00493
regulation of response to stimulus (GO:0048583)	4334	77	43.86	+	1.76	2.22e-07	9.08e-05
regulation of biological quality (GO:0065008)	4106	66	41.55	+	1.59	8.08e-05	0.0105
cell differentiation (GO:0030154)	3729	59	37.74	+	1.56	0.000398	0.0377
cell communication (GO:0007154)	5576	88	56.43	+	1.56	3.33e-06	0.00087
signaling (GO:0023052)	5473	86	55.38	+	1.55	6.25e-06	0.00136
positive regulation of biological process (GO:0048518)	6252	97	63.27	+	1.53	1.15e-06	0.000353
negative regulation of biological process (GO:0048519)	5377	82	54.41	+	1.51	3.56e-05	0.00573
response to stimulus (GO:0050896)	8534	130	86.36	+	1.51	2.15e-09	2.14e-06
negative regulation of cellular process (GO:0048523)	4795	73	48.52	+	1.5	0.000145	0.0167
signal transduction (GO:0007165)	5135	78	51.96	+	1.5	7.66e-05	0.0102
cellular response to stimulus (GO:0051716)	6782	101	68.63	+	1.47	4.19e-06	0.000997
positive regulation of cellular process (GO:0048522)	5516	82	55.82	+	1.47	0.000111	0.0135
localization (GO:0051179)	5768	83	58.37	+	1.42	0.000266	0.0277
regulation of biological process (GO:0050789)	11770	149	119.11	+	1.25	3.41e-05	0.00554
biological regulation (GO:0065007)	12470	157	126.19	+	1.24	1.08e-05	0.00209
regulation of cellular process (GO:0050794)	11071	139	112.03	+	1.24	0.000223	0.024
cellular process (GO:0009987)	14616	171	147.91	+	1.16	0.000364	0.0353

## Sheet: SPP1Mac_UpinSSC
Analysis Type:	PANTHER Overrepresentation Test (Released 20190711)
Annotation Version and Release Date:	GO Ontology database Released 2019-12-09
Analyzed List:	upload_1 (Homo sapiens)
Reference List:	Homo sapiens (all genes in database)
Test Type:	FISHER
Correction:	FDR
GO biological process complete	Homo sapiens - REFLIST (20851)	upload_1 (296)	upload_1 (expected)	upload_1 (over/under)	upload_1 (fold Enrichment)	upload_1 (raw P-value)	upload_1 (FDR)
neutrophil aggregation (GO:0070488)	2	2	0.03	+	70.44	0.00115	0.0452
L-tryptophan transmembrane transport (GO:1904556)	2	2	0.03	+	70.44	0.00115	0.0451
wound healing involved in inflammatory response (GO:0002246)	6	3	0.09	+	35.22	0.000214	0.0115
regulation of ribonuclease activity (GO:0060700)	9	4	0.13	+	31.31	2.43e-05	0.0018
inflammatory response to wounding (GO:0090594)	7	3	0.1	+	30.19	0.000303	0.015
regulation of natural killer cell chemotaxis (GO:2000501)	8	3	0.11	+	26.42	0.000412	0.0191
response to nitrosative stress (GO:0051409)	8	3	0.11	+	26.42	0.000412	0.0191
positive regulation of hormone biosynthetic process (GO:0046886)	11	4	0.16	+	25.62	4.55e-05	0.00316
PERK-mediated unfolded protein response (GO:0036499)	12	4	0.17	+	23.48	5.99e-05	0.00396
positive regulation of vascular endothelial growth factor receptor signaling pathway (GO:0030949)	16	5	0.23	+	22.01	8.79e-06	0.000718
leukocyte aggregation (GO:0070486)	11	3	0.16	+	19.21	0.000881	0.0367
positive regulation of hormone metabolic process (GO:0032352)	15	4	0.21	+	18.78	0.000124	0.0074
ER overload response (GO:0006983)	12	3	0.17	+	17.61	0.00109	0.0439
type I interferon signaling pathway (GO:0060337)	67	15	0.95	+	15.77	4.68e-13	2.19e-10
cellular response to type I interferon (GO:0071357)	67	15	0.95	+	15.77	4.68e-13	2.13e-10
negative regulation of bone mineralization (GO:0030502)	19	4	0.27	+	14.83	0.00027	0.014
negative regulation of viral entry into host cell (GO:0046597)	19	4	0.27	+	14.83	0.00027	0.014
protein homotrimerization (GO:0070207)	24	5	0.34	+	14.68	4.68e-05	0.00322
response to interferon-alpha (GO:0035455)	24	5	0.34	+	14.68	4.68e-05	0.0032
response to type I interferon (GO:0034340)	72	15	1.02	+	14.68	1.16e-12	4.62e-10
regulation of phospholipid biosynthetic process (GO:0071071)	20	4	0.28	+	14.09	0.00032	0.0158
response to interferon-beta (GO:0035456)	32	6	0.45	+	13.21	1.35e-05	0.00106
regulation of nuclease activity (GO:0032069)	22	4	0.31	+	12.81	0.000441	0.0202
positive regulation of vascular endothelial growth factor production (GO:0010575)	28	5	0.4	+	12.58	8.94e-05	0.00572
neutrophil chemotaxis (GO:0030593)	74	13	1.05	+	12.38	2.47e-10	6.34e-08
granulocyte chemotaxis (GO:0071621)	81	14	1.15	+	12.18	6.04e-11	1.81e-08
negative regulation of viral genome replication (GO:0045071)	62	10	0.88	+	11.36	6.19e-08	9.47e-06
neutrophil migration (GO:1990266)	82	13	1.16	+	11.17	7.62e-10	1.73e-07
ER-nucleus signaling pathway (GO:0006984)	38	6	0.54	+	11.12	3.23e-05	0.00232
regulation of vascular endothelial growth factor production (GO:0010574)	32	5	0.45	+	11.01	0.000157	0.00896
regulation of lymphocyte chemotaxis (GO:1901623)	26	4	0.37	+	10.84	0.000774	0.033
granulocyte migration (GO:0097530)	92	14	1.31	+	10.72	2.72e-10	6.88e-08
chemokine-mediated signaling pathway (GO:0070098)	79	12	1.12	+	10.7	5.33e-09	1.08e-06
regulation of vascular endothelial growth factor receptor signaling pathway (GO:0030947)	33	5	0.47	+	10.67	0.000179	0.00984
inactivation of MAPK activity (GO:0000188)	27	4	0.38	+	10.44	0.000879	0.0367
chaperone-mediated autophagy (GO:0061684)	27	4	0.38	+	10.44	0.000879	0.0366
monocyte chemotaxis (GO:0002548)	42	6	0.6	+	10.06	5.35e-05	0.00358
negative regulation of biomineralization (GO:0110150)	28	4	0.4	+	10.06	0.000993	0.0408
positive regulation of monooxygenase activity (GO:0032770)	28	4	0.4	+	10.06	0.000993	0.0407
negative regulation of biomineral tissue development (GO:0070168)	28	4	0.4	+	10.06	0.000993	0.0406
negative regulation of viral life cycle (GO:1903901)	85	12	1.21	+	9.94	1.12e-08	2.07e-06
protein trimerization (GO:0070206)	36	5	0.51	+	9.78	0.000258	0.0135
positive regulation of erythrocyte differentiation (GO:0045648)	29	4	0.41	+	9.72	0.00112	0.0443
positive regulation of release of cytochrome c from mitochondria (GO:0090200)	29	4	0.41	+	9.72	0.00112	0.0442
regulation of hormone biosynthetic process (GO:0046885)	29	4	0.41	+	9.72	0.00112	0.0441
cellular response to chemokine (GO:1990869)	89	12	1.26	+	9.5	1.78e-08	3.12e-06
response to chemokine (GO:1990868)	89	12	1.26	+	9.5	1.78e-08	3.08e-06
mononuclear cell migration (GO:0071674)	48	6	0.68	+	8.81	0.000105	0.00653
negative regulation of viral process (GO:0048525)	104	13	1.48	+	8.81	1.03e-08	1.95e-06
myeloid leukocyte migration (GO:0097529)	121	15	1.72	+	8.73	8.24e-10	1.85e-07
leukocyte chemotaxis (GO:0030595)	139	17	1.97	+	8.62	7.31e-11	2.12e-08
regulation of viral genome replication (GO:0045069)	97	11	1.38	+	7.99	3.48e-07	4.47e-05
regulation of erythrocyte differentiation (GO:0045646)	45	5	0.64	+	7.83	0.000657	0.0289
positive regulation of blood vessel endothelial cell migration (GO:0043536)	56	6	0.79	+	7.55	0.000228	0.012
positive regulation of response to cytokine stimulus (GO:0060760)	57	6	0.81	+	7.42	0.000249	0.0131
regulation of release of cytochrome c from mitochondria (GO:0090199)	48	5	0.68	+	7.34	0.00086	0.0363
apoptotic mitochondrial changes (GO:0008637)	58	6	0.82	+	7.29	0.000271	0.0139
chaperone-mediated protein folding (GO:0061077)	59	6	0.84	+	7.16	0.000295	0.0148
positive regulation of cytokine-mediated signaling pathway (GO:0001961)	50	5	0.71	+	7.04	0.00102	0.0412
regulation of transcription from RNA polymerase II promoter in response to stress (GO:0043618)	120	12	1.7	+	7.04	3.54e-07	4.52e-05
defense response to virus (GO:0051607)	201	20	2.85	+	7.01	4.59e-11	1.41e-08
positive regulation of intrinsic apoptotic signaling pathway (GO:2001244)	61	6	0.87	+	6.93	0.000349	0.0168
positive regulation of chemokine production (GO:0032722)	61	6	0.87	+	6.93	0.000349	0.0168
positive regulation of alpha-beta T cell activation (GO:0046635)	61	6	0.87	+	6.93	0.000349	0.0167
positive chemotaxis (GO:0050918)	51	5	0.72	+	6.91	0.00111	0.0441
positive regulation of leukocyte chemotaxis (GO:0002690)	92	9	1.31	+	6.89	1.24e-05	0.000976
negative regulation of cysteine-type endopeptidase activity (GO:2000117)	94	9	1.33	+	6.74	1.45e-05	0.00113
regulation of DNA-templated transcription in response to stress (GO:0043620)	126	12	1.79	+	6.71	5.74e-07	6.44e-05
regulation of viral life cycle (GO:1903900)	148	14	2.1	+	6.66	7.05e-08	1.06e-05
positive regulation of myeloid cell differentiation (GO:0045639)	96	9	1.36	+	6.6	1.7e-05	0.0013
negative regulation of cysteine-type endopeptidase activity involved in apoptotic process (GO:0043154)	86	8	1.22	+	6.55	5.26e-05	0.00354
regulation of leukocyte chemotaxis (GO:0002688)	119	11	1.69	+	6.51	2.23e-06	0.000212
regulation of transcription from RNA polymerase II promoter in response to hypoxia (GO:0061418)	78	7	1.11	+	6.32	0.000191	0.0103
cellular response to heat (GO:0034605)	67	6	0.95	+	6.31	0.000554	0.0247
cell chemotaxis (GO:0060326)	203	18	2.88	+	6.25	2.4e-09	5.03e-07
positive regulation of NF-kappaB transcription factor activity (GO:0051092)	153	13	2.17	+	5.99	6.49e-07	7.18e-05
interferon-gamma-mediated signaling pathway (GO:0060333)	72	6	1.02	+	5.87	0.000789	0.0335
interleukin-1-mediated signaling pathway (GO:0070498)	96	8	1.36	+	5.87	0.000108	0.00667
negative regulation of intrinsic apoptotic signaling pathway (GO:2001243)	97	8	1.38	+	5.81	0.000115	0.00708
response to virus (GO:0009615)	285	23	4.05	+	5.68	7.84e-11	2.19e-08
regulation of bone mineralization (GO:0030500)	75	6	1.06	+	5.64	0.000963	0.0396
cellular response to interleukin-1 (GO:0071347)	175	14	2.48	+	5.64	4.74e-07	5.63e-05
regulation of intrinsic apoptotic signaling pathway (GO:2001242)	163	13	2.31	+	5.62	1.26e-06	0.000131
positive regulation of leukocyte migration (GO:0002687)	138	11	1.96	+	5.61	8.37e-06	0.000688
endoderm development (GO:0007492)	77	6	1.09	+	5.49	0.00109	0.0439
antimicrobial humoral immune response mediated by antimicrobial peptide (GO:0061844)	103	8	1.46	+	5.47	0.00017	0.00951
positive regulation of angiogenesis (GO:0045766)	170	13	2.41	+	5.39	1.95e-06	0.000191
regulation of viral process (GO:0050792)	210	16	2.98	+	5.37	1.33e-07	1.88e-05
positive regulation of vasculature development (GO:1904018)	190	14	2.7	+	5.19	1.19e-06	0.000124
positive regulation of hemopoiesis (GO:1903708)	192	14	2.73	+	5.14	1.33e-06	0.000137
positive regulation of apoptotic signaling pathway (GO:2001235)	179	13	2.54	+	5.12	3.33e-06	0.000299
response to unfolded protein (GO:0006986)	166	12	2.36	+	5.09	8.3e-06	0.000685
regulation of symbiosis, encompassing mutualism through parasitism (GO:0043903)	225	16	3.19	+	5.01	3.2e-07	4.21e-05
response to organophosphorus (GO:0046683)	141	10	2	+	5	5.47e-05	0.00365
negative regulation of multi-organism process (GO:0043901)	226	16	3.21	+	4.99	3.38e-07	4.38e-05
antimicrobial humoral response (GO:0019730)	142	10	2.02	+	4.96	5.79e-05	0.00384
platelet degranulation (GO:0002576)	128	9	1.82	+	4.95	0.000137	0.00805
response to interleukin-1 (GO:0070555)	200	14	2.84	+	4.93	2.09e-06	0.000202
response to interferon-gamma (GO:0034341)	186	13	2.64	+	4.92	4.93e-06	0.000429
cellular response to unfolded protein (GO:0034620)	129	9	1.83	+	4.91	0.000145	0.00841
cellular response to decreased oxygen levels (GO:0036294)	201	14	2.85	+	4.91	2.21e-06	0.000211
cytokine production (GO:0001816)	158	11	2.24	+	4.9	2.74e-05	0.00201
leukocyte degranulation (GO:0043299)	503	35	7.14	+	4.9	4.18e-14	3.33e-11
cell killing (GO:0001906)	116	8	1.65	+	4.86	0.000363	0.0173
response to topologically incorrect protein (GO:0035966)	189	13	2.68	+	4.85	5.8e-06	0.000497
regulation of leukocyte migration (GO:0002685)	205	14	2.91	+	4.81	2.75e-06	0.000254
myeloid leukocyte mediated immunity (GO:0002444)	513	35	7.28	+	4.81	7.2e-14	4.78e-11
granulocyte activation (GO:0036230)	499	34	7.08	+	4.8	1.74e-13	9.57e-11
cellular response to hypoxia (GO:0071456)	191	13	2.71	+	4.79	6.46e-06	0.00055
cytokine-mediated signaling pathway (GO:0019221)	694	47	9.85	+	4.77	3.01e-18	4.79e-15
cellular response to interferon-gamma (GO:0071346)	164	11	2.33	+	4.72	3.77e-05	0.00266
neutrophil activation (GO:0042119)	495	33	7.03	+	4.7	7.13e-13	3.16e-10
neutrophil degranulation (GO:0043312)	482	32	6.84	+	4.68	1.81e-12	7.02e-10
positive regulation of leukocyte differentiation (GO:1902107)	151	10	2.14	+	4.67	9.37e-05	0.0059
negative regulation of extrinsic apoptotic signaling pathway (GO:2001237)	106	7	1.5	+	4.65	0.00107	0.0432
modification of morphology or physiology of other organism (GO:0035821)	182	12	2.58	+	4.64	1.97e-05	0.00148
neutrophil activation involved in immune response (GO:0002283)	486	32	6.9	+	4.64	2.22e-12	8.43e-10
myeloid cell activation involved in immune response (GO:0002275)	517	34	7.34	+	4.63	4.47e-13	2.16e-10
inflammatory response (GO:0006954)	502	33	7.13	+	4.63	1.02e-12	4.18e-10
myeloid leukocyte activation (GO:0002274)	580	38	8.23	+	4.62	1.86e-14	1.56e-11
negative regulation of apoptotic signaling pathway (GO:2001234)	231	15	3.28	+	4.57	2.18e-06	0.000209
neutrophil mediated immunity (GO:0002446)	493	32	7	+	4.57	3.17e-12	1.12e-09
regulation of myeloid cell differentiation (GO:0045637)	233	15	3.31	+	4.53	2.41e-06	0.000225
cellular response to oxygen levels (GO:0071453)	218	14	3.09	+	4.52	5.36e-06	0.000464
positive regulation of chemotaxis (GO:0050921)	141	9	2	+	4.5	0.000271	0.014
positive regulation of cytokine production (GO:0001819)	458	29	6.5	+	4.46	6.13e-11	1.81e-08
response to purine-containing compound (GO:0014074)	158	10	2.24	+	4.46	0.000133	0.00792
regulation of lipid biosynthetic process (GO:0046890)	191	12	2.71	+	4.43	3.09e-05	0.00224
angiogenesis (GO:0001525)	320	20	4.54	+	4.4	7.8e-08	1.15e-05
regulated exocytosis (GO:0045055)	695	42	9.87	+	4.26	9.44e-15	8.36e-12
cellular response to topologically incorrect protein (GO:0035967)	149	9	2.12	+	4.25	0.000397	0.0186
leukocyte migration (GO:0050900)	372	22	5.28	+	4.17	4.34e-08	6.84e-06
regulation of apoptotic signaling pathway (GO:2001233)	407	24	5.78	+	4.15	1.09e-08	2.04e-06
interaction with host (GO:0051701)	154	9	2.19	+	4.12	0.000499	0.0224
leukocyte activation involved in immune response (GO:0002366)	618	36	8.77	+	4.1	2.51e-12	9.28e-10
cell activation involved in immune response (GO:0002263)	622	36	8.83	+	4.08	2.99e-12	1.08e-09
regulation of cysteine-type endopeptidase activity (GO:2000116)	245	14	3.48	+	4.03	1.87e-05	0.00142
regulation of extrinsic apoptotic signaling pathway (GO:2001236)	159	9	2.26	+	3.99	0.00062	0.0275
regulation of response to wounding (GO:1903034)	178	10	2.53	+	3.96	0.000331	0.0162
positive regulation of DNA-binding transcription factor activity (GO:0051091)	267	15	3.79	+	3.96	1.14e-05	0.000903
regulation of chemotaxis (GO:0050920)	217	12	3.08	+	3.9	9.89e-05	0.0062
cellular response to cytokine stimulus (GO:0071345)	1031	57	14.64	+	3.89	3.58e-18	5.18e-15
exocytosis (GO:0006887)	784	43	11.13	+	3.86	1.04e-13	6.39e-11
response to cytokine (GO:0034097)	1122	61	15.93	+	3.83	4.09e-19	8.15e-16
regulation of reactive oxygen species metabolic process (GO:2000377)	184	10	2.61	+	3.83	0.000425	0.0196
regulation of hemopoiesis (GO:1903706)	460	25	6.53	+	3.83	2.46e-08	4.08e-06
innate immune response (GO:0045087)	774	42	10.99	+	3.82	2.92e-13	1.55e-10
regulation of cysteine-type endopeptidase activity involved in apoptotic process (GO:0043281)	222	12	3.15	+	3.81	0.000121	0.00734
positive regulation of leukocyte cell-cell adhesion (GO:1903039)	224	12	3.18	+	3.77	0.000131	0.00784
positive regulation of T cell activation (GO:0050870)	206	11	2.92	+	3.76	0.000256	0.0134
blood vessel morphogenesis (GO:0048514)	412	22	5.85	+	3.76	2.33e-07	3.2e-05
cellular response to biotic stimulus (GO:0071216)	225	12	3.19	+	3.76	0.000137	0.00809
gliogenesis (GO:0042063)	225	12	3.19	+	3.76	0.000137	0.00806
immune effector process (GO:0002252)	1080	57	15.33	+	3.72	2.65e-17	3.25e-14
defense response (GO:0006952)	1352	71	19.19	+	3.7	1.63e-21	5.19e-18
positive regulation of ERK1 and ERK2 cascade (GO:0070374)	210	11	2.98	+	3.69	0.000299	0.0149
maintenance of location (GO:0051235)	173	9	2.46	+	3.66	0.0011	0.0438
regulation of response to cytokine stimulus (GO:0060759)	175	9	2.48	+	3.62	0.00118	0.0462
regulation of ERK1 and ERK2 cascade (GO:0070372)	292	15	4.15	+	3.62	3.08e-05	0.00224
cellular response to toxic substance (GO:0097237)	216	11	3.07	+	3.59	0.000376	0.0177
regulation of angiogenesis (GO:0045765)	297	15	4.22	+	3.56	3.7e-05	0.00262
positive regulation of response to external stimulus (GO:0032103)	594	30	8.43	+	3.56	4.58e-09	9.35e-07
leukocyte mediated immunity (GO:0002443)	760	38	10.79	+	3.52	4.41e-11	1.38e-08
defense response to other organism (GO:0098542)	962	48	13.66	+	3.51	9.26e-14	5.9e-11
protein folding (GO:0006457)	221	11	3.14	+	3.51	0.000451	0.0205
regulation of cytokine production (GO:0001817)	724	36	10.28	+	3.5	1.74e-10	4.53e-08
positive regulation of MAP kinase activity (GO:0043406)	262	13	3.72	+	3.5	0.000144	0.00843
response to nutrient (GO:0007584)	222	11	3.15	+	3.49	0.000468	0.0211
apoptotic signaling pathway (GO:0097190)	286	14	4.06	+	3.45	9.22e-05	0.00583
regulation of vasculature development (GO:1901342)	329	16	4.67	+	3.43	3.16e-05	0.00228
positive regulation of cell-cell adhesion (GO:0022409)	268	13	3.8	+	3.42	0.000178	0.00985
regulation of DNA-binding transcription factor activity (GO:0051090)	434	21	6.16	+	3.41	1.99e-06	0.000193
positive regulation of cell migration (GO:0030335)	519	25	7.37	+	3.39	2.22e-07	3.07e-05
secretion by cell (GO:0032940)	998	48	14.17	+	3.39	3.35e-13	1.67e-10
blood vessel development (GO:0001568)	499	24	7.08	+	3.39	4.01e-07	5.07e-05
cell activation (GO:0001775)	1062	51	15.08	+	3.38	5.74e-14	4.16e-11
negative regulation of endopeptidase activity (GO:0010951)	250	12	3.55	+	3.38	0.000344	0.0166
vasculature development (GO:0001944)	521	25	7.4	+	3.38	2.37e-07	3.2e-05
export from cell (GO:0140352)	1042	50	14.79	+	3.38	1.09e-13	6.41e-11
response to biotic stimulus (GO:0009607)	1356	65	19.25	+	3.38	1.01e-17	1.34e-14
regulation of multi-organism process (GO:0043900)	775	37	11	+	3.36	2.8e-10	6.98e-08
cardiovascular system development (GO:0072358)	531	25	7.54	+	3.32	3.33e-07	4.35e-05
regulation of MAP kinase activity (GO:0043405)	340	16	4.83	+	3.31	4.6e-05	0.00319
leukocyte activation (GO:0045321)	915	43	12.99	+	3.31	1.38e-11	4.66e-09
response to other organism (GO:0051707)	1330	62	18.88	+	3.28	2.39e-16	2.38e-13
response to external biotic stimulus (GO:0043207)	1332	62	18.91	+	3.28	2.56e-16	2.4e-13
regulation of leukocyte differentiation (GO:1902105)	280	13	3.97	+	3.27	0.000267	0.0139
negative regulation of peptidase activity (GO:0010466)	260	12	3.69	+	3.25	0.000481	0.0216
chemotaxis (GO:0006935)	545	25	7.74	+	3.23	5.27e-07	6.08e-05
positive regulation of cell motility (GO:2000147)	545	25	7.74	+	3.23	5.27e-07	6.04e-05
secretion (GO:0046903)	1114	51	15.81	+	3.22	3.33e-13	1.71e-10
taxis (GO:0042330)	547	25	7.77	+	3.22	5.62e-07	6.4e-05
positive regulation of response to biotic stimulus (GO:0002833)	354	16	5.03	+	3.18	7.26e-05	0.00472
positive regulation of innate immune response (GO:0045089)	332	15	4.71	+	3.18	0.000122	0.00737
positive regulation of locomotion (GO:0040017)	576	26	8.18	+	3.18	4.15e-07	5.2e-05
response to decreased oxygen levels (GO:0036293)	356	16	5.05	+	3.17	7.73e-05	0.00501
positive regulation of cellular component movement (GO:0051272)	561	25	7.96	+	3.14	8.74e-07	9.47e-05
negative regulation of apoptotic process (GO:0043066)	900	40	12.78	+	3.13	3.75e-10	9.04e-08
immune response (GO:0006955)	1869	83	26.53	+	3.13	7.69e-21	2.04e-17
response to tumor necrosis factor (GO:0034612)	272	12	3.86	+	3.11	0.000704	0.0305
positive regulation of protein serine/threonine kinase activity (GO:0071902)	341	15	4.84	+	3.1	0.000162	0.0091
response to hypoxia (GO:0001666)	343	15	4.87	+	3.08	0.000172	0.00957
negative regulation of programmed cell death (GO:0043069)	916	40	13	+	3.08	6.13e-10	1.42e-07
response to oxidative stress (GO:0006979)	391	17	5.55	+	3.06	6.85e-05	0.00451
positive regulation of defense response (GO:0031349)	460	20	6.53	+	3.06	1.57e-05	0.00122
response to wounding (GO:0009611)	578	25	8.21	+	3.05	1.46e-06	0.00015
response to growth factor (GO:0070848)	532	23	7.55	+	3.05	3.93e-06	0.00035
response to lipopolysaccharide (GO:0032496)	324	14	4.6	+	3.04	0.000316	0.0156
positive regulation of apoptotic process (GO:0043065)	655	28	9.3	+	3.01	4.18e-07	5.17e-05
positive regulation of programmed cell death (GO:0043068)	660	28	9.37	+	2.99	4.84e-07	5.67e-05
regulation of response to biotic stimulus (GO:0002831)	520	22	7.38	+	2.98	8.89e-06	0.000722
positive regulation of immune system process (GO:0002684)	1160	49	16.47	+	2.98	1.67e-11	5.44e-09
response to oxygen levels (GO:0070482)	380	16	5.39	+	2.97	0.000159	0.00905
cellular response to external stimulus (GO:0071496)	360	15	5.11	+	2.94	0.000283	0.0143
regulation of cell migration (GO:0030334)	873	36	12.39	+	2.9	1.98e-08	3.36e-06
wound healing (GO:0042060)	485	20	6.89	+	2.9	3.24e-05	0.00231
response to molecule of bacterial origin (GO:0002237)	340	14	4.83	+	2.9	0.000502	0.0224
regulation of response to external stimulus (GO:0032101)	1097	45	15.57	+	2.89	3.13e-10	7.68e-08
negative regulation of cell death (GO:0060548)	1006	41	14.28	+	2.87	2.55e-09	5.28e-07
regulation of neuron death (GO:1901214)	319	13	4.53	+	2.87	0.000865	0.0364
positive regulation of cell death (GO:0010942)	712	29	10.11	+	2.87	6.66e-07	7.31e-05
regulation of apoptotic process (GO:0042981)	1553	63	22.05	+	2.86	6.52e-14	4.52e-11
humoral immune response (GO:0006959)	372	15	5.28	+	2.84	0.000394	0.0185
regulation of endopeptidase activity (GO:0052548)	423	17	6	+	2.83	0.00017	0.00953
regulation of programmed cell death (GO:0043067)	1573	63	22.33	+	2.82	1.14e-13	6.47e-11
positive regulation of multi-organism process (GO:0043902)	502	20	7.13	+	2.81	5.14e-05	0.00347
regulation of peptidase activity (GO:0052547)	452	18	6.42	+	2.81	0.000122	0.00736
regulation of locomotion (GO:0040012)	1010	40	14.34	+	2.79	8.83e-09	1.71e-06
regulation of cell motility (GO:2000145)	938	37	13.32	+	2.78	3.73e-08	6.01e-06
negative regulation of hydrolase activity (GO:0051346)	459	18	6.52	+	2.76	0.000147	0.00849
positive regulation of leukocyte activation (GO:0002696)	409	16	5.81	+	2.76	0.00035	0.0168
negative regulation of proteolysis (GO:0045861)	358	14	5.08	+	2.75	0.000814	0.0345
regulation of lipid metabolic process (GO:0019216)	411	16	5.83	+	2.74	0.000369	0.0175
regulation of protein serine/threonine kinase activity (GO:0071900)	514	20	7.3	+	2.74	7.02e-05	0.00458
regulation of cell activation (GO:0050865)	646	25	9.17	+	2.73	9.49e-06	0.000764
positive regulation of MAPK cascade (GO:0043410)	543	21	7.71	+	2.72	5.03e-05	0.00341
signal transduction by protein phosphorylation (GO:0023014)	391	15	5.55	+	2.7	0.000647	0.0285
cellular response to organic substance (GO:0071310)	2400	92	34.07	+	2.7	4.4e-19	7.78e-16
MAPK cascade (GO:0000165)	366	14	5.2	+	2.69	0.000998	0.0407
positive regulation of cell adhesion (GO:0045785)	419	16	5.95	+	2.69	0.000452	0.0205
immune system process (GO:0002376)	2807	107	39.85	+	2.69	1.89e-22	1e-18
regulation of proteolysis (GO:0030162)	737	28	10.46	+	2.68	3.8e-06	0.00034
regulation of leukocyte activation (GO:0002694)	606	23	8.6	+	2.67	2.92e-05	0.00213
cellular response to growth factor stimulus (GO:0071363)	502	19	7.13	+	2.67	0.00015	0.00863
positive regulation of cell activation (GO:0050867)	423	16	6	+	2.66	0.000499	0.0223
regulation of cell death (GO:0010941)	1698	64	24.1	+	2.66	9.66e-13	4.16e-10
negative regulation of cell population proliferation (GO:0008285)	690	26	9.8	+	2.65	9.83e-06	0.000783
interspecies interaction between organisms (GO:0044419)	853	32	12.11	+	2.64	9.63e-07	0.000102
apoptotic process (GO:0006915)	907	34	12.88	+	2.64	4.36e-07	5.35e-05
cellular response to chemical stimulus (GO:0070887)	2937	110	41.69	+	2.64	1.38e-22	1.1e-18
positive regulation of cellular catabolic process (GO:0031331)	375	14	5.32	+	2.63	0.00125	0.0485
response to metal ion (GO:0010038)	376	14	5.34	+	2.62	0.00128	0.0496
regulation of cellular component movement (GO:0051270)	1022	38	14.51	+	2.62	1.05e-07	1.5e-05
regulation of response to stress (GO:0080134)	1516	56	21.52	+	2.6	7.31e-11	2.08e-08
response to bacterium (GO:0009617)	704	26	9.99	+	2.6	1.38e-05	0.00107
response to stress (GO:0006950)	3612	133	51.28	+	2.59	9.82e-28	1.56e-23
response to organic substance (GO:0010033)	3026	111	42.96	+	2.58	4.07e-22	1.62e-18
cellular response to organic cyclic compound (GO:0071407)	548	20	7.78	+	2.57	0.000161	0.00909
response to external stimulus (GO:0009605)	2449	89	34.77	+	2.56	8.3e-17	8.82e-14
regulation of innate immune response (GO:0045088)	446	16	6.33	+	2.53	0.00086	0.0363
response to nutrient levels (GO:0031667)	530	19	7.52	+	2.53	0.000291	0.0147
cell migration (GO:0016477)	950	34	13.49	+	2.52	1.87e-06	0.000187
negative regulation of intracellular signal transduction (GO:1902532)	505	18	7.17	+	2.51	0.000447	0.0204
response to organic cyclic compound (GO:0014070)	926	33	13.15	+	2.51	2.88e-06	0.000265
response to extracellular stimulus (GO:0009991)	562	20	7.98	+	2.51	0.000222	0.0118
response to peptide (GO:1901652)	480	17	6.81	+	2.49	0.000686	0.0298
cell death (GO:0008219)	1073	38	15.23	+	2.49	4.45e-07	5.41e-05
positive regulation of protein kinase activity (GO:0045860)	537	19	7.62	+	2.49	0.00034	0.0165
response to inorganic substance (GO:0010035)	541	19	7.68	+	2.47	0.000372	0.0176
regulation of defense response (GO:0031347)	769	27	10.92	+	2.47	3.3e-05	0.00234
positive regulation of intracellular signal transduction (GO:1902533)	1031	36	14.64	+	2.46	1.19e-06	0.000125
tube morphogenesis (GO:0035239)	662	23	9.4	+	2.45	0.000161	0.00911
regulation of MAPK cascade (GO:0043408)	729	25	10.35	+	2.42	8.48e-05	0.00547
regulation of cellular response to stress (GO:0080135)	735	25	10.43	+	2.4	9.19e-05	0.00583
regulation of immune system process (GO:0002682)	1681	57	23.86	+	2.39	1.32e-09	2.88e-07
positive regulation of multicellular organismal process (GO:0051240)	1771	60	25.14	+	2.39	4.28e-10	1.02e-07
programmed cell death (GO:0012501)	1038	35	14.74	+	2.38	3.2e-06	0.000289
negative regulation of cellular protein metabolic process (GO:0032269)	1050	35	14.91	+	2.35	4.01e-06	0.000355
localization of cell (GO:0051674)	1066	35	15.13	+	2.31	7.4e-06	0.000621
cell motility (GO:0048870)	1066	35	15.13	+	2.31	7.4e-06	0.000617
positive regulation of kinase activity (GO:0033674)	614	20	8.72	+	2.29	0.000772	0.033
regulation of hydrolase activity (GO:0051336)	1290	42	18.31	+	2.29	7.58e-07	8.27e-05
negative regulation of protein metabolic process (GO:0051248)	1119	36	15.89	+	2.27	6.96e-06	0.000586
positive regulation of catalytic activity (GO:0043085)	1466	47	20.81	+	2.26	2.77e-07	3.7e-05
negative regulation of catalytic activity (GO:0043086)	817	26	11.6	+	2.24	0.000222	0.0118
positive regulation of developmental process (GO:0051094)	1390	44	19.73	+	2.23	9.55e-07	0.000102
regulation of protein kinase activity (GO:0045859)	795	25	11.29	+	2.22	0.000338	0.0165
locomotion (GO:0040011)	1305	41	18.53	+	2.21	2.94e-06	0.000269
viral process (GO:0016032)	701	22	9.95	+	2.21	0.000942	0.0389
positive regulation of molecular function (GO:0044093)	1817	57	25.79	+	2.21	2.11e-08	3.54e-06
regulation of catalytic activity (GO:0050790)	2376	74	33.73	+	2.19	9.65e-11	2.61e-08
multi-organism process (GO:0051704)	2842	88	40.34	+	2.18	9.76e-13	4.09e-10
vesicle-mediated transport (GO:0016192)	1938	60	27.51	+	2.18	1.66e-08	2.93e-06
negative regulation of signal transduction (GO:0009968)	1271	39	18.04	+	2.16	8.09e-06	0.000671
response to oxygen-containing compound (GO:1901700)	1599	49	22.7	+	2.16	4.97e-07	5.78e-05
symbiotic process (GO:0044403)	784	24	11.13	+	2.16	0.000578	0.0257
cell surface receptor signaling pathway (GO:0007166)	2483	76	35.25	+	2.16	1.17e-10	3.11e-08
positive regulation of protein phosphorylation (GO:0001934)	1013	31	14.38	+	2.16	0.000107	0.00663
positive regulation of signal transduction (GO:0009967)	1702	52	24.16	+	2.15	2.04e-07	2.85e-05
negative regulation of response to stimulus (GO:0048585)	1648	50	23.39	+	2.14	4.49e-07	5.42e-05
tube development (GO:0035295)	861	26	12.22	+	2.13	0.000368	0.0175
anatomical structure formation involved in morphogenesis (GO:0048646)	900	27	12.78	+	2.11	0.00045	0.0205
negative regulation of cell communication (GO:0010648)	1371	41	19.46	+	2.11	9.34e-06	0.000755
regulation of kinase activity (GO:0043549)	903	27	12.82	+	2.11	0.000458	0.0207
negative regulation of signaling (GO:0023057)	1375	41	19.52	+	2.1	9.74e-06	0.000779
response to chemical (GO:0042221)	4496	134	63.83	+	2.1	2.47e-19	5.62e-16
cellular response to oxygen-containing compound (GO:1901701)	1074	32	15.25	+	2.1	0.000102	0.00636
regulation of multicellular organismal development (GO:2000026)	2065	61	29.31	+	2.08	4.79e-08	7.47e-06
regulation of molecular function (GO:0065009)	3053	90	43.34	+	2.08	8.52e-12	2.95e-09
response to drug (GO:0042493)	1018	30	14.45	+	2.08	0.000208	0.0111
positive regulation of phosphorylation (GO:0042327)	1088	32	15.45	+	2.07	0.000121	0.00736
positive regulation of cell differentiation (GO:0045597)	990	29	14.05	+	2.06	0.000296	0.0148
regulation of cell population proliferation (GO:0042127)	1645	48	23.35	+	2.06	2.42e-06	0.000225
regulation of anatomical structure morphogenesis (GO:0022603)	1098	32	15.59	+	2.05	0.0002	0.0108
positive regulation of cell communication (GO:0010647)	1853	54	26.31	+	2.05	5.66e-07	6.4e-05
cellular response to stress (GO:0033554)	1751	51	24.86	+	2.05	1.47e-06	0.00015
positive regulation of signaling (GO:0023056)	1862	54	26.43	+	2.04	6.21e-07	6.92e-05
regulation of developmental process (GO:0050793)	2624	76	37.25	+	2.04	1.93e-09	4.1e-07
negative regulation of molecular function (GO:0044092)	1177	34	16.71	+	2.03	0.000118	0.00718
circulatory system development (GO:0072359)	874	25	12.41	+	2.01	0.00115	0.0451
positive regulation of phosphorus metabolic process (GO:0010562)	1158	33	16.44	+	2.01	0.000182	0.00999
positive regulation of phosphate metabolic process (GO:0045937)	1158	33	16.44	+	2.01	0.000182	0.00995
response to abiotic stimulus (GO:0009628)	1161	33	16.48	+	2	0.000188	0.0102
response to nitrogen compound (GO:1901698)	1091	31	15.49	+	2	0.00033	0.0162
regulation of intracellular signal transduction (GO:1902531)	1791	50	25.42	+	1.97	5.61e-06	0.000483
positive regulation of response to stimulus (GO:0048584)	2477	69	35.16	+	1.96	6.5e-08	9.86e-06
positive regulation of cellular protein metabolic process (GO:0032270)	1616	45	22.94	+	1.96	1.72e-05	0.00131
response to organonitrogen compound (GO:0010243)	1008	28	14.31	+	1.96	0.000934	0.0386
regulation of transferase activity (GO:0051338)	1017	28	14.44	+	1.94	0.00101	0.0409
chemical homeostasis (GO:0048878)	1128	31	16.01	+	1.94	0.000672	0.0294
positive regulation of protein modification process (GO:0031401)	1241	34	17.62	+	1.93	0.0003	0.015
regulation of multicellular organismal process (GO:0051239)	3183	87	45.19	+	1.93	1.06e-09	2.34e-07
negative regulation of cellular metabolic process (GO:0031324)	2603	71	36.95	+	1.92	7.68e-08	1.14e-05
negative regulation of multicellular organismal process (GO:0051241)	1210	33	17.18	+	1.92	0.00041	0.0191
positive regulation of protein metabolic process (GO:0051247)	1724	47	24.47	+	1.92	1.88e-05	0.00142
regulation of cell cycle (GO:0051726)	1243	33	17.65	+	1.87	0.000755	0.0324
regulation of signal transduction (GO:0009966)	3142	83	44.6	+	1.86	1.85e-08	3.16e-06
negative regulation of metabolic process (GO:0009892)	2959	78	42.01	+	1.86	5.8e-08	8.97e-06
negative regulation of nitrogen compound metabolic process (GO:0051172)	2403	63	34.11	+	1.85	2.38e-06	0.000224
regulation of protein phosphorylation (GO:0001932)	1454	38	20.64	+	1.84	0.000336	0.0164
homeostatic process (GO:0042592)	1661	43	23.58	+	1.82	0.000146	0.00847
regulation of response to stimulus (GO:0048583)	4334	111	61.53	+	1.8	7.92e-11	2.17e-08
negative regulation of macromolecule metabolic process (GO:0010605)	2698	69	38.3	+	1.8	1.33e-06	0.000138
regulation of cellular protein metabolic process (GO:0032268)	2661	68	37.78	+	1.8	1.78e-06	0.000178
negative regulation of biological process (GO:0048519)	5377	137	76.33	+	1.79	4.98e-14	3.78e-11
regulation of protein metabolic process (GO:0051246)	2832	72	40.2	+	1.79	9.1e-07	9.79e-05
regulation of phosphorylation (GO:0042325)	1623	41	23.04	+	1.78	0.00043	0.0198
regulation of cell communication (GO:0010646)	3529	89	50.1	+	1.78	3.46e-08	5.62e-06
response to endogenous stimulus (GO:0009719)	1507	38	21.39	+	1.78	0.000659	0.0289
regulation of signaling (GO:0023051)	3570	90	50.68	+	1.78	2.59e-08	4.26e-06
regulation of protein modification process (GO:0031399)	1873	47	26.59	+	1.77	0.000144	0.00843
regulation of cell differentiation (GO:0045595)	1841	46	26.13	+	1.76	0.000193	0.0104
regulation of localization (GO:0032879)	2808	70	39.86	+	1.76	3.07e-06	0.000279
positive regulation of nitrogen compound metabolic process (GO:0051173)	3219	80	45.7	+	1.75	4.17e-07	5.19e-05
regulation of phosphate metabolic process (GO:0019220)	1818	45	25.81	+	1.74	0.000274	0.014
regulation of phosphorus metabolic process (GO:0051174)	1819	45	25.82	+	1.74	0.000276	0.0141
movement of cell or subcellular component (GO:0006928)	1544	38	21.92	+	1.73	0.00112	0.0443
positive regulation of cellular metabolic process (GO:0031325)	3383	83	48.02	+	1.73	4.6e-07	5.51e-05
positive regulation of macromolecule metabolic process (GO:0010604)	3394	83	48.18	+	1.72	4.8e-07	5.67e-05
regulation of transcription by RNA polymerase II (GO:0006357)	2250	55	31.94	+	1.72	7.02e-05	0.0046
negative regulation of gene expression (GO:0010629)	1766	43	25.07	+	1.72	0.000713	0.0309
intracellular signal transduction (GO:0035556)	1698	41	24.1	+	1.7	0.000893	0.0371
positive regulation of metabolic process (GO:0009893)	3691	89	52.4	+	1.7	2.36e-07	3.22e-05
regulation of transport (GO:0051049)	1887	45	26.79	+	1.68	0.000716	0.0309
positive regulation of biosynthetic process (GO:0009891)	2051	48	29.12	+	1.65	0.000784	0.0334
negative regulation of cellular process (GO:0048523)	4795	112	68.07	+	1.65	1.35e-08	2.42e-06
phosphorus metabolic process (GO:0006793)	2169	50	30.79	+	1.62	0.000751	0.0323
phosphate-containing compound metabolic process (GO:0006796)	2142	49	30.41	+	1.61	0.001	0.0406
response to stimulus (GO:0050896)	8534	194	121.15	+	1.6	3.37e-17	3.84e-14
cellular response to stimulus (GO:0051716)	6782	153	96.28	+	1.59	1.46e-11	4.86e-09
positive regulation of cellular process (GO:0048522)	5516	124	78.3	+	1.58	1.31e-08	2.39e-06
regulation of primary metabolic process (GO:0080090)	6055	136	85.96	+	1.58	1.42e-09	3.06e-07
signal transduction (GO:0007165)	5135	115	72.9	+	1.58	9.43e-08	1.37e-05
positive regulation of biological process (GO:0048518)	6252	140	88.75	+	1.58	6.05e-10	1.42e-07
regulation of biosynthetic process (GO:0009889)	4291	95	60.91	+	1.56	4.53e-06	0.000397
regulation of cellular metabolic process (GO:0031323)	6263	137	88.91	+	1.54	6.85e-09	1.36e-06
regulation of transcription, DNA-templated (GO:0006355)	3478	76	49.37	+	1.54	0.000112	0.0069
regulation of nitrogen compound metabolic process (GO:0051171)	5870	128	83.33	+	1.54	3.78e-08	6.03e-06
regulation of RNA metabolic process (GO:0051252)	3808	83	54.06	+	1.54	4.1e-05	0.00288
regulation of biological quality (GO:0065008)	4106	89	58.29	+	1.53	2.52e-05	0.00186
regulation of cellular biosynthetic process (GO:0031326)	4212	91	59.79	+	1.52	2.18e-05	0.00162
cell communication (GO:0007154)	5576	120	79.16	+	1.52	3.15e-07	4.19e-05
regulation of nucleic acid-templated transcription (GO:1903506)	3544	76	50.31	+	1.51	0.000178	0.00988
regulation of RNA biosynthetic process (GO:2001141)	3549	76	50.38	+	1.51	0.000181	0.00995
regulation of metabolic process (GO:0019222)	6733	144	95.58	+	1.51	9.31e-09	1.79e-06
regulation of macromolecule metabolic process (GO:0060255)	6183	132	87.77	+	1.5	8.51e-08	1.24e-05
signaling (GO:0023052)	5473	116	77.69	+	1.49	1.49e-06	0.00015
regulation of macromolecule biosynthetic process (GO:0010556)	4068	86	57.75	+	1.49	8.73e-05	0.00561
regulation of gene expression (GO:0010468)	4483	94	63.64	+	1.48	4.65e-05	0.00321
transport (GO:0006810)	4535	95	64.38	+	1.48	4.91e-05	0.00334
regulation of cellular macromolecule biosynthetic process (GO:2000112)	3931	82	55.8	+	1.47	0.000236	0.0125
establishment of localization (GO:0051234)	4665	97	66.22	+	1.46	4.44e-05	0.0031
localization (GO:0051179)	5768	119	81.88	+	1.45	4.21e-06	0.00037
regulation of nucleobase-containing compound metabolic process (GO:0019219)	4062	83	57.66	+	1.44	0.000387	0.0182
cellular macromolecule metabolic process (GO:0044260)	5073	100	72.02	+	1.39	0.000291	0.0147
organonitrogen compound metabolic process (GO:1901564)	5307	104	75.34	+	1.38	0.000274	0.0141
cellular metabolic process (GO:0044237)	7652	147	108.63	+	1.35	6.51e-06	0.000552
organic substance metabolic process (GO:0071704)	7840	148	111.3	+	1.33	1.69e-05	0.0013
nitrogen compound metabolic process (GO:0006807)	7000	131	99.37	+	1.32	0.000152	0.00874
primary metabolic process (GO:0044238)	7465	139	105.97	+	1.31	9.12e-05	0.00581
regulation of cellular process (GO:0050794)	11071	206	157.16	+	1.31	1.34e-08	2.42e-06
metabolic process (GO:0008152)	8403	156	119.29	+	1.31	2.12e-05	0.00158
regulation of biological process (GO:0050789)	11770	216	167.09	+	1.29	7.4e-09	1.45e-06
biological regulation (GO:0065007)	12470	221	177.02	+	1.25	1.19e-07	1.69e-05
cellular process (GO:0009987)	14616	257	207.49	+	1.24	2.28e-11	7.25e-09
biological_process (GO:0008150)	17780	279	252.4	+	1.11	1.88e-06	0.000186
Unclassified (UNCLASSIFIED)	3071	17	43.6	-	0.39	1.88e-06	0.000185
detection of stimulus (GO:0051606)	698	1	9.91	-	0.1	0.000868	0.0364
detection of stimulus involved in sensory perception (GO:0050906)	549	0	7.79	-	< 0.01	0.000684	0.0298
sensory perception of chemical stimulus (GO:0007606)	541	0	7.68	-	< 0.01	0.0011	0.0441

## Sheet: FABP4Mac_UpinIPF
Analysis Type:	PANTHER Overrepresentation Test (Released 20190711)
Annotation Version and Release Date:	GO Ontology database Released 2019-12-09
Analyzed List:	upload_1 (Homo sapiens)
Reference List:	Homo sapiens (all genes in database)
Test Type:	FISHER
Correction:	FDR
GO biological process complete	Homo sapiens - REFLIST (20851)	upload_1 (100)	upload_1 (expected)	upload_1 (over/under)	upload_1 (fold Enrichment)	upload_1 (raw P-value)	upload_1 (FDR)
cellular response to jasmonic acid stimulus (GO:0071395)	4	3	0.02	+	> 100	3.64e-06	0.00232
response to jasmonic acid (GO:0009753)	4	3	0.02	+	> 100	3.64e-06	0.00223
doxorubicin metabolic process (GO:0044598)	9	3	0.04	+	69.5	2.25e-05	0.00896
daunorubicin metabolic process (GO:0044597)	9	3	0.04	+	69.5	2.25e-05	0.00874
polyketide metabolic process (GO:0030638)	9	3	0.04	+	69.5	2.25e-05	0.00853
aminoglycoside antibiotic metabolic process (GO:0030647)	10	3	0.05	+	62.55	2.91e-05	0.0106
tertiary alcohol metabolic process (GO:1902644)	13	3	0.06	+	48.12	5.65e-05	0.0176
retinal metabolic process (GO:0042574)	14	3	0.07	+	44.68	6.83e-05	0.0205
progesterone metabolic process (GO:0042448)	14	3	0.07	+	44.68	6.83e-05	0.0202
monocyte chemotaxis (GO:0002548)	42	6	0.2	+	29.79	1.06e-07	0.000154
glycoside metabolic process (GO:0016137)	21	3	0.1	+	29.79	0.000199	0.0452
mononuclear cell migration (GO:0071674)	48	6	0.23	+	26.06	2.18e-07	0.000232
prostaglandin metabolic process (GO:0006693)	34	4	0.16	+	24.53	3.18e-05	0.011
prostanoid metabolic process (GO:0006692)	34	4	0.16	+	24.53	3.18e-05	0.0108
lymphocyte chemotaxis (GO:0048247)	49	5	0.24	+	21.28	5.88e-06	0.00312
unsaturated fatty acid biosynthetic process (GO:0006636)	42	4	0.2	+	19.86	6.84e-05	0.0198
neutrophil chemotaxis (GO:0030593)	74	6	0.35	+	16.91	2.3e-06	0.00174
granulocyte chemotaxis (GO:0071621)	81	6	0.39	+	15.45	3.76e-06	0.00222
neutrophil migration (GO:1990266)	82	6	0.39	+	15.26	4.01e-06	0.00228
lymphocyte migration (GO:0072676)	71	5	0.34	+	14.68	3.16e-05	0.0112
myeloid leukocyte migration (GO:0097529)	121	8	0.58	+	13.79	1.92e-07	0.000219
granulocyte migration (GO:0097530)	92	6	0.44	+	13.6	7.5e-06	0.00374
leukocyte chemotaxis (GO:0030595)	139	9	0.67	+	13.5	3.78e-08	7.52e-05
chemokine-mediated signaling pathway (GO:0070098)	79	5	0.38	+	13.2	5.13e-05	0.0163
regulation of complement activation (GO:0030449)	117	7	0.56	+	12.47	2.18e-06	0.00173
unsaturated fatty acid metabolic process (GO:0033559)	103	6	0.49	+	12.15	1.38e-05	0.00612
cellular response to chemokine (GO:1990869)	89	5	0.43	+	11.71	8.78e-05	0.0241
response to chemokine (GO:1990868)	89	5	0.43	+	11.71	8.78e-05	0.0237
cellular response to interferon-gamma (GO:0071346)	164	9	0.79	+	11.44	1.45e-07	0.000192
positive regulation of leukocyte chemotaxis (GO:0002690)	92	5	0.44	+	11.33	0.000102	0.0271
regulation of humoral immune response (GO:0002920)	136	7	0.65	+	10.73	5.61e-06	0.00308
negative regulation of leukocyte differentiation (GO:1902106)	103	5	0.49	+	10.12	0.000169	0.0415
response to interferon-gamma (GO:0034341)	186	9	0.89	+	10.09	4e-07	0.000374
icosanoid metabolic process (GO:0006690)	108	5	0.52	+	9.65	0.000209	0.0463
cell chemotaxis (GO:0060326)	203	9	0.97	+	9.24	8.05e-07	0.000713
leukocyte migration (GO:0050900)	372	12	1.78	+	6.73	2.98e-07	0.000297
steroid metabolic process (GO:0008202)	259	8	1.24	+	6.44	4.24e-05	0.0141
alcohol metabolic process (GO:0006066)	320	9	1.53	+	5.86	2.83e-05	0.0105
innate immune response (GO:0045087)	774	19	3.71	+	5.12	5.74e-09	2.29e-05
humoral immune response (GO:0006959)	372	9	1.78	+	5.04	8.77e-05	0.0245
inflammatory response (GO:0006954)	502	12	2.41	+	4.98	6.2e-06	0.00318
regulation of leukocyte activation (GO:0002694)	606	14	2.91	+	4.82	1.45e-06	0.00121
regulation of lymphocyte activation (GO:0051249)	523	12	2.51	+	4.78	9.28e-06	0.00422
defense response to other organism (GO:0098542)	962	22	4.61	+	4.77	1.06e-09	5.65e-06
chemotaxis (GO:0006935)	545	12	2.61	+	4.59	1.39e-05	0.00597
positive regulation of leukocyte activation (GO:0002696)	409	9	1.96	+	4.59	0.000176	0.0425
taxis (GO:0042330)	547	12	2.62	+	4.57	1.44e-05	0.00603
regulation of cell activation (GO:0050865)	646	14	3.1	+	4.52	3e-06	0.00208
positive regulation of cell activation (GO:0050867)	423	9	2.03	+	4.44	0.000225	0.0491
defense response (GO:0006952)	1352	27	6.48	+	4.16	1.73e-10	1.38e-06
response to other organism (GO:0051707)	1330	24	6.38	+	3.76	1.57e-08	5.01e-05
response to external biotic stimulus (GO:0043207)	1332	24	6.39	+	3.76	1.62e-08	4.29e-05
activation of immune response (GO:0002253)	619	11	2.97	+	3.71	0.000209	0.0469
response to biotic stimulus (GO:0009607)	1356	24	6.5	+	3.69	2.26e-08	5.15e-05
cytokine-mediated signaling pathway (GO:0019221)	694	12	3.33	+	3.61	0.000136	0.0356
response to bacterium (GO:0009617)	704	12	3.38	+	3.55	0.000155	0.0399
positive regulation of intracellular signal transduction (GO:1902533)	1031	17	4.94	+	3.44	8.85e-06	0.00415
positive regulation of immune system process (GO:0002684)	1160	19	5.56	+	3.42	2.66e-06	0.00192
immune effector process (GO:0002252)	1080	17	5.18	+	3.28	1.6e-05	0.00654
regulation of immune system process (GO:0002682)	1681	26	8.06	+	3.23	7.52e-08	0.00012
response to external stimulus (GO:0009605)	2449	37	11.75	+	3.15	7.48e-11	1.19e-06
immune response (GO:0006955)	1869	28	8.96	+	3.12	3.99e-08	7.05e-05
cell migration (GO:0016477)	950	14	4.56	+	3.07	0.000192	0.0443
localization of cell (GO:0051674)	1066	15	5.11	+	2.93	0.000183	0.0434
cell motility (GO:0048870)	1066	15	5.11	+	2.93	0.000183	0.0428
locomotion (GO:0040011)	1305	18	6.26	+	2.88	4.92e-05	0.016
immune system process (GO:0002376)	2807	34	13.46	+	2.53	1.57e-07	0.000193
positive regulation of signal transduction (GO:0009967)	1702	20	8.16	+	2.45	0.000159	0.0397
positive regulation of response to stimulus (GO:0048584)	2477	29	11.88	+	2.44	3.61e-06	0.0024
response to stress (GO:0006950)	3612	36	17.32	+	2.08	7.7e-06	0.00371
positive regulation of cellular process (GO:0048522)	5516	44	26.45	+	1.66	0.000155	0.0393
positive regulation of biological process (GO:0048518)	6252	49	29.98	+	1.63	7.03e-05	0.02
response to stimulus (GO:0050896)	8534	61	40.93	+	1.49	6.03e-05	0.0185

## Sheet: FABP4Mac_UpinSSC
Analysis Type:	PANTHER Overrepresentation Test (Released 20190711)
Annotation Version and Release Date:	GO Ontology database Released 2019-12-09
Analyzed List:	upload_1 (Homo sapiens)
Reference List:	Homo sapiens (all genes in database)
Test Type:	FISHER
Correction:	FDR
GO biological process complete	Homo sapiens - REFLIST (20851)	upload_1 (520)	upload_1 (expected)	upload_1 (over/under)	upload_1 (fold Enrichment)	upload_1 (raw P-value)	upload_1 (FDR)
regulation of protein localization to chromatin (GO:1905634)	6	4	0.15	+	26.73	6.48e-05	0.00494
regulation of cohesin loading (GO:0071922)	5	3	0.12	+	24.06	0.000732	0.0347
positive regulation of sister chromatid cohesion (GO:0045876)	10	4	0.25	+	16.04	0.000286	0.0162
interleukin-6-mediated signaling pathway (GO:0070102)	17	6	0.42	+	14.15	1.43e-05	0.00136
regulation of sister chromatid cohesion (GO:0007063)	22	7	0.55	+	12.76	4.76e-06	0.000519
Golgi to endosome transport (GO:0006895)	17	5	0.42	+	11.79	0.000156	0.00996
axonal transport of mitochondrion (GO:0019896)	14	4	0.35	+	11.46	0.000808	0.0372
positive regulation of chromatin silencing (GO:0031937)	15	4	0.37	+	10.69	0.001	0.0438
protein localization to centrosome (GO:0071539)	21	5	0.52	+	9.55	0.00036	0.0196
protein localization to microtubule organizing center (GO:1905508)	21	5	0.52	+	9.55	0.00036	0.0195
mitochondrion transport along microtubule (GO:0047497)	22	5	0.55	+	9.11	0.000434	0.0229
positive regulation of mitotic sister chromatid segregation (GO:0062033)	22	5	0.55	+	9.11	0.000434	0.0228
establishment of mitochondrion localization, microtubule-mediated (GO:0034643)	22	5	0.55	+	9.11	0.000434	0.0227
mitochondrion localization (GO:0051646)	46	9	1.15	+	7.85	6.55e-06	0.000669
positive regulation of interferon-alpha production (GO:0032727)	26	5	0.65	+	7.71	0.000842	0.0382
establishment of mitochondrion localization (GO:0051654)	26	5	0.65	+	7.71	0.000842	0.0381
microtubule anchoring (GO:0034453)	26	5	0.65	+	7.71	0.000842	0.038
positive regulation of chromosome segregation (GO:0051984)	33	6	0.82	+	7.29	0.000332	0.0183
cellular response to interleukin-6 (GO:0071354)	35	6	0.87	+	6.87	0.00044	0.023
regulation of protein export from nucleus (GO:0046825)	41	7	1.02	+	6.85	0.00015	0.00974
positive regulation of microtubule polymerization or depolymerization (GO:0031112)	36	6	0.9	+	6.68	0.000503	0.0256
protein localization to microtubule cytoskeleton (GO:0072698)	36	6	0.9	+	6.68	0.000503	0.0255
response to interleukin-6 (GO:0070741)	39	6	0.97	+	6.17	0.000734	0.0347
regulation of microtubule polymerization (GO:0031113)	54	8	1.35	+	5.94	0.000124	0.00827
cellular response to UV (GO:0034644)	81	12	2.02	+	5.94	2.64e-06	0.000326
protein targeting to vacuole (GO:0006623)	42	6	1.05	+	5.73	0.00104	0.0449
protein localization to cytoskeleton (GO:0044380)	42	6	1.05	+	5.73	0.00104	0.0448
snRNA transcription by RNA polymerase II (GO:0042795)	70	10	1.75	+	5.73	2.39e-05	0.00207
snRNA transcription (GO:0009301)	71	10	1.77	+	5.65	2.67e-05	0.00225
positive regulation of glucose transmembrane transport (GO:0010828)	43	6	1.07	+	5.6	0.00116	0.0494
regulation of DNA-templated transcription, elongation (GO:0032784)	51	7	1.27	+	5.5	0.000498	0.0255
regulation of mitotic sister chromatid segregation (GO:0033047)	74	10	1.85	+	5.42	3.67e-05	0.003
regulation of sister chromatid segregation (GO:0033045)	86	11	2.14	+	5.13	2.4e-05	0.00207
regulation of microtubule polymerization or depolymerization (GO:0031110)	87	11	2.17	+	5.07	2.64e-05	0.00224
transcription elongation from RNA polymerase II promoter (GO:0006368)	72	9	1.8	+	5.01	0.000154	0.00988
cytoplasmic microtubule organization (GO:0031122)	56	7	1.4	+	5.01	0.000826	0.0378
regulation of glucose import (GO:0046324)	56	7	1.4	+	5.01	0.000826	0.0377
positive regulation of chromosome organization (GO:2001252)	185	22	4.61	+	4.77	7.78e-09	1.8e-06
ncRNA transcription (GO:0098781)	94	11	2.34	+	4.69	5.05e-05	0.00394
positive regulation of chromatin organization (GO:1905269)	112	13	2.79	+	4.65	1.15e-05	0.00113
DNA-templated transcription, elongation (GO:0006354)	89	10	2.22	+	4.51	0.00015	0.00974
regulation of chromosome segregation (GO:0051983)	108	12	2.69	+	4.46	3.7e-05	0.003
positive regulation of type I interferon production (GO:0032481)	81	9	2.02	+	4.46	0.000343	0.0188
transcription-coupled nucleotide-excision repair (GO:0006283)	73	8	1.82	+	4.39	0.00079	0.0368
cytosolic transport (GO:0016482)	146	16	3.64	+	4.39	2.29e-06	0.000289
regulation of protein complex disassembly (GO:0043244)	120	13	2.99	+	4.34	2.26e-05	0.00199
regulation of glucose transmembrane transport (GO:0010827)	74	8	1.85	+	4.33	0.000857	0.0386
regulation of ERBB signaling pathway (GO:1901184)	93	10	2.32	+	4.31	0.000208	0.0125
cellular response to light stimulus (GO:0071482)	112	12	2.79	+	4.3	5.11e-05	0.00397
post-Golgi vesicle-mediated transport (GO:0006892)	131	14	3.27	+	4.29	1.27e-05	0.00123
mitotic prometaphase (GO:0000236)	170	18	4.24	+	4.25	8.5e-07	0.000118
DNA duplex unwinding (GO:0032508)	107	11	2.67	+	4.12	0.000146	0.00958
regulation of protein depolymerization (GO:1901879)	88	9	2.19	+	4.1	0.000598	0.0294
chromatin remodeling (GO:0006338)	168	17	4.19	+	4.06	3.01e-06	0.000355
nucleotide-excision repair (GO:0006289)	110	11	2.74	+	4.01	0.000183	0.0113
regulation of DNA replication (GO:0006275)	110	11	2.74	+	4.01	0.000183	0.0112
female gamete generation (GO:0007292)	131	13	3.27	+	3.98	5.22e-05	0.00404
microtubule organizing center organization (GO:0031023)	93	9	2.32	+	3.88	0.000862	0.0386
regulation of microtubule cytoskeleton organization (GO:0070507)	197	19	4.91	+	3.87	1.54e-06	0.000201
DNA geometric change (GO:0032392)	115	11	2.87	+	3.84	0.000261	0.0151
positive regulation of mitotic cell cycle (GO:0045931)	158	15	3.94	+	3.81	2.28e-05	0.002
negative regulation of chromosome organization (GO:2001251)	138	13	3.44	+	3.78	8.52e-05	0.00611
mitotic DNA integrity checkpoint (GO:0044774)	108	10	2.69	+	3.71	0.000622	0.0304
response to UV (GO:0009411)	142	13	3.54	+	3.67	0.000111	0.0076
regulation of chromatin organization (GO:1902275)	210	19	5.24	+	3.63	3.66e-06	0.000414
regulation of chromosome organization (GO:0033044)	371	33	9.25	+	3.57	1.47e-09	4.12e-07
regulation of mitotic nuclear division (GO:0007088)	171	15	4.26	+	3.52	5.3e-05	0.00408
regulation of microtubule-based process (GO:0032886)	232	20	5.79	+	3.46	4.02e-06	0.000448
regulation of nucleocytoplasmic transport (GO:0046822)	116	10	2.89	+	3.46	0.00104	0.0448
DNA conformation change (GO:0071103)	291	25	7.26	+	3.44	2.71e-07	4.23e-05
regulation of type I interferon production (GO:0032479)	129	11	3.22	+	3.42	0.000642	0.0311
regulation of signal transduction by p53 class mediator (GO:1901796)	182	15	4.54	+	3.3	0.000102	0.00711
cellular response to radiation (GO:0071478)	170	14	4.24	+	3.3	0.000173	0.0107
negative regulation of protein serine/threonine kinase activity (GO:0071901)	134	11	3.34	+	3.29	0.00086	0.0386
biological phase (GO:0044848)	269	22	6.71	+	3.28	2.97e-06	0.000358
mitotic cell cycle phase (GO:0098763)	269	22	6.71	+	3.28	2.97e-06	0.000356
cell cycle phase (GO:0022403)	269	22	6.71	+	3.28	2.97e-06	0.000353
mitotic cell cycle checkpoint (GO:0007093)	160	13	3.99	+	3.26	0.00033	0.0183
regulation of macroautophagy (GO:0016241)	174	14	4.34	+	3.23	0.000216	0.0129
DNA integrity checkpoint (GO:0031570)	150	12	3.74	+	3.21	0.000629	0.0306
regulation of response to cytokine stimulus (GO:0060759)	175	14	4.36	+	3.21	0.000229	0.0135
regulation of cytokine-mediated signaling pathway (GO:0001959)	164	13	4.09	+	3.18	0.000411	0.0218
sister chromatid segregation (GO:0000819)	139	11	3.47	+	3.17	0.00114	0.0486
DNA damage checkpoint (GO:0000077)	139	11	3.47	+	3.17	0.00114	0.0485
DNA packaging (GO:0006323)	177	14	4.41	+	3.17	0.000255	0.0148
regulation of supramolecular fiber organization (GO:1902903)	374	29	9.33	+	3.11	2.28e-07	3.63e-05
regulation of protein polymerization (GO:0032271)	233	18	5.81	+	3.1	4.69e-05	0.00373
regulation of nuclear division (GO:0051783)	195	15	4.86	+	3.08	0.000206	0.0125
M phase (GO:0000279)	170	13	4.24	+	3.07	0.000565	0.0281
mitotic M phase (GO:0000087)	170	13	4.24	+	3.07	0.000565	0.028
nucleosome organization (GO:0034728)	158	12	3.94	+	3.05	0.000962	0.0423
cell cycle checkpoint (GO:0000075)	201	15	5.01	+	2.99	0.000279	0.0159
positive regulation of supramolecular fiber organization (GO:1902905)	202	15	5.04	+	2.98	0.000293	0.0165
DNA repair (GO:0006281)	513	38	12.79	+	2.97	9.35e-09	2.1e-06
Golgi vesicle transport (GO:0048193)	394	29	9.83	+	2.95	6.22e-07	8.77e-05
cell division (GO:0051301)	495	36	12.34	+	2.92	3.58e-08	6.56e-06
regulation of gene expression, epigenetic (GO:0040029)	249	18	6.21	+	2.9	0.000104	0.00718
activation of protein kinase activity (GO:0032147)	332	24	8.28	+	2.9	7.68e-06	0.000764
regulation of protein complex assembly (GO:0043254)	459	33	11.45	+	2.88	1.72e-07	2.83e-05
cytoskeleton-dependent intracellular transport (GO:0030705)	181	13	4.51	+	2.88	0.000973	0.0427
meiotic cell cycle (GO:0051321)	223	16	5.56	+	2.88	0.000268	0.0154
regulation of response to DNA damage stimulus (GO:2001020)	225	16	5.61	+	2.85	0.000294	0.0165
endosomal transport (GO:0016197)	228	16	5.69	+	2.81	0.000338	0.0185
myeloid cell differentiation (GO:0030099)	230	16	5.74	+	2.79	0.00037	0.02
chromosome segregation (GO:0007059)	275	19	6.86	+	2.77	0.000117	0.00795
positive regulation of organelle organization (GO:0010638)	637	44	15.89	+	2.77	4.45e-09	1.09e-06
regulation of mitotic cell cycle (GO:0007346)	686	47	17.11	+	2.75	1.64e-09	4.29e-07
negative regulation of organelle organization (GO:0010639)	395	27	9.85	+	2.74	5.53e-06	0.000595
negative regulation of kinase activity (GO:0033673)	249	17	6.21	+	2.74	0.000301	0.0168
positive regulation of protein complex assembly (GO:0031334)	254	17	6.33	+	2.68	0.000373	0.0201
organelle localization (GO:0051640)	588	39	14.66	+	2.66	9.5e-08	1.66e-05
regulation of cytoskeleton organization (GO:0051493)	560	37	13.97	+	2.65	2.24e-07	3.64e-05
regulation of intracellular protein transport (GO:0033157)	243	16	6.06	+	2.64	0.000648	0.0312
negative regulation of protein kinase activity (GO:0006469)	229	15	5.71	+	2.63	0.000994	0.0435
microtubule cytoskeleton organization (GO:0000226)	478	31	11.92	+	2.6	3.12e-06	0.000358
cell cycle (GO:0007049)	1331	86	33.19	+	2.59	2.83e-15	2.05e-12
negative regulation of phosphorylation (GO:0042326)	449	29	11.2	+	2.59	6.99e-06	0.000704
negative regulation of cell cycle process (GO:0010948)	326	21	8.13	+	2.58	0.000132	0.00872
positive regulation of cell cycle (GO:0045787)	391	25	9.75	+	2.56	3.49e-05	0.00288
regulation of DNA metabolic process (GO:0051052)	360	23	8.98	+	2.56	7.2e-05	0.00534
protein-DNA complex subunit organization (GO:0071824)	251	16	6.26	+	2.56	0.000897	0.0399
negative regulation of protein phosphorylation (GO:0001933)	409	26	10.2	+	2.55	2.68e-05	0.00225
positive regulation of cytokine production (GO:0001819)	458	29	11.42	+	2.54	1.53e-05	0.00145
DNA metabolic process (GO:0006259)	749	47	18.68	+	2.52	2.38e-08	4.73e-06
cellular response to DNA damage stimulus (GO:0006974)	781	49	19.48	+	2.52	1.16e-08	2.53e-06
cell cycle process (GO:0022402)	995	62	24.81	+	2.5	2.02e-10	6.09e-08
regulation of protein serine/threonine kinase activity (GO:0071900)	514	32	12.82	+	2.5	6.03e-06	0.000624
peptidyl-lysine modification (GO:0018205)	306	19	7.63	+	2.49	0.000418	0.0221
mitotic cell cycle (GO:0000278)	696	43	17.36	+	2.48	1.43e-07	2.39e-05
establishment of organelle localization (GO:0051656)	373	23	9.3	+	2.47	0.000171	0.0107
regulation of cell cycle process (GO:0010564)	763	47	19.03	+	2.47	3.83e-08	6.93e-06
cellular response to abiotic stimulus (GO:0071214)	309	19	7.71	+	2.47	0.000759	0.0358
cellular response to environmental stimulus (GO:0104004)	309	19	7.71	+	2.47	0.000759	0.0357
signal transduction by protein phosphorylation (GO:0023014)	391	24	9.75	+	2.46	0.000123	0.00826
regulation of actin filament organization (GO:0110053)	277	17	6.91	+	2.46	0.000932	0.0411
positive regulation of cell cycle process (GO:0090068)	294	18	7.33	+	2.45	0.00112	0.0481
regulation of cell cycle (GO:0051726)	1243	76	31	+	2.45	2.01e-12	8.42e-10
regulation of organelle organization (GO:0033043)	1328	81	33.12	+	2.45	5.44e-13	2.8e-10
negative regulation of cell cycle (GO:0045786)	575	35	14.34	+	2.44	3.01e-06	0.00035
organelle fission (GO:0048285)	313	19	7.81	+	2.43	0.000806	0.0373
negative regulation of mitotic cell cycle (GO:0045930)	313	19	7.81	+	2.43	0.000806	0.0372
chromatin organization (GO:0006325)	694	42	17.31	+	2.43	5.1e-07	7.26e-05
regulation of cell morphogenesis involved in differentiation (GO:0010769)	314	19	7.83	+	2.43	0.000819	0.0376
positive regulation of innate immune response (GO:0045089)	332	20	8.28	+	2.42	0.000589	0.029
regulation of autophagy (GO:0010506)	333	20	8.3	+	2.41	0.0006	0.0294
regulation of cellular response to stress (GO:0080135)	735	44	18.33	+	2.4	2.86e-07	4.43e-05
covalent chromatin modification (GO:0016569)	369	22	9.2	+	2.39	0.000318	0.0177
regulation of MAP kinase activity (GO:0043405)	340	20	8.48	+	2.36	0.0007	0.0335
histone modification (GO:0016570)	358	21	8.93	+	2.35	0.000515	0.0259
positive regulation of protein serine/threonine kinase activity (GO:0071902)	341	20	8.5	+	2.35	0.000717	0.0342
mitotic cell cycle process (GO:1903047)	614	36	15.31	+	2.35	5.97e-06	0.000622
microtubule-based process (GO:0007017)	667	39	16.63	+	2.34	2.27e-06	0.00029
regulation of innate immune response (GO:0045088)	446	26	11.12	+	2.34	0.000111	0.00757
regulation of intracellular transport (GO:0032386)	362	21	9.03	+	2.33	0.000571	0.0282
MAPK cascade (GO:0000165)	366	21	9.13	+	2.3	0.000635	0.0309
transcription, DNA-templated (GO:0006351)	651	37	16.24	+	2.28	6.98e-06	0.000708
nucleic acid-templated transcription (GO:0097659)	652	37	16.26	+	2.28	7.17e-06	0.000719
regulation of cellular component size (GO:0032535)	388	22	9.68	+	2.27	0.000531	0.0267
transcription by RNA polymerase II (GO:0006366)	494	28	12.32	+	2.27	0.000121	0.00817
positive regulation of response to biotic stimulus (GO:0002833)	354	20	8.83	+	2.27	0.001	0.0437
regulation of kinase activity (GO:0043549)	903	51	22.52	+	2.26	1.39e-07	2.36e-05
chromosome organization (GO:0051276)	1053	59	26.26	+	2.25	1.85e-08	3.78e-06
positive regulation of cell migration (GO:0030335)	519	29	12.94	+	2.24	0.000102	0.0071
positive regulation of protein kinase activity (GO:0045860)	537	30	13.39	+	2.24	7.55e-05	0.00552
RNA biosynthetic process (GO:0032774)	664	37	16.56	+	2.23	1.4e-05	0.00135
negative regulation of intracellular signal transduction (GO:1902532)	505	28	12.59	+	2.22	0.000151	0.00976
supramolecular fiber organization (GO:0097435)	454	25	11.32	+	2.21	0.000404	0.0215
regulation of mitotic cell cycle phase transition (GO:1901990)	420	23	10.47	+	2.2	0.000784	0.0368
regulation of protein kinase activity (GO:0045859)	795	43	19.83	+	2.17	5.1e-06	0.000553
regulation of cellular protein localization (GO:1903827)	556	30	13.87	+	2.16	0.000172	0.0107
negative regulation of cellular component organization (GO:0051129)	723	39	18.03	+	2.16	1.86e-05	0.00172
regulation of response to biotic stimulus (GO:0002831)	520	28	12.97	+	2.16	0.000331	0.0183
positive regulation of kinase activity (GO:0033674)	614	33	15.31	+	2.16	7.17e-05	0.00534
posttranscriptional regulation of gene expression (GO:0010608)	540	29	13.47	+	2.15	0.000244	0.0142
endomembrane system organization (GO:0010256)	429	23	10.7	+	2.15	0.00093	0.0412
positive regulation of cellular component movement (GO:0051272)	561	30	13.99	+	2.14	0.000185	0.0113
positive regulation of cell motility (GO:2000147)	545	29	13.59	+	2.13	0.000261	0.0151
regulation of transferase activity (GO:0051338)	1017	54	25.36	+	2.13	3.96e-07	5.79e-05
positive regulation of cellular component organization (GO:0051130)	1244	66	31.02	+	2.13	2.51e-08	4.88e-06
protein phosphorylation (GO:0006468)	965	51	24.07	+	2.12	1.02e-06	0.000137
negative regulation of phosphate metabolic process (GO:0045936)	568	30	14.17	+	2.12	0.000208	0.0125
regulation of cell morphogenesis (GO:0022604)	512	27	12.77	+	2.11	0.000512	0.0259
negative regulation of phosphorus metabolic process (GO:0010563)	569	30	14.19	+	2.11	0.000212	0.0127
regulation of cytokine production (GO:0001817)	724	38	18.06	+	2.1	3.32e-05	0.00276
negative regulation of RNA metabolic process (GO:0051253)	1381	72	34.44	+	2.09	8.66e-09	1.97e-06
positive regulation of locomotion (GO:0040017)	576	30	14.36	+	2.09	0.000243	0.0143
negative regulation of transcription by RNA polymerase II (GO:0000122)	885	46	22.07	+	2.08	5.68e-06	0.000595
negative regulation of nucleobase-containing compound metabolic process (GO:0045934)	1484	77	37.01	+	2.08	3.33e-09	8.3e-07
positive regulation of multi-organism process (GO:0043902)	502	26	12.52	+	2.08	0.000785	0.0367
regulation of cellular component biogenesis (GO:0044087)	968	50	24.14	+	2.07	2.96e-06	0.00036
regulation of response to stress (GO:0080134)	1516	78	37.81	+	2.06	2.93e-09	7.4e-07
negative regulation of macromolecule biosynthetic process (GO:0010558)	1506	77	37.56	+	2.05	4.65e-09	1.11e-06
regulation of cellular catabolic process (GO:0031329)	842	43	21	+	2.05	1.72e-05	0.00161
regulation of intracellular signal transduction (GO:1902531)	1791	91	44.67	+	2.04	1.84e-10	5.64e-08
regulation of catabolic process (GO:0009894)	1005	51	25.06	+	2.03	3.01e-06	0.000353
positive regulation of transferase activity (GO:0051347)	691	35	17.23	+	2.03	0.000121	0.00814
negative regulation of cellular macromolecule biosynthetic process (GO:2000113)	1423	72	35.49	+	2.03	2.51e-08	4.93e-06
positive regulation of response to external stimulus (GO:0032103)	594	30	14.81	+	2.03	0.000478	0.0247
viral process (GO:0016032)	701	35	17.48	+	2	0.000202	0.0123
protein localization to organelle (GO:0033365)	762	38	19	+	2	9.03e-05	0.00642
negative regulation of nucleic acid-templated transcription (GO:1903507)	1284	64	32.02	+	2	3.28e-07	4.88e-05
negative regulation of cellular biosynthetic process (GO:0031327)	1565	78	39.03	+	2	1.36e-08	2.89e-06
negative regulation of gene expression (GO:0010629)	1766	88	44.04	+	2	1.09e-09	3.17e-07
negative regulation of RNA biosynthetic process (GO:1902679)	1286	64	32.07	+	2	3.36e-07	4.96e-05
symbiotic process (GO:0044403)	784	39	19.55	+	1.99	7.24e-05	0.00534
cellular response to stress (GO:0033554)	1751	87	43.67	+	1.99	1.58e-09	4.25e-07
negative regulation of protein modification process (GO:0031400)	604	30	15.06	+	1.99	0.000554	0.0277
regulation of cellular component organization (GO:0051128)	2529	125	63.07	+	1.98	1.44e-13	8.22e-11
regulation of phosphorylation (GO:0042325)	1623	80	40.48	+	1.98	1.47e-08	3.09e-06
regulation of multi-organism process (GO:0043900)	775	38	19.33	+	1.97	0.000161	0.0102
negative regulation of biosynthetic process (GO:0009890)	1593	78	39.73	+	1.96	2.95e-08	5.53e-06
negative regulation of transcription, DNA-templated (GO:0045892)	1230	60	30.67	+	1.96	1.42e-06	0.000188
neuron projection development (GO:0031175)	679	33	16.93	+	1.95	0.00044	0.0229
regulation of cell adhesion (GO:0030155)	701	34	17.48	+	1.94	0.000349	0.0191
phosphorylation (GO:0016310)	1300	63	32.42	+	1.94	1.02e-06	0.000138
nucleic acid metabolic process (GO:0090304)	2292	110	57.16	+	1.92	5.06e-11	1.79e-08
organelle organization (GO:0006996)	3428	162	85.49	+	1.89	3.49e-16	2.78e-13
negative regulation of macromolecule metabolic process (GO:0010605)	2698	127	67.29	+	1.89	2.81e-12	1.15e-09
regulation of cell migration (GO:0030334)	873	41	21.77	+	1.88	0.000165	0.0104
peptidyl-amino acid modification (GO:0018193)	874	41	21.8	+	1.88	0.000167	0.0105
regulation of cell motility (GO:2000145)	938	44	23.39	+	1.88	0.00011	0.00753
interspecies interaction between organisms (GO:0044419)	853	40	21.27	+	1.88	0.000213	0.0127
negative regulation of cellular metabolic process (GO:0031324)	2603	122	64.92	+	1.88	1.42e-11	5.39e-09
positive regulation of transcription, DNA-templated (GO:0045893)	1561	73	38.93	+	1.88	3.98e-07	5.76e-05
regulation of neurogenesis (GO:0050767)	834	39	20.8	+	1.88	0.00028	0.0159
negative regulation of nitrogen compound metabolic process (GO:0051172)	2403	112	59.93	+	1.87	1.38e-10	4.49e-08
cellular protein-containing complex assembly (GO:0034622)	794	37	19.8	+	1.87	0.000479	0.0247
positive regulation of nucleic acid-templated transcription (GO:1903508)	1657	77	41.32	+	1.86	2.25e-07	3.62e-05
positive regulation of RNA biosynthetic process (GO:1902680)	1658	77	41.35	+	1.86	2.28e-07	3.6e-05
regulation of cellular macromolecule biosynthetic process (GO:2000112)	3931	182	98.03	+	1.86	1.38e-17	1.57e-14
regulation of transcription by RNA polymerase II (GO:0006357)	2250	104	56.11	+	1.85	1.57e-09	4.3e-07
cytoskeleton organization (GO:0007010)	1106	51	27.58	+	1.85	4.64e-05	0.00372
regulation of protein phosphorylation (GO:0001932)	1454	67	36.26	+	1.85	2.36e-06	0.000296
regulation of cellular component movement (GO:0051270)	1022	47	25.49	+	1.84	9.15e-05	0.00645
regulation of macromolecule biosynthetic process (GO:0010556)	4068	187	101.45	+	1.84	8.23e-18	1.09e-14
positive regulation of transcription by RNA polymerase II (GO:0045944)	1223	56	30.5	+	1.84	2.06e-05	0.00185
negative regulation of metabolic process (GO:0009892)	2959	135	73.79	+	1.83	4.86e-12	1.89e-09
regulation of cellular biosynthetic process (GO:0031326)	4212	191	105.04	+	1.82	8.99e-18	1.1e-14
regulation of biosynthetic process (GO:0009889)	4291	194	107.01	+	1.81	5.66e-18	8.2e-15
positive regulation of macromolecule biosynthetic process (GO:0010557)	1928	87	48.08	+	1.81	1.17e-07	2e-05
regulation of cellular localization (GO:0060341)	820	37	20.45	+	1.81	0.000893	0.0399
regulation of phosphate metabolic process (GO:0019220)	1818	82	45.34	+	1.81	2.99e-07	4.53e-05
regulation of phosphorus metabolic process (GO:0051174)	1819	82	45.36	+	1.81	3.02e-07	4.55e-05
positive regulation of cellular biosynthetic process (GO:0031328)	2019	91	50.35	+	1.81	5.99e-08	1.06e-05
positive regulation of nucleobase-containing compound metabolic process (GO:0045935)	1909	86	47.61	+	1.81	1.55e-07	2.57e-05
negative regulation of cellular protein metabolic process (GO:0032269)	1050	47	26.19	+	1.79	0.000171	0.0107
intracellular signal transduction (GO:0035556)	1698	76	42.35	+	1.79	1.12e-06	0.000148
positive regulation of RNA metabolic process (GO:0051254)	1745	78	43.52	+	1.79	9.5e-07	0.00013
positive regulation of molecular function (GO:0044093)	1817	81	45.31	+	1.79	6.63e-07	9.26e-05
regulation of locomotion (GO:0040012)	1010	45	25.19	+	1.79	0.000287	0.0162
nucleobase-containing compound biosynthetic process (GO:0034654)	1100	49	27.43	+	1.79	0.000156	0.00995
intracellular transport (GO:0046907)	1527	68	38.08	+	1.79	6.05e-06	0.000622
positive regulation of cell differentiation (GO:0045597)	990	44	24.69	+	1.78	0.000374	0.0201
regulation of RNA metabolic process (GO:0051252)	3808	169	94.97	+	1.78	1.55e-14	1.03e-11
positive regulation of biosynthetic process (GO:0009891)	2051	91	51.15	+	1.78	1.15e-07	2e-05
protein-containing complex assembly (GO:0065003)	1406	62	35.06	+	1.77	2.12e-05	0.00189
regulation of nucleobase-containing compound metabolic process (GO:0019219)	4062	179	101.3	+	1.77	2.95e-15	2.04e-12
negative regulation of signal transduction (GO:0009968)	1271	56	31.7	+	1.77	6.41e-05	0.00491
regulation of nucleic acid-templated transcription (GO:1903506)	3544	156	88.38	+	1.77	6.4e-13	3.19e-10
response to nitrogen compound (GO:1901698)	1091	48	27.21	+	1.76	0.000222	0.0132
regulation of transcription, DNA-templated (GO:0006355)	3478	153	86.74	+	1.76	1.11e-12	4.9e-10
regulation of cellular protein metabolic process (GO:0032268)	2661	117	66.36	+	1.76	1.85e-09	4.76e-07
cellular localization (GO:0051641)	2411	106	60.13	+	1.76	1.18e-08	2.53e-06
regulation of RNA biosynthetic process (GO:2001141)	3549	156	88.51	+	1.76	6.73e-13	3.25e-10
regulation of protein modification process (GO:0031399)	1873	82	46.71	+	1.76	9.76e-07	0.000133
regulation of response to external stimulus (GO:0032101)	1097	48	27.36	+	1.75	0.000236	0.0139
regulation of cell development (GO:0060284)	960	42	23.94	+	1.75	0.000684	0.0328
response to cytokine (GO:0034097)	1122	49	27.98	+	1.75	0.000265	0.0153
positive regulation of catalytic activity (GO:0043085)	1466	64	36.56	+	1.75	2.07e-05	0.00186
response to organonitrogen compound (GO:0010243)	1008	44	25.14	+	1.75	0.000447	0.0232
negative regulation of signaling (GO:0023057)	1375	60	34.29	+	1.75	3.89e-05	0.00314
cellular protein modification process (GO:0006464)	3079	134	76.79	+	1.75	1.46e-10	4.65e-08
protein modification process (GO:0036211)	3079	134	76.79	+	1.75	1.46e-10	4.56e-08
regulation of gene expression (GO:0010468)	4483	195	111.8	+	1.74	3.11e-16	2.6e-13
nucleobase-containing compound metabolic process (GO:0006139)	2805	122	69.95	+	1.74	1.27e-09	3.61e-07
positive regulation of nitrogen compound metabolic process (GO:0051173)	3219	139	80.28	+	1.73	9.23e-11	3.06e-08
cellular macromolecule metabolic process (GO:0044260)	5073	219	126.51	+	1.73	1.79e-18	3.17e-15
positive regulation of cellular metabolic process (GO:0031325)	3383	146	84.37	+	1.73	1.99e-11	7.36e-09
macromolecule modification (GO:0043412)	3299	142	82.27	+	1.73	6.28e-11	2.13e-08
negative regulation of cell communication (GO:0010648)	1371	59	34.19	+	1.73	7.9e-05	0.00572
negative regulation of cellular process (GO:0048523)	4795	206	119.58	+	1.72	7.26e-17	6.81e-14
positive regulation of multicellular organismal process (GO:0051240)	1771	76	44.17	+	1.72	5.56e-06	0.000595
regulation of cell differentiation (GO:0045595)	1841	79	45.91	+	1.72	3.76e-06	0.000422
generation of neurons (GO:0048699)	1562	67	38.95	+	1.72	2.42e-05	0.00207
regulation of protein metabolic process (GO:0051246)	2832	121	70.63	+	1.71	4.91e-09	1.15e-06
positive regulation of macromolecule metabolic process (GO:0010604)	3394	145	84.64	+	1.71	4.91e-11	1.78e-08
neurogenesis (GO:0022008)	1664	71	41.5	+	1.71	1.41e-05	0.00136
negative regulation of response to stimulus (GO:0048585)	1648	70	41.1	+	1.7	1.89e-05	0.00173
regulation of cellular metabolic process (GO:0031323)	6263	266	156.19	+	1.7	4.12e-23	3.28e-19
protein-containing complex subunit organization (GO:0043933)	1649	70	41.12	+	1.7	1.91e-05	0.00174
aromatic compound biosynthetic process (GO:0019438)	1179	50	29.4	+	1.7	0.000376	0.0201
vesicle-mediated transport (GO:0016192)	1938	82	48.33	+	1.7	4.33e-06	0.000479
positive regulation of immune system process (GO:0002684)	1160	49	28.93	+	1.69	0.000486	0.0249
regulation of primary metabolic process (GO:0080090)	6055	255	151	+	1.69	3.59e-21	1.43e-17
RNA metabolic process (GO:0016070)	1690	71	42.15	+	1.68	2.35e-05	0.00204
regulation of signal transduction (GO:0009966)	3142	132	78.36	+	1.68	1.62e-09	4.3e-07
negative regulation of protein metabolic process (GO:0051248)	1119	47	27.91	+	1.68	0.000798	0.0371
positive regulation of gene expression (GO:0010628)	2029	85	50.6	+	1.68	3.39e-06	0.000386
regulation of macromolecule metabolic process (GO:0060255)	6183	259	154.2	+	1.68	2.46e-21	1.31e-17
regulation of metabolic process (GO:0019222)	6733	282	167.91	+	1.68	3.26e-24	5.2e-20
heterocycle biosynthetic process (GO:0018130)	1170	49	29.18	+	1.68	0.000531	0.0266
negative regulation of biological process (GO:0048519)	5377	225	134.1	+	1.68	1.97e-17	2.09e-14
positive regulation of metabolic process (GO:0009893)	3691	154	92.05	+	1.67	6.15e-11	2.13e-08
heterocycle metabolic process (GO:0046483)	2983	124	74.39	+	1.67	1.12e-08	2.48e-06
regulation of nitrogen compound metabolic process (GO:0051171)	5870	244	146.39	+	1.67	4.57e-19	1.04e-15
positive regulation of protein modification process (GO:0031401)	1241	51	30.95	+	1.65	0.000724	0.0344
phosphate-containing compound metabolic process (GO:0006796)	2142	88	53.42	+	1.65	5.65e-06	0.000596
phosphorus metabolic process (GO:0006793)	2169	89	54.09	+	1.65	4.55e-06	0.000499
cellular aromatic compound metabolic process (GO:0006725)	3029	124	75.54	+	1.64	2.84e-08	5.38e-06
cellular macromolecule biosynthetic process (GO:0034645)	1711	70	42.67	+	1.64	7.28e-05	0.00535
positive regulation of cellular protein metabolic process (GO:0032270)	1616	66	40.3	+	1.64	0.000132	0.00871
macromolecule biosynthetic process (GO:0009059)	1770	72	44.14	+	1.63	6.73e-05	0.0051
positive regulation of protein metabolic process (GO:0051247)	1724	70	42.99	+	1.63	7.9e-05	0.00575
cellular protein metabolic process (GO:0044267)	3704	150	92.37	+	1.62	9.69e-10	2.86e-07
gene expression (GO:0010467)	2026	82	50.53	+	1.62	1.93e-05	0.00174
macromolecule metabolic process (GO:0043170)	6181	250	154.15	+	1.62	3.88e-18	6.17e-15
cellular component assembly (GO:0022607)	2424	98	60.45	+	1.62	2.43e-06	0.000303
cellular component organization (GO:0016043)	5620	227	140.16	+	1.62	7.56e-16	5.73e-13
cellular protein localization (GO:0034613)	1635	66	40.78	+	1.62	0.000149	0.00975
cellular component organization or biogenesis (GO:0071840)	5810	234	144.89	+	1.61	2.74e-16	2.43e-13
cellular macromolecule localization (GO:0070727)	1643	66	40.97	+	1.61	0.000207	0.0126
organic cyclic compound metabolic process (GO:1901360)	3262	131	81.35	+	1.61	3.55e-08	6.57e-06
organic cyclic compound biosynthetic process (GO:1901362)	1321	53	32.94	+	1.61	0.00103	0.0446
cellular component biogenesis (GO:0044085)	2653	106	66.16	+	1.6	1.57e-06	0.000203
cellular nitrogen compound metabolic process (GO:0034641)	3449	137	86.01	+	1.59	2.59e-08	4.97e-06
regulation of cell communication (GO:0010646)	3529	140	88.01	+	1.59	1.76e-08	3.64e-06
regulation of developmental process (GO:0050793)	2624	104	65.44	+	1.59	2.74e-06	0.000335
regulation of signaling (GO:0023051)	3570	141	89.03	+	1.58	2.04e-08	4.11e-06
regulation of molecular function (GO:0065009)	3053	120	76.14	+	1.58	4.93e-07	7.07e-05
regulation of multicellular organismal process (GO:0051239)	3183	125	79.38	+	1.57	2.88e-07	4.41e-05
cellular response to organic substance (GO:0071310)	2400	94	59.85	+	1.57	1.59e-05	0.0015
response to endogenous stimulus (GO:0009719)	1507	59	37.58	+	1.57	0.000831	0.0378
positive regulation of cellular process (GO:0048522)	5516	214	137.56	+	1.56	9.75e-13	4.44e-10
nervous system development (GO:0007399)	2373	91	59.18	+	1.54	5e-05	0.00395
response to organic substance (GO:0010033)	3026	116	75.46	+	1.54	3.04e-06	0.000351
regulation of response to stimulus (GO:0048583)	4334	166	108.08	+	1.54	4.52e-09	1.09e-06
macromolecule localization (GO:0033036)	2537	97	63.27	+	1.53	2.58e-05	0.0022
protein localization (GO:0008104)	2201	84	54.89	+	1.53	0.000128	0.00852
regulation of catalytic activity (GO:0050790)	2376	90	59.25	+	1.52	9.11e-05	0.00645
regulation of localization (GO:0032879)	2808	106	70.03	+	1.51	1.76e-05	0.00163
positive regulation of biological process (GO:0048518)	6252	236	155.92	+	1.51	3.85e-13	2.05e-10
protein metabolic process (GO:0019538)	4298	161	107.19	+	1.5	5.21e-08	9.33e-06
regulation of multicellular organismal development (GO:2000026)	2065	77	51.5	+	1.5	0.000484	0.0249
multi-organism process (GO:0051704)	2842	104	70.88	+	1.47	7.93e-05	0.00571
nitrogen compound metabolic process (GO:0006807)	7000	254	174.57	+	1.45	1.39e-12	5.98e-10
response to stress (GO:0006950)	3612	131	90.08	+	1.45	8.28e-06	0.000819
cellular metabolic process (GO:0044237)	7652	276	190.83	+	1.45	8.32e-14	5.3e-11
primary metabolic process (GO:0044238)	7465	269	186.17	+	1.44	2.67e-13	1.47e-10
organic substance metabolic process (GO:0071704)	7840	277	195.52	+	1.42	9.09e-13	4.26e-10
cellular developmental process (GO:0048869)	3822	134	95.32	+	1.41	3.6e-05	0.00296
organic substance biosynthetic process (GO:1901576)	2871	100	71.6	+	1.4	0.000647	0.0312
cell differentiation (GO:0030154)	3729	129	93	+	1.39	0.000104	0.00717
metabolic process (GO:0008152)	8403	289	209.56	+	1.38	4.61e-12	1.83e-09
cellular response to chemical stimulus (GO:0070887)	2937	101	73.25	+	1.38	0.000919	0.0408
regulation of cellular process (GO:0050794)	11071	380	276.1	+	1.38	3.61e-20	1.15e-16
system development (GO:0048731)	4439	149	110.7	+	1.35	9.46e-05	0.00664
regulation of biological process (GO:0050789)	11770	393	293.53	+	1.34	3.88e-19	1.03e-15
developmental process (GO:0032502)	5901	196	147.16	+	1.33	5.64e-06	0.000599
anatomical structure development (GO:0048856)	5451	181	135.94	+	1.33	1.73e-05	0.00161
multicellular organism development (GO:0007275)	5064	168	126.29	+	1.33	4.35e-05	0.0035
biological regulation (GO:0065007)	12470	408	310.99	+	1.31	5.15e-19	1.03e-15
organonitrogen compound metabolic process (GO:1901564)	5307	173	132.35	+	1.31	8.7e-05	0.00622
localization (GO:0051179)	5768	186	143.85	+	1.29	7.15e-05	0.00535
cellular response to stimulus (GO:0051716)	6782	213	169.14	+	1.26	6.86e-05	0.00518
cellular process (GO:0009987)	14616	448	364.51	+	1.23	2.43e-17	2.42e-14
biological_process (GO:0008150)	17780	497	443.41	+	1.12	1.03e-13	6.33e-11
Unclassified (UNCLASSIFIED)	3071	23	76.59	-	0.3	1.03e-13	6.09e-11
detection of stimulus (GO:0051606)	698	3	17.41	-	0.17	5.03e-05	0.00394
detection of chemical stimulus (GO:0009593)	525	1	13.09	-	0.08	7.01e-05	0.00527
sensory perception of chemical stimulus (GO:0007606)	541	1	13.49	-	0.07	4.81e-05	0.00381
detection of chemical stimulus involved in sensory perception of smell (GO:0050911)	439	0	10.95	-	< 0.01	2.93e-05	0.00244
detection of chemical stimulus involved in sensory perception (GO:0050907)	488	0	12.17	-	< 0.01	8.97e-06	0.000882
detection of stimulus involved in sensory perception (GO:0050906)	549	0	13.69	-	< 0.01	1.83e-06	0.000235
sensory perception of smell (GO:0007608)	468	0	11.67	-	< 0.01	2.16e-05	0.00191

## Sheet: Monocyte Dendritic_UpinIPF
Analysis Type:	PANTHER Overrepresentation Test (Released 20200728)
Annotation Version and Release Date:	GO Ontology database DOI: 10.5281/zenodo.4081749 Released 2020-10-09
Analyzed List:	upload_1 (Homo sapiens)
Reference List:	Homo sapiens (all genes in database)
Test Type:	FISHER
Correction:	FDR
GO biological process complete	Homo sapiens - REFLIST (20595)	upload_1 (39)	upload_1 (expected)	upload_1 (over/under)	upload_1 (fold Enrichment)	upload_1 (raw P-value)	upload_1 (FDR)
heat acclimation (GO:0010286)	5	2	0.01	+	> 100	7.27e-05	0.0339
positive regulation of nucleotide-binding oligomerization domain containing 2 signaling pathway (GO:0070434)	5	2	0.01	+	> 100	7.27e-05	0.0329
cellular heat acclimation (GO:0070370)	5	2	0.01	+	> 100	7.27e-05	0.032	Ω
negative regulation of dendritic cell differentiation (GO:2001199)	6	2	0.01	+	> 100	9.68e-05	0.0366
positive regulation of microtubule nucleation (GO:0090063)	6	2	0.01	+	> 100	9.68e-05	0.0357
positive regulation of nucleotide-binding oligomerization domain containing signaling pathway (GO:0070426)	6	2	0.01	+	> 100	9.68e-05	0.0349
regulation of CD8-positive, alpha-beta T cell differentiation (GO:0043376)	7	2	0.01	+	> 100	0.000124	0.0419
negative regulation of inclusion body assembly (GO:0090084)	11	3	0.02	+	> 100	2.24e-06	0.00323
regulation of nucleotide-binding oligomerization domain containing 2 signaling pathway (GO:0070432)	8	2	0.02	+	> 100	0.000155	0.0513
regulation of microtubule nucleation (GO:0010968)	8	2	0.02	+	> 100	0.000155	0.0502
negative regulation of insulin secretion involved in cellular response to glucose stimulus (GO:0061179)	8	2	0.02	+	> 100	0.000155	0.0492
regulation of inclusion body assembly (GO:0090083)	18	3	0.03	+	88.01	8.11e-06	0.00757
protein refolding (GO:0042026)	19	3	0.04	+	83.38	9.38e-06	0.00783
chaperone cofactor-dependent protein refolding (GO:0051085)	32	4	0.06	+	66.01	6.14e-07	0.00244
'de novo' posttranslational protein folding (GO:0051084)	38	4	0.07	+	55.59	1.16e-06	0.00306
'de novo' protein folding (GO:0006458)	42	4	0.08	+	50.29	1.68e-06	0.00333
chaperone-mediated protein folding (GO:0061077)	59	5	0.11	+	44.75	1.3e-07	0.00103
platelet aggregation (GO:0070527)	42	3	0.08	+	37.72	8.38e-05	0.035
regulation of cellular response to heat (GO:1900034)	79	4	0.15	+	26.74	1.8e-05	0.0119
negative regulation of leukocyte differentiation (GO:1902106)	105	4	0.2	+	20.12	5.26e-05	0.0287
negative regulation of hemopoiesis (GO:1903707)	106	4	0.2	+	19.93	5.45e-05	0.0288
regulation of transcription from RNA polymerase II promoter in response to stress (GO:0043618)	111	4	0.21	+	19.03	6.48e-05	0.0332
response to unfolded protein (GO:0006986)	169	6	0.32	+	18.75	8.83e-07	0.0028
regulation of DNA-templated transcription in response to stress (GO:0043620)	117	4	0.22	+	18.05	7.9e-05	0.0339
response to topologically incorrect protein (GO:0035966)	190	6	0.36	+	16.68	1.71e-06	0.00301
protein folding (GO:0006457)	227	5	0.43	+	11.63	7.25e-05	0.0349
response to oxidative stress (GO:0006979)	400	7	0.76	+	9.24	9.84e-06	0.00781
regulation of hemopoiesis (GO:1903706)	393	6	0.74	+	8.06	9.57e-05	0.037
cytokine-mediated signaling pathway (GO:0019221)	701	10	1.33	+	7.53	5.69e-07	0.00301
exocytosis (GO:0006887)	787	9	1.49	+	6.04	1.35e-05	0.00975
cellular response to cytokine stimulus (GO:0071345)	1036	11	1.96	+	5.61	2.46e-06	0.00325
response to cytokine (GO:0034097)	1125	11	2.13	+	5.16	5.4e-06	0.00571
secretion by cell (GO:0032940)	976	9	1.85	+	4.87	7.2e-05	0.0357
export from cell (GO:0140352)	1024	9	1.94	+	4.64	0.000104	0.0366
regulation of response to stress (GO:0080134)	1566	13	2.97	+	4.38	3.61e-06	0.00409
regulation of multicellular organismal development (GO:2000026)	1331	11	2.52	+	4.36	2.6e-05	0.0153
vesicle-mediated transport (GO:0016192)	1964	14	3.72	+	3.76	7.91e-06	0.00784
interspecies interaction between organisms (GO:0044419)	2125	14	4.02	+	3.48	1.95e-05	0.0124
negative regulation of response to stimulus (GO:0048585)	1822	12	3.45	+	3.48	9.41e-05	0.0383
cellular response to organic substance (GO:0071310)	2350	15	4.45	+	3.37	1.26e-05	0.00953
response to stress (GO:0006950)	3648	23	6.91	+	3.33	1.04e-08	0.000166
cellular response to chemical stimulus (GO:0070887)	2924	18	5.54	+	3.25	1.73e-06	0.00275
response to organic substance (GO:0010033)	3006	18	5.69	+	3.16	2.6e-06	0.00317
immune system process (GO:0002376)	2856	16	5.41	+	2.96	2.96e-05	0.0168
cell surface receptor signaling pathway (GO:0007166)	2510	14	4.75	+	2.95	0.000123	0.0425
response to chemical (GO:0042221)	4392	21	8.32	+	2.52	8.78e-06	0.00774
transport (GO:0006810)	4543	21	8.6	+	2.44	1.52e-05	0.0105
establishment of localization (GO:0051234)	4683	21	8.87	+	2.37	2.49e-05	0.0152
negative regulation of biological process (GO:0048519)	5581	25	10.57	+	2.37	1.54e-06	0.00348
regulation of response to stimulus (GO:0048583)	4275	19	8.1	+	2.35	9.54e-05	0.0378

## Sheet: Monocyte Dendritic_UpinSSC
Analysis Type:	PANTHER Overrepresentation Test (Released 20200728)
Annotation Version and Release Date:	GO Ontology database DOI: 10.5281/zenodo.4081749 Released 2020-10-09
Analyzed List:	upload_1 (Homo sapiens)
Reference List:	Homo sapiens (all genes in database)
Test Type:	FISHER
Correction:	FDR
GO biological process complete	Homo sapiens - REFLIST (20851)	upload_1 (172)	upload_1 (expected)	upload_1 (over/under)	upload_1 (fold Enrichment)	upload_1 (raw P-value)	upload_1 (FDR)
positive regulation of interleukin-5 production (GO:0032754)	13	3	0.11	+	27.98	0.000279	0.0332
regulation of interleukin-13 production (GO:0032656)	21	4	0.17	+	23.09	4.79e-05	0.00973
coronary vasculature morphogenesis (GO:0060977)	16	3	0.13	+	22.73	0.000474	0.0455
regulation of interleukin-5 production (GO:0032674)	22	4	0.18	+	22.04	5.62e-05	0.0109
positive regulation of acute inflammatory response (GO:0002675)	27	4	0.22	+	17.96	0.000115	0.0178
positive regulation of vascular endothelial growth factor production (GO:0010575)	29	4	0.24	+	16.72	0.000147	0.0207
regulation of acute inflammatory response (GO:0002673)	49	6	0.4	+	14.84	5.72e-06	0.00313
regulation of neuroinflammatory response (GO:0150077)	33	4	0.27	+	14.69	0.000231	0.0296
regulation of vascular endothelial growth factor production (GO:0010574)	33	4	0.27	+	14.69	0.000231	0.0294
regulation of fatty acid biosynthetic process (GO:0042304)	47	5	0.39	+	12.9	6.59e-05	0.0123
lipid storage (GO:0019915)	39	4	0.32	+	12.43	0.000416	0.0421
positive regulation of T cell mediated immunity (GO:0002711)	49	5	0.4	+	12.37	7.91e-05	0.0135
plasma lipoprotein particle clearance (GO:0034381)	40	4	0.33	+	12.12	0.000455	0.044
embryo implantation (GO:0007566)	41	4	0.34	+	11.83	0.000496	0.0474
triglyceride metabolic process (GO:0006641)	77	7	0.64	+	11.02	5.79e-06	0.00306
regulation of T cell mediated immunity (GO:0002709)	74	6	0.61	+	9.83	5e-05	0.0101
granulocyte chemotaxis (GO:0071621)	87	7	0.72	+	9.75	1.22e-05	0.0051
neutrophil chemotaxis (GO:0030593)	80	6	0.66	+	9.09	7.52e-05	0.0134
vasculogenesis (GO:0001570)	70	5	0.58	+	8.66	0.000376	0.0408
regulation of blood coagulation (GO:0030193)	71	5	0.59	+	8.54	0.0004	0.042
granulocyte migration (GO:0097530)	100	7	0.82	+	8.49	2.85e-05	0.00729
regulation of hemostasis (GO:1900046)	72	5	0.59	+	8.42	0.000425	0.0421
positive regulation of adaptive immune response (GO:0002821)	101	7	0.83	+	8.4	3.02e-05	0.0075
positive regulation of T cell proliferation (GO:0042102)	102	7	0.84	+	8.32	3.21e-05	0.00749
acylglycerol metabolic process (GO:0006639)	104	7	0.86	+	8.16	3.61e-05	0.00784
neutral lipid metabolic process (GO:0006638)	105	7	0.87	+	8.08	3.82e-05	0.0082
neutrophil migration (GO:1990266)	90	6	0.74	+	8.08	0.000139	0.0198
cytokine production (GO:0001816)	159	10	1.31	+	7.62	1.35e-06	0.00143
positive regulation of adaptive immune response based on somatic recombination of immune receptors built from immunoglobulin superfamily domains (GO:0002824)	96	6	0.79	+	7.58	0.000193	0.026
regulation of fatty acid metabolic process (GO:0019217)	105	6	0.87	+	6.93	0.000306	0.0352
positive regulation of inflammatory response (GO:0050729)	142	8	1.17	+	6.83	3.35e-05	0.00758
leukocyte chemotaxis (GO:0030595)	146	8	1.2	+	6.64	4.04e-05	0.00832
myeloid leukocyte migration (GO:0097529)	129	7	1.06	+	6.58	0.000131	0.0192
regulation of nucleocytoplasmic transport (GO:0046822)	116	6	0.96	+	6.27	0.000508	0.0479
positive regulation of lymphocyte proliferation (GO:0050671)	138	7	1.14	+	6.15	0.000194	0.0259
positive regulation of mononuclear cell proliferation (GO:0032946)	139	7	1.15	+	6.1	0.000203	0.0268
regulation of adaptive immune response (GO:0002819)	169	8	1.39	+	5.74	0.000107	0.0171
positive regulation of leukocyte proliferation (GO:0070665)	150	7	1.24	+	5.66	0.000316	0.0361
positive regulation of leukocyte cell-cell adhesion (GO:1903039)	236	11	1.95	+	5.65	6.3e-06	0.00322
regulation of T cell proliferation (GO:0042129)	172	8	1.42	+	5.64	0.000121	0.0184
positive regulation of T cell activation (GO:0050870)	216	10	1.78	+	5.61	1.77e-05	0.00586
regulation of cell division (GO:0051302)	173	8	1.43	+	5.61	0.000125	0.0188
response to purine-containing compound (GO:0014074)	154	7	1.27	+	5.51	0.000368	0.0406
regulation of adaptive immune response based on somatic recombination of immune receptors built from immunoglobulin superfamily domains (GO:0002822)	154	7	1.27	+	5.51	0.000368	0.0403
positive regulation of leukocyte differentiation (GO:1902107)	156	7	1.29	+	5.44	0.000397	0.0422
positive regulation of hemopoiesis (GO:1903708)	156	7	1.29	+	5.44	0.000397	0.042
female pregnancy (GO:0007565)	182	8	1.5	+	5.33	0.000175	0.0242
cell chemotaxis (GO:0060326)	206	9	1.7	+	5.3	7.21e-05	0.013
positive regulation of peptidyl-tyrosine phosphorylation (GO:0050731)	194	8	1.6	+	5	0.000266	0.0322
positive regulation of immune effector process (GO:0002699)	219	9	1.81	+	4.98	0.000113	0.0177
regulation of lipid biosynthetic process (GO:0046890)	197	8	1.63	+	4.92	0.000293	0.034
regulation of lymphocyte proliferation (GO:0050670)	225	9	1.86	+	4.85	0.000137	0.0198
positive regulation of cytokine production (GO:0001819)	454	18	3.75	+	4.81	6.83e-08	0.000361
regulation of mononuclear cell proliferation (GO:0032944)	227	9	1.87	+	4.81	0.000146	0.0207
positive regulation of cell-cell adhesion (GO:0022409)	280	11	2.31	+	4.76	2.91e-05	0.00732
response to lipopolysaccharide (GO:0032496)	321	12	2.65	+	4.53	2.01e-05	0.00614
multi-multicellular organism process (GO:0044706)	215	8	1.77	+	4.51	0.000514	0.0483
regulation of leukocyte cell-cell adhesion (GO:1903037)	323	12	2.66	+	4.5	2.14e-05	0.00616
regulation of leukocyte proliferation (GO:0070663)	244	9	2.01	+	4.47	0.000246	0.0305
response to molecule of bacterial origin (GO:0002237)	339	12	2.8	+	4.29	3.37e-05	0.00753
regulation of intracellular protein transport (GO:0033157)	262	9	2.16	+	4.16	0.000407	0.0422
leukocyte migration (GO:0050900)	381	13	3.14	+	4.14	2.29e-05	0.00648
regulation of T cell activation (GO:0050863)	333	11	2.75	+	4	0.00013	0.0193
positive regulation of cell activation (GO:0050867)	436	14	3.6	+	3.89	2.11e-05	0.00633
blood vessel morphogenesis (GO:0048514)	415	13	3.42	+	3.8	5.36e-05	0.0106
positive regulation of leukocyte activation (GO:0002696)	425	13	3.51	+	3.71	6.78e-05	0.0124
positive regulation of cell adhesion (GO:0045785)	431	13	3.56	+	3.66	7.77e-05	0.0136
regulation of intracellular transport (GO:0032386)	365	11	3.01	+	3.65	0.00028	0.0332
regulation of cell-cell adhesion (GO:0022407)	433	13	3.57	+	3.64	8.13e-05	0.0137
blood vessel development (GO:0001568)	502	15	4.14	+	3.62	2.4e-05	0.00669
positive regulation of lymphocyte activation (GO:0051251)	380	11	3.13	+	3.51	0.00039	0.0418
vasculature development (GO:0001944)	525	15	4.33	+	3.46	3.96e-05	0.00838
regulation of cell activation (GO:0050865)	667	19	5.5	+	3.45	3.69e-06	0.00244
neutrophil activation (GO:0042119)	494	14	4.08	+	3.44	7.85e-05	0.0135
granulocyte activation (GO:0036230)	498	14	4.11	+	3.41	8.53e-05	0.0142
positive regulation of response to external stimulus (GO:0032103)	506	14	4.17	+	3.35	0.0001	0.0161
regulation of inflammatory response (GO:0050727)	551	15	4.55	+	3.3	6.73e-05	0.0124
regulation of cytokine production (GO:0001817)	740	20	6.1	+	3.28	4.34e-06	0.00265
neutrophil degranulation (GO:0043312)	482	13	3.98	+	3.27	0.000227	0.0293
neutrophil activation involved in immune response (GO:0002283)	486	13	4.01	+	3.24	0.000246	0.0307
response to cytokine (GO:0034097)	1127	30	9.3	+	3.23	1.79e-08	0.000284
neutrophil mediated immunity (GO:0002446)	493	13	4.07	+	3.2	0.000281	0.033
regulation of lymphocyte activation (GO:0051249)	536	14	4.42	+	3.17	0.00018	0.0244
cellular response to cytokine stimulus (GO:0071345)	1038	27	8.56	+	3.15	1.61e-07	0.000364
response to bacterium (GO:0009617)	733	19	6.05	+	3.14	1.36e-05	0.00512
leukocyte degranulation (GO:0043299)	504	13	4.16	+	3.13	0.000345	0.0385
cytokine-mediated signaling pathway (GO:0019221)	703	18	5.8	+	3.1	2.71e-05	0.00717
regulation of leukocyte activation (GO:0002694)	625	16	5.16	+	3.1	7.75e-05	0.0137
myeloid leukocyte mediated immunity (GO:0002444)	514	13	4.24	+	3.07	0.000413	0.0423
myeloid cell activation involved in immune response (GO:0002275)	519	13	4.28	+	3.04	0.000452	0.044
leukocyte activation involved in immune response (GO:0002366)	622	15	5.13	+	2.92	0.000245	0.0309
myeloid leukocyte activation (GO:0002274)	584	14	4.82	+	2.91	0.000419	0.0421
cell activation involved in immune response (GO:0002263)	626	15	5.16	+	2.9	0.000262	0.032
positive regulation of multicellular organismal process (GO:0051240)	1431	34	11.8	+	2.88	2.69e-08	0.000214
cell migration (GO:0016477)	977	23	8.06	+	2.85	7.4e-06	0.00335
leukocyte activation (GO:0045321)	931	21	7.68	+	2.73	3.52e-05	0.00776
regulation of response to external stimulus (GO:0032101)	1204	27	9.93	+	2.72	2.65e-06	0.002
leukocyte mediated immunity (GO:0002443)	760	17	6.27	+	2.71	0.000225	0.0292
regulation of cell adhesion (GO:0030155)	721	16	5.95	+	2.69	0.000376	0.0406
response to biotic stimulus (GO:0009607)	1466	32	12.09	+	2.65	4.82e-07	0.000695
positive regulation of immune system process (GO:0002684)	1054	23	8.69	+	2.65	2.42e-05	0.00661
response to other organism (GO:0051707)	1431	31	11.8	+	2.63	8.81e-07	0.00116
negative regulation of transcription by RNA polymerase II (GO:0000122)	924	20	7.62	+	2.62	9.51e-05	0.0156
response to external biotic stimulus (GO:0043207)	1433	31	11.82	+	2.62	9.07e-07	0.00111
localization of cell (GO:0051674)	1112	24	9.17	+	2.62	1.88e-05	0.00597
cell motility (GO:0048870)	1112	24	9.17	+	2.62	1.88e-05	0.00586
cell activation (GO:0001775)	1076	23	8.88	+	2.59	3.31e-05	0.00761
response to organic cyclic compound (GO:0014070)	889	19	7.33	+	2.59	0.000168	0.0234
regulation of response to stress (GO:0080134)	1568	31	12.93	+	2.4	6.81e-06	0.00327
interspecies interaction between organisms (GO:0044419)	2129	42	17.56	+	2.39	9e-08	0.000286
defense response (GO:0006952)	1433	28	11.82	+	2.37	2.52e-05	0.00676
locomotion (GO:0040011)	1346	26	11.1	+	2.34	6.1e-05	0.0117
immune effector process (GO:0002252)	1095	21	9.03	+	2.32	0.000403	0.0421
positive regulation of developmental process (GO:0051094)	1278	24	10.54	+	2.28	0.000175	0.024
regulation of multicellular organismal process (GO:0051239)	2698	49	22.26	+	2.2	7.53e-08	0.000299
regulation of multicellular organismal development (GO:2000026)	1332	24	10.99	+	2.18	0.000421	0.042
immune response (GO:0006955)	1952	35	16.1	+	2.17	1.7e-05	0.00574
regulation of cell differentiation (GO:0045595)	1574	28	12.98	+	2.16	0.000124	0.0187
negative regulation of gene expression (GO:0010629)	2024	36	16.7	+	2.16	1.27e-05	0.00517
immune system process (GO:0002376)	2861	50	23.6	+	2.12	1.74e-07	0.000306
cellular response to organic substance (GO:0071310)	2355	41	19.43	+	2.11	4.85e-06	0.00275
negative regulation of biosynthetic process (GO:0009890)	1613	28	13.31	+	2.1	0.000258	0.0318
response to external stimulus (GO:0009605)	2538	44	20.94	+	2.1	1.73e-06	0.00145
response to organic substance (GO:0010033)	3013	52	24.85	+	2.09	1.65e-07	0.000327
negative regulation of cellular biosynthetic process (GO:0031327)	1584	27	13.07	+	2.07	0.000407	0.042
regulation of immune system process (GO:0002682)	1708	29	14.09	+	2.06	0.000222	0.0291
positive regulation of gene expression (GO:0010628)	2302	39	18.99	+	2.05	1.36e-05	0.00501
positive regulation of response to stimulus (GO:0048584)	2303	39	19	+	2.05	1.37e-05	0.00493
movement of cell or subcellular component (GO:0006928)	1599	27	13.19	+	2.05	0.000439	0.043
negative regulation of nitrogen compound metabolic process (GO:0051172)	2449	41	20.2	+	2.03	1.3e-05	0.00516
negative regulation of cellular metabolic process (GO:0031324)	2654	43	21.89	+	1.96	1.55e-05	0.00546
negative regulation of metabolic process (GO:0009892)	3155	51	26.03	+	1.96	1.72e-06	0.00151
negative regulation of macromolecule metabolic process (GO:0010605)	2908	47	23.99	+	1.96	4.37e-06	0.00257
cellular response to chemical stimulus (GO:0070887)	2932	46	24.19	+	1.9	1.35e-05	0.00522
response to stress (GO:0006950)	3663	57	30.22	+	1.89	9.41e-07	0.00107
cell surface receptor signaling pathway (GO:0007166)	2520	39	20.79	+	1.88	9.53e-05	0.0154
regulation of developmental process (GO:0050793)	2469	38	20.37	+	1.87	0.000136	0.0198
regulation of cellular protein metabolic process (GO:0032268)	2668	39	22.01	+	1.77	0.000344	0.0388
regulation of protein metabolic process (GO:0051246)	2806	41	23.15	+	1.77	0.000284	0.0332
negative regulation of cellular process (GO:0048523)	4952	72	40.85	+	1.76	1.97e-07	0.000312
positive regulation of metabolic process (GO:0009893)	3861	56	31.85	+	1.76	1.16e-05	0.00498
regulation of transcription by RNA polymerase II (GO:0006357)	2629	38	21.69	+	1.75	0.000507	0.0482
positive regulation of macromolecule metabolic process (GO:0010604)	3571	51	29.46	+	1.73	6.18e-05	0.0117
negative regulation of biological process (GO:0048519)	5592	79	46.13	+	1.71	9.32e-08	0.000246
regulation of response to stimulus (GO:0048583)	4287	60	35.36	+	1.7	1.64e-05	0.00565
response to chemical (GO:0042221)	4401	60	36.3	+	1.65	3.2e-05	0.00769
regulation of transcription, DNA-templated (GO:0006355)	3452	47	28.48	+	1.65	0.000416	0.0423
cell differentiation (GO:0030154)	3540	48	29.2	+	1.64	0.000337	0.0382
regulation of cellular biosynthetic process (GO:0031326)	4172	56	34.41	+	1.63	0.000115	0.0177
regulation of biosynthetic process (GO:0009889)	4253	57	35.08	+	1.62	9.08e-05	0.015
cellular developmental process (GO:0048869)	3596	48	29.66	+	1.62	0.000527	0.0492
regulation of gene expression (GO:0010468)	4894	65	40.37	+	1.61	2.84e-05	0.00739
positive regulation of cellular process (GO:0048522)	5695	75	46.98	+	1.6	6.36e-06	0.00315
positive regulation of biological process (GO:0048518)	6290	82	51.89	+	1.58	1.63e-06	0.00152
regulation of primary metabolic process (GO:0080090)	6086	78	50.2	+	1.55	9.86e-06	0.00434
multicellular organism development (GO:0007275)	4906	62	40.47	+	1.53	0.000278	0.0334
regulation of nitrogen compound metabolic process (GO:0051171)	5895	74	48.63	+	1.52	4e-05	0.00835
regulation of cellular metabolic process (GO:0031323)	6304	79	52	+	1.52	1.82e-05	0.00591
regulation of metabolic process (GO:0019222)	7025	87	57.95	+	1.5	6.93e-06	0.00323
signal transduction (GO:0007165)	5168	64	42.63	+	1.5	0.000359	0.0398
regulation of macromolecule metabolic process (GO:0060255)	6491	80	53.54	+	1.49	3.1e-05	0.00756
multicellular organismal process (GO:0032501)	6985	85	57.62	+	1.48	2.13e-05	0.00624
developmental process (GO:0032502)	5765	69	47.56	+	1.45	0.000431	0.0424
response to stimulus (GO:0050896)	8527	98	70.34	+	1.39	3.2e-05	0.00758
regulation of cellular process (GO:0050794)	11395	125	94	+	1.33	1.51e-06	0.00149
regulation of biological process (GO:0050789)	11960	128	98.66	+	1.3	4.15e-06	0.00263
biological regulation (GO:0065007)	12645	130	104.31	+	1.25	5.59e-05	0.0109
cellular process (GO:0009987)	15598	154	128.67	+	1.2	2.12e-06	0.00168
biological_process (GO:0008150)	18012	167	148.58	+	1.12	2.99e-06	0.00216
Unclassified (UNCLASSIFIED)	2839	5	23.42	-	0.21	2.99e-06	0.00206

## Sheet: CytotoxicT_UpinIPF
Analysis Type:	PANTHER Overrepresentation Test (Released 20200728)
Annotation Version and Release Date:	GO Ontology database DOI: 10.5281/zenodo.4081749 Released 2020-10-09
Analyzed List:	upload_1 (Homo sapiens)
Reference List:	Homo sapiens (all genes in database)
Test Type:	FISHER
Correction:	FDR
GO biological process complete	Homo sapiens - REFLIST (20851)	upload_1 (50)	upload_1 (expected)	upload_1 (over/under)	upload_1 (fold Enrichment)	upload_1 (raw P-value)	upload_1 (FDR)
peptide antigen assembly with MHC class II protein complex (GO:0002503)	4	2	0.01	+	> 100	8.36e-05	0.00997
MHC class II protein complex assembly (GO:0002399)	4	2	0.01	+	> 100	8.36e-05	0.0099
peptide antigen assembly with MHC protein complex (GO:0002501)	6	2	0.01	+	> 100	0.000156	0.0169
positive regulation of natural killer cell chemotaxis (GO:2000503)	6	2	0.01	+	> 100	0.000156	0.0168
MHC protein complex assembly (GO:0002396)	7	2	0.02	+	> 100	0.0002	0.0208
regulation of natural killer cell chemotaxis (GO:2000501)	8	2	0.02	+	> 100	0.000249	0.025
positive regulation of monocyte differentiation (GO:0045657)	11	2	0.03	+	75.82	0.00043	0.0392
eosinophil chemotaxis (GO:0048245)	17	3	0.04	+	73.59	1.43e-05	0.00241
response to tumor cell (GO:0002347)	12	2	0.03	+	69.5	0.000501	0.0449
positive regulation by symbiont of entry into host (GO:0075294)	12	2	0.03	+	69.5	0.000501	0.0447
positive regulation of viral entry into host cell (GO:0046598)	12	2	0.03	+	69.5	0.000501	0.0444
eosinophil migration (GO:0072677)	18	3	0.04	+	69.5	1.66e-05	0.00269
positive regulation of lymphocyte chemotaxis (GO:0140131)	20	3	0.05	+	62.55	2.21e-05	0.0034
positive regulation of natural killer cell mediated cytotoxicity (GO:0045954)	22	3	0.05	+	56.87	2.85e-05	0.00416
interferon-gamma-mediated signaling pathway (GO:0060333)	72	9	0.17	+	52.13	2.75e-13	3.35e-10
regulation of lymphocyte chemotaxis (GO:1901623)	25	3	0.06	+	50.04	4.05e-05	0.00553
monocyte chemotaxis (GO:0002548)	42	5	0.1	+	49.65	9.07e-08	3.35e-05
positive regulation of natural killer cell mediated immunity (GO:0002717)	27	3	0.06	+	46.34	5e-05	0.00661
mononuclear cell migration (GO:0071674)	47	5	0.11	+	44.36	1.52e-07	4.93e-05
regulation of natural killer cell mediated cytotoxicity (GO:0042269)	39	4	0.09	+	42.77	3.34e-06	0.000706
lymphocyte chemotaxis (GO:0048247)	49	5	0.12	+	42.55	1.85e-07	5.75e-05
antigen processing and presentation of exogenous peptide antigen via MHC class II (GO:0019886)	99	10	0.24	+	42.12	8.42e-14	1.67e-10
antigen processing and presentation of peptide antigen via MHC class II (GO:0002495)	101	10	0.24	+	41.29	1.01e-13	1.79e-10
antigen processing and presentation of peptide or polysaccharide antigen via MHC class II (GO:0002504)	103	10	0.25	+	40.49	1.22e-13	1.76e-10
regulation of natural killer cell mediated immunity (GO:0002715)	43	4	0.1	+	38.79	4.79e-06	0.000938
cellular response to interferon-gamma (GO:0071346)	163	14	0.39	+	35.82	4.17e-18	6.61e-14
lymphocyte migration (GO:0072676)	72	6	0.17	+	34.75	3.1e-08	1.29e-05
positive regulation of lymphocyte migration (GO:2000403)	37	3	0.09	+	33.81	0.00012	0.0136
positive regulation of leukocyte mediated cytotoxicity (GO:0001912)	50	4	0.12	+	33.36	8.39e-06	0.00151
response to interferon-gamma (GO:0034341)	185	14	0.44	+	31.56	2.2e-17	1.16e-13
neutrophil chemotaxis (GO:0030593)	80	6	0.19	+	31.28	5.59e-08	2.22e-05
positive regulation of cell killing (GO:0031343)	68	5	0.16	+	30.66	8.48e-07	0.000204
granulocyte chemotaxis (GO:0071621)	87	6	0.21	+	28.76	8.95e-08	3.38e-05
neutrophil migration (GO:1990266)	90	6	0.22	+	27.8	1.08e-07	3.9e-05
chemokine-mediated signaling pathway (GO:0070098)	79	5	0.19	+	26.39	1.71e-06	0.000382
antigen processing and presentation of exogenous peptide antigen (GO:0002478)	178	11	0.43	+	25.77	6.78e-13	6.33e-10
endoderm formation (GO:0001706)	50	3	0.12	+	25.02	0.000277	0.0272
granulocyte migration (GO:0097530)	100	6	0.24	+	25.02	1.96e-07	5.97e-05
antigen processing and presentation of exogenous antigen (GO:0019884)	185	11	0.44	+	24.8	1.01e-12	8.9e-10
positive regulation of interferon-gamma production (GO:0032729)	68	4	0.16	+	24.53	2.64e-05	0.00396
antigen processing and presentation of peptide antigen (GO:0048002)	194	11	0.47	+	23.65	1.65e-12	1.31e-09
cellular response to chemokine (GO:1990869)	89	5	0.21	+	23.43	2.98e-06	0.000648
response to chemokine (GO:1990868)	89	5	0.21	+	23.43	2.98e-06	0.00064
regulation of leukocyte mediated cytotoxicity (GO:0001910)	73	4	0.18	+	22.85	3.45e-05	0.00488
regulation of macrophage activation (GO:0043030)	56	3	0.13	+	22.34	0.000381	0.0358
positive regulation of myeloid leukocyte differentiation (GO:0002763)	58	3	0.14	+	21.57	0.00042	0.0388
regulation of cell killing (GO:0031341)	100	5	0.24	+	20.85	5.15e-06	0.000996
antigen processing and presentation (GO:0019882)	222	11	0.53	+	20.66	6.65e-12	5.02e-09
modulation by host of symbiont process (GO:0051851)	61	3	0.15	+	20.51	0.000484	0.0437
regulation of lymphocyte migration (GO:2000401)	62	3	0.15	+	20.18	0.000507	0.0444
leukocyte chemotaxis (GO:0030595)	146	7	0.35	+	19.99	7.53e-08	2.91e-05
myeloid leukocyte migration (GO:0097529)	129	6	0.31	+	19.4	8.17e-07	0.000199
regulation of interferon-gamma production (GO:0032649)	109	5	0.26	+	19.13	7.7e-06	0.0014
T cell receptor signaling pathway (GO:0050852)	182	8	0.44	+	18.33	1.56e-08	6.87e-06
positive regulation of leukocyte chemotaxis (GO:0002690)	96	4	0.23	+	17.38	9.59e-05	0.0113
positive regulation of leukocyte mediated immunity (GO:0002705)	120	5	0.29	+	17.38	1.21e-05	0.0021
negative regulation of T cell activation (GO:0050868)	121	5	0.29	+	17.23	1.25e-05	0.00216
positive regulation of lymphocyte mediated immunity (GO:0002708)	102	4	0.24	+	16.35	0.00012	0.0135
negative regulation of leukocyte cell-cell adhesion (GO:1903038)	132	5	0.32	+	15.8	1.88e-05	0.00295
regulation of leukocyte cell-cell adhesion (GO:1903037)	323	11	0.77	+	14.2	3.16e-10	1.85e-07
regulation of T cell differentiation (GO:0045580)	147	5	0.35	+	14.18	3.1e-05	0.00443
cell chemotaxis (GO:0060326)	206	7	0.49	+	14.17	7.12e-07	0.000182
positive regulation of ERK1 and ERK2 cascade (GO:0070374)	208	7	0.5	+	14.03	7.58e-07	0.000191
antigen receptor-mediated signaling pathway (GO:0050851)	301	10	0.72	+	13.85	2.79e-09	1.43e-06
regulation of myeloid leukocyte differentiation (GO:0002761)	122	4	0.29	+	13.67	0.000234	0.0239
regulation of leukocyte chemotaxis (GO:0002688)	124	4	0.3	+	13.45	0.000249	0.0251
negative regulation of leukocyte activation (GO:0002695)	187	6	0.45	+	13.38	6.5e-06	0.0012
positive regulation of immune effector process (GO:0002699)	219	7	0.53	+	13.33	1.06e-06	0.000244
negative regulation of lymphocyte activation (GO:0051250)	157	5	0.38	+	13.28	4.2e-05	0.0057
lymphocyte mediated immunity (GO:0002449)	261	8	0.63	+	12.78	2.28e-07	6.46e-05
regulation of T cell activation (GO:0050863)	333	10	0.8	+	12.52	7.13e-09	3.23e-06
positive regulation of leukocyte cell-cell adhesion (GO:1903039)	236	7	0.57	+	12.37	1.72e-06	0.000379
B cell mediated immunity (GO:0019724)	206	6	0.49	+	12.15	1.11e-05	0.00198
regulation of T cell proliferation (GO:0042129)	172	5	0.41	+	12.12	6.41e-05	0.00826
positive regulation of lymphocyte proliferation (GO:0050671)	138	4	0.33	+	12.09	0.000369	0.0353
positive regulation of leukocyte migration (GO:0002687)	138	4	0.33	+	12.09	0.000369	0.0351
negative regulation of cell activation (GO:0050866)	208	6	0.5	+	12.03	1.17e-05	0.00207
positive regulation of mononuclear cell proliferation (GO:0032946)	139	4	0.33	+	12	0.000379	0.0358
cellular response to interleukin-1 (GO:0071347)	176	5	0.42	+	11.85	7.12e-05	0.00904
regulation of lymphocyte differentiation (GO:0045619)	178	5	0.43	+	11.71	7.5e-05	0.00937
positive regulation of chemotaxis (GO:0050921)	143	4	0.34	+	11.66	0.000421	0.0386
positive regulation of T cell activation (GO:0050870)	216	6	0.52	+	11.58	1.44e-05	0.00241
regulation of ERK1 and ERK2 cascade (GO:0070372)	295	8	0.71	+	11.31	5.63e-07	0.000146
regulation of lymphocyte proliferation (GO:0050670)	225	6	0.54	+	11.12	1.81e-05	0.00287
positive regulation of leukocyte proliferation (GO:0070665)	150	4	0.36	+	11.12	0.000501	0.0442
negative regulation of cell-cell adhesion (GO:0022408)	188	5	0.45	+	11.09	9.64e-05	0.0112
regulation of mononuclear cell proliferation (GO:0032944)	227	6	0.54	+	11.02	1.9e-05	0.00295
leukocyte migration (GO:0050900)	381	10	0.91	+	10.95	2.47e-08	1.06e-05
regulation of lymphocyte mediated immunity (GO:0002706)	154	4	0.37	+	10.83	0.000552	0.0481
adaptive immune response based on somatic recombination of immune receptors built from immunoglobulin superfamily domains (GO:0002460)	270	7	0.65	+	10.81	4.09e-06	0.000831
positive regulation of leukocyte differentiation (GO:1902107)	156	4	0.37	+	10.69	0.000579	0.0502
positive regulation of hemopoiesis (GO:1903708)	156	4	0.37	+	10.69	0.000579	0.0499
adaptive immune response (GO:0002250)	628	16	1.51	+	10.62	1.02e-12	8.53e-10
regulation of cell-cell adhesion (GO:0022407)	433	11	1.04	+	10.59	6.23e-09	2.91e-06
positive regulation of cell-cell adhesion (GO:0022409)	280	7	0.67	+	10.43	5.16e-06	0.000986
response to interleukin-1 (GO:0070555)	201	5	0.48	+	10.37	0.000131	0.0145
immunoglobulin mediated immune response (GO:0016064)	203	5	0.49	+	10.27	0.000137	0.0151
regulation of leukocyte proliferation (GO:0070663)	244	6	0.59	+	10.25	2.82e-05	0.00414
regulation of leukocyte differentiation (GO:1902105)	285	7	0.68	+	10.24	5.77e-06	0.00109
cellular response to tumor necrosis factor (GO:0071356)	248	6	0.59	+	10.09	3.08e-05	0.00445
cytokine-mediated signaling pathway (GO:0019221)	703	17	1.69	+	10.08	3.83e-13	4.34e-10
regulation of leukocyte mediated immunity (GO:0002703)	211	5	0.51	+	9.88	0.000163	0.0175
innate immune response (GO:0045087)	847	19	2.03	+	9.35	3.99e-14	1.06e-10
regulation of leukocyte activation (GO:0002694)	625	14	1.5	+	9.34	1.84e-10	1.12e-07
regulation of viral process (GO:0050792)	226	5	0.54	+	9.23	0.000223	0.023
immune response-activating cell surface receptor signaling pathway (GO:0002429)	453	10	1.09	+	9.21	1.2e-07	4.14e-05
immune response-activating signal transduction (GO:0002757)	453	10	1.09	+	9.21	1.2e-07	4.05e-05
response to tumor necrosis factor (GO:0034612)	275	6	0.66	+	9.1	5.41e-05	0.0071
positive regulation of immune response (GO:0050778)	735	16	1.76	+	9.08	1.04e-11	7.48e-09
positive regulation of leukocyte activation (GO:0002696)	425	9	1.02	+	8.83	7.79e-07	0.000193
regulation of cell activation (GO:0050865)	667	14	1.6	+	8.75	4.22e-10	2.39e-07
regulation of symbiotic process (GO:0043903)	241	5	0.58	+	8.65	0.000298	0.029
positive regulation of cell activation (GO:0050867)	436	9	1.05	+	8.61	9.58e-07	0.000227
regulation of lymphocyte activation (GO:0051249)	536	11	1.29	+	8.56	5.29e-08	2.15e-05
immune response-regulating cell surface receptor signaling pathway (GO:0002768)	489	10	1.17	+	8.53	2.4e-07	6.68e-05
immune response-regulating signaling pathway (GO:0002764)	492	10	1.18	+	8.48	2.53e-07	6.93e-05
inflammatory response (GO:0006954)	517	10	1.24	+	8.07	3.96e-07	0.000106
defense response to other organism (GO:0098542)	1040	20	2.49	+	8.02	1.17e-13	1.86e-10
activation of immune response (GO:0002253)	526	10	1.26	+	7.93	4.62e-07	0.000122
positive regulation of immune system process (GO:0002684)	1054	20	2.53	+	7.91	1.5e-13	1.98e-10
negative regulation of immune system process (GO:0002683)	587	11	1.41	+	7.81	1.3e-07	4.3e-05
positive regulation of lymphocyte activation (GO:0051251)	380	7	0.91	+	7.68	3.56e-05	0.00499
regulation of hemopoiesis (GO:1903706)	393	7	0.94	+	7.43	4.38e-05	0.00589
positive regulation of cytokine production (GO:0001819)	454	8	1.09	+	7.35	1.28e-05	0.00218
regulation of immune effector process (GO:0002697)	474	8	1.14	+	7.04	1.73e-05	0.00277
cellular response to cytokine stimulus (GO:0071345)	1038	17	2.49	+	6.83	1.6e-10	1.02e-07
positive regulation of cell adhesion (GO:0045785)	431	7	1.03	+	6.77	7.76e-05	0.00947
defense response (GO:0006952)	1433	23	3.44	+	6.69	3.59e-14	1.14e-10
positive regulation of response to external stimulus (GO:0032103)	506	8	1.21	+	6.59	2.74e-05	0.00407
leukocyte mediated immunity (GO:0002443)	760	12	1.82	+	6.58	1.98e-07	5.91e-05
response to biotic stimulus (GO:0009607)	1466	23	3.52	+	6.54	5.77e-14	1.31e-10
response to other organism (GO:0051707)	1431	22	3.43	+	6.41	3.86e-13	4.08e-10
response to external biotic stimulus (GO:0043207)	1433	22	3.44	+	6.4	3.97e-13	3.93e-10
regulation of cell adhesion (GO:0030155)	721	11	1.73	+	6.36	9.68e-07	0.000226
positive regulation of MAPK cascade (GO:0043410)	526	8	1.26	+	6.34	3.6e-05	0.00501
response to cytokine (GO:0034097)	1127	17	2.7	+	6.29	5.58e-10	3.05e-07
regulation of cytokine production (GO:0001817)	740	11	1.77	+	6.2	1.24e-06	0.000282
immune response (GO:0006955)	1952	29	4.68	+	6.2	1.62e-17	1.28e-13
regulation of MAPK cascade (GO:0043408)	705	10	1.69	+	5.92	6.13e-06	0.00114
regulation of immune response (GO:0050776)	1137	16	2.73	+	5.87	5.51e-09	2.65e-06
regulation of immune system process (GO:0002682)	1708	22	4.1	+	5.37	1.26e-11	8.66e-09
immune effector process (GO:0002252)	1095	14	2.63	+	5.33	2.01e-07	5.91e-05
chemotaxis (GO:0006935)	548	7	1.31	+	5.33	0.000333	0.0322
taxis (GO:0042330)	550	7	1.32	+	5.31	0.00034	0.0327
negative regulation of cell population proliferation (GO:0008285)	699	8	1.68	+	4.77	0.000252	0.0251
immune system process (GO:0002376)	2861	32	6.86	+	4.66	3.94e-16	1.56e-12
interspecies interaction between organisms (GO:0044419)	2129	23	5.11	+	4.51	1.19e-10	7.87e-08
regulation of response to external stimulus (GO:0032101)	1204	13	2.89	+	4.5	3.9e-06	0.000803
leukocyte activation (GO:0045321)	931	10	2.23	+	4.48	6.49e-05	0.00831
regulation of defense response (GO:0031347)	857	9	2.06	+	4.38	0.000187	0.0197
cell migration (GO:0016477)	977	10	2.34	+	4.27	9.66e-05	0.0112
positive regulation of multicellular organismal process (GO:0051240)	1431	14	3.43	+	4.08	4.73e-06	0.000938
positive regulation of response to stimulus (GO:0048584)	2303	22	5.52	+	3.98	3.76e-09	1.86e-06
response to external stimulus (GO:0009605)	2538	24	6.09	+	3.94	5.86e-10	3.1e-07
cell activation (GO:0001775)	1076	10	2.58	+	3.88	0.000211	0.0219
regulation of multicellular organismal development (GO:2000026)	1332	12	3.19	+	3.76	5.87e-05	0.00764
localization of cell (GO:0051674)	1112	10	2.67	+	3.75	0.000275	0.0272
cell motility (GO:0048870)	1112	10	2.67	+	3.75	0.000275	0.0271
positive regulation of phosphorus metabolic process (GO:0010562)	1165	10	2.79	+	3.58	0.000397	0.0371
positive regulation of phosphate metabolic process (GO:0045937)	1165	10	2.79	+	3.58	0.000397	0.0368
cell surface receptor signaling pathway (GO:0007166)	2520	21	6.04	+	3.48	1.1e-07	3.89e-05
regulation of protein phosphorylation (GO:0001932)	1468	12	3.52	+	3.41	0.000148	0.0162
regulation of phosphorylation (GO:0042325)	1639	13	3.93	+	3.31	9.92e-05	0.0114
cellular response to organic substance (GO:0071310)	2355	18	5.65	+	3.19	4.59e-06	0.000923
regulation of phosphate metabolic process (GO:0019220)	1837	14	4.41	+	3.18	7.67e-05	0.00951
regulation of phosphorus metabolic process (GO:0051174)	1838	14	4.41	+	3.18	7.71e-05	0.00949
regulation of cell population proliferation (GO:0042127)	1667	12	4	+	3	0.000474	0.043
regulation of catalytic activity (GO:0050790)	2391	17	5.73	+	2.97	2.44e-05	0.00372
response to stress (GO:0006950)	3663	25	8.78	+	2.85	1.74e-07	5.51e-05
cellular response to chemical stimulus (GO:0070887)	2932	19	7.03	+	2.7	2.47e-05	0.00373
regulation of multicellular organismal process (GO:0051239)	2698	17	6.47	+	2.63	0.000114	0.013
regulation of response to stimulus (GO:0048583)	4287	27	10.28	+	2.63	2.03e-07	5.84e-05
response to organic substance (GO:0010033)	3013	18	7.23	+	2.49	0.000131	0.0146
regulation of molecular function (GO:0065009)	3076	18	7.38	+	2.44	0.000171	0.0182
signal transduction (GO:0007165)	5168	26	12.39	+	2.1	4.4e-05	0.00587
negative regulation of biological process (GO:0048519)	5592	28	13.41	+	2.09	1.59e-05	0.00263
signaling (GO:0023052)	5520	27	13.24	+	2.04	3.81e-05	0.00525
negative regulation of cellular process (GO:0048523)	4952	24	11.87	+	2.02	0.000183	0.0194
cell communication (GO:0007154)	5611	27	13.45	+	2.01	7.43e-05	0.00936
positive regulation of biological process (GO:0048518)	6290	30	15.08	+	1.99	1.6e-05	0.00262
response to stimulus (GO:0050896)	8527	37	20.45	+	1.81	3.58e-06	0.000748
cellular response to stimulus (GO:0051716)	6815	29	16.34	+	1.77	0.000244	0.0248
regulation of cellular process (GO:0050794)	11395	41	27.32	+	1.5	8.31e-05	0.00999
regulation of biological process (GO:0050789)	11960	42	28.68	+	1.46	8.1e-05	0.00981

## Sheet: CytotoxicT_UpinSSC
Analysis Type:	PANTHER Overrepresentation Test (Released 20200728)
Annotation Version and Release Date:	GO Ontology database DOI: 10.5281/zenodo.4081749 Released 2020-10-09
Analyzed List:	upload_1 (Homo sapiens)
Reference List:	Homo sapiens (all genes in database)
Test Type:	FISHER
Correction:	FDR
GO biological process complete	Homo sapiens - REFLIST (20851)	upload_1 (385)	upload_1 (expected)	upload_1 (over/under)	upload_1 (fold Enrichment)	upload_1 (raw P-value)	upload_1 (FDR)
regulation of protein localization to chromatin (GO:1905634)	8	3	0.15	+	20.31	0.000876	0.038
RNA secondary structure unwinding (GO:0010501)	8	3	0.15	+	20.31	0.000876	0.0378
interleukin-35-mediated signaling pathway (GO:0070757)	11	4	0.2	+	19.69	0.000124	0.00806
interleukin-27-mediated signaling pathway (GO:0070106)	11	4	0.2	+	19.69	0.000124	0.00802
regulation of protein K63-linked ubiquitination (GO:1900044)	12	4	0.22	+	18.05	0.000163	0.0101
regulation of tau-protein kinase activity (GO:1902947)	13	4	0.24	+	16.66	0.00021	0.0124
regulation of sister chromatid cohesion (GO:0007063)	22	5	0.41	+	12.31	0.000111	0.00733
alternative mRNA splicing, via spliceosome (GO:0000380)	18	4	0.33	+	12.04	0.000601	0.0286
interleukin-6-mediated signaling pathway (GO:0070102)	19	4	0.35	+	11.4	0.000717	0.0329
positive regulation of interferon-alpha production (GO:0032727)	24	5	0.44	+	11.28	0.000158	0.00985
stress granule assembly (GO:0034063)	20	4	0.37	+	10.83	0.000848	0.0372
regulation of protein polyubiquitination (GO:1902914)	25	5	0.46	+	10.83	0.000187	0.0113
positive regulation of alpha-beta T cell proliferation (GO:0046641)	21	4	0.39	+	10.32	0.000995	0.0409
positive regulation of DNA-templated transcription, elongation (GO:0032786)	28	5	0.52	+	9.67	0.000298	0.0163
regulation of interferon-alpha production (GO:0032647)	30	5	0.55	+	9.03	0.000396	0.0206
mRNA splice site selection (GO:0006376)	31	5	0.57	+	8.74	0.000453	0.0231
positive regulation of interferon-beta production (GO:0032728)	33	5	0.61	+	8.21	0.000585	0.0282
positive regulation of CD4-positive, alpha-beta T cell activation (GO:2000516)	34	5	0.63	+	7.96	0.000662	0.0309
regulation of alpha-beta T cell proliferation (GO:0046640)	34	5	0.63	+	7.96	0.000662	0.0308
spliceosomal complex assembly (GO:0000245)	56	8	1.03	+	7.74	1.98e-05	0.00172
CD4-positive, alpha-beta T cell differentiation (GO:0043367)	38	5	0.7	+	7.13	0.00104	0.0425
positive regulation of alpha-beta T cell activation (GO:0046635)	61	8	1.13	+	7.1	3.46e-05	0.00274
positive regulation of type I interferon production (GO:0032481)	77	10	1.42	+	7.03	3.95e-06	0.000432
activation of JUN kinase activity (GO:0007257)	39	5	0.72	+	6.94	0.00116	0.0464
cellular response to virus (GO:0098586)	39	5	0.72	+	6.94	0.00116	0.0463
alpha-beta T cell differentiation (GO:0046632)	55	7	1.02	+	6.89	0.000127	0.00813
sister chromatid cohesion (GO:0007062)	49	6	0.9	+	6.63	0.000468	0.0236
positive regulation of telomere maintenance (GO:0032206)	50	6	0.92	+	6.5	0.000516	0.0255
regulation of interferon-beta production (GO:0032648)	51	6	0.94	+	6.37	0.000568	0.0276
T cell differentiation (GO:0030217)	145	17	2.68	+	6.35	6.82e-09	1.61e-06
regulation of DNA-templated transcription, elongation (GO:0032784)	53	6	0.98	+	6.13	0.000684	0.0317
positive regulation of T cell differentiation (GO:0045582)	89	10	1.64	+	6.09	1.27e-05	0.00117
regulation of type I interferon production (GO:0032479)	127	14	2.34	+	5.97	2.95e-07	4.29e-05
response to gamma radiation (GO:0010332)	56	6	1.03	+	5.8	0.000892	0.0383
positive regulation of lymphocyte differentiation (GO:0045621)	103	11	1.9	+	5.78	7.31e-06	0.000739
protein localization to chromosome (GO:0034502)	66	7	1.22	+	5.74	0.000355	0.0187
columnar/cuboidal epithelial cell development (GO:0002066)	57	6	1.05	+	5.7	0.000971	0.0405
post-transcriptional gene silencing by RNA (GO:0035194)	57	6	1.05	+	5.7	0.000971	0.0404
positive regulation of response to cytokine stimulus (GO:0060760)	57	6	1.05	+	5.7	0.000971	0.0403
positive regulation of neuron death (GO:1901216)	97	10	1.79	+	5.58	2.52e-05	0.00209
alpha-beta T cell activation (GO:0046631)	68	7	1.26	+	5.58	0.00042	0.0216
positive regulation of leukocyte differentiation (GO:1902107)	156	16	2.88	+	5.55	1.04e-07	1.84e-05
positive regulation of hemopoiesis (GO:1903708)	156	16	2.88	+	5.55	1.04e-07	1.82e-05
negative regulation of mRNA catabolic process (GO:1902373)	59	6	1.09	+	5.51	0.00115	0.046
negative regulation of mRNA metabolic process (GO:1903312)	89	9	1.64	+	5.48	7.32e-05	0.00526
regulation of telomere maintenance (GO:0032204)	81	8	1.5	+	5.35	0.000213	0.0125
B cell differentiation (GO:0030183)	112	11	2.07	+	5.32	1.51e-05	0.00136
negative regulation of response to DNA damage stimulus (GO:2001021)	83	8	1.53	+	5.22	0.000249	0.0141
lymphocyte differentiation (GO:0030098)	246	23	4.54	+	5.06	8.79e-10	2.58e-07
gene silencing by RNA (GO:0031047)	86	8	1.59	+	5.04	0.000311	0.0169
regulation of alpha-beta T cell activation (GO:0046634)	97	9	1.79	+	5.03	0.000135	0.00854
positive regulation of myeloid cell differentiation (GO:0045639)	98	9	1.81	+	4.97	0.000145	0.00911
DNA duplex unwinding (GO:0032508)	111	10	2.05	+	4.88	7.24e-05	0.00522
mitotic interphase (GO:0051329)	79	7	1.46	+	4.8	0.000959	0.0403
interphase (GO:0051325)	79	7	1.46	+	4.8	0.000959	0.0402
regulation of RNA splicing (GO:0043484)	158	14	2.92	+	4.8	3.24e-06	0.000368
regulation of T cell differentiation (GO:0045580)	147	13	2.71	+	4.79	7.41e-06	0.000744
DNA-templated transcription, elongation (GO:0006354)	92	8	1.7	+	4.71	0.000473	0.0237
B cell activation (GO:0042113)	161	14	2.97	+	4.71	3.97e-06	0.000429
T cell activation (GO:0042110)	242	21	4.47	+	4.7	1.61e-08	3.6e-06
DNA geometric change (GO:0032392)	118	10	2.18	+	4.59	0.000116	0.00758
leukocyte differentiation (GO:0002521)	350	29	6.46	+	4.49	7.78e-11	2.8e-08
negative regulation of intrinsic apoptotic signaling pathway (GO:2001243)	98	8	1.81	+	4.42	0.000698	0.0322
regulation of pattern recognition receptor signaling pathway (GO:0062207)	99	8	1.83	+	4.38	0.000743	0.0334
positive regulation of translation (GO:0045727)	137	11	2.53	+	4.35	8.39e-05	0.00592
double-strand break repair via homologous recombination (GO:0000724)	100	8	1.85	+	4.33	0.00079	0.0351
positive regulation of adaptive immune response (GO:0002821)	101	8	1.86	+	4.29	0.000839	0.037
regulation of response to cytokine stimulus (GO:0060759)	177	14	3.27	+	4.28	1.09e-05	0.00103
regulation of lymphocyte differentiation (GO:0045619)	178	14	3.29	+	4.26	1.16e-05	0.00109
recombinational repair (GO:0000725)	102	8	1.88	+	4.25	0.000891	0.0383
regulation of cytokine-mediated signaling pathway (GO:0001959)	166	13	3.07	+	4.24	2.47e-05	0.00206
regulation of mRNA splicing, via spliceosome (GO:0048024)	115	9	2.12	+	4.24	0.000438	0.0224
negative regulation of cellular amide metabolic process (GO:0034249)	155	12	2.86	+	4.19	5.6e-05	0.00421
positive regulation of cellular amide metabolic process (GO:0034250)	168	13	3.1	+	4.19	2.78e-05	0.00226
nucleosome organization (GO:0034728)	157	12	2.9	+	4.14	6.28e-05	0.00466
mitotic DNA integrity checkpoint (GO:0044774)	108	8	1.99	+	4.01	0.00126	0.0499
negative regulation of translation (GO:0017148)	137	10	2.53	+	3.95	0.000359	0.0189
ribonucleoprotein complex assembly (GO:0022618)	194	14	3.58	+	3.91	2.84e-05	0.0023
negative regulation of DNA metabolic process (GO:0051053)	140	10	2.59	+	3.87	0.000421	0.0216
negative regulation of immune effector process (GO:0002698)	128	9	2.36	+	3.81	0.0009	0.0385
ribonucleoprotein complex subunit organization (GO:0071826)	201	14	3.71	+	3.77	4.09e-05	0.00322
lymphocyte activation (GO:0046649)	390	27	7.2	+	3.75	1.32e-08	2.99e-06
chromatin remodeling (GO:0006338)	175	12	3.23	+	3.71	0.000165	0.0102
hemopoiesis (GO:0030097)	587	40	10.84	+	3.69	5.55e-12	2.75e-09
regulation of leukocyte cell-cell adhesion (GO:1903037)	323	22	5.96	+	3.69	3.89e-07	5.37e-05
DNA conformation change (GO:0071103)	309	21	5.71	+	3.68	7.41e-07	9.56e-05
positive regulation of leukocyte cell-cell adhesion (GO:1903039)	236	16	4.36	+	3.67	1.6e-05	0.00142
regulation of intrinsic apoptotic signaling pathway (GO:2001242)	163	11	3.01	+	3.65	0.000348	0.0184
positive regulation of chromosome organization (GO:2001252)	178	12	3.29	+	3.65	0.000191	0.0115
positive regulation of canonical Wnt signaling pathway (GO:0090263)	150	10	2.77	+	3.61	0.000699	0.0321
regulation of leukocyte differentiation (GO:1902105)	285	19	5.26	+	3.61	3.26e-06	0.000367
regulation of response to DNA damage stimulus (GO:2001020)	229	15	4.23	+	3.55	4.25e-05	0.00332
regulation of adaptive immune response (GO:0002819)	169	11	3.12	+	3.53	0.000463	0.0236
intracellular receptor signaling pathway (GO:0030522)	200	13	3.69	+	3.52	0.000147	0.0092
regulation of mRNA processing (GO:0050684)	154	10	2.84	+	3.52	0.000846	0.0372
positive regulation of T cell activation (GO:0050870)	216	14	3.99	+	3.51	8.47e-05	0.00594
hematopoietic or lymphoid organ development (GO:0048534)	635	41	11.72	+	3.5	1.45e-11	6.07e-09
positive regulation of cell-cell adhesion (GO:0022409)	280	18	5.17	+	3.48	9.43e-06	0.000929
regulation of T cell proliferation (GO:0042129)	172	11	3.18	+	3.46	0.000533	0.0262
positive regulation of cytokine production (GO:0001819)	454	29	8.38	+	3.46	2.01e-08	4.38e-06
regulation of hemopoiesis (GO:1903706)	393	25	7.26	+	3.45	2.11e-07	3.18e-05
microtubule cytoskeleton organization involved in mitosis (GO:1902850)	189	12	3.49	+	3.44	0.00032	0.0173
RNA splicing (GO:0008380)	410	26	7.57	+	3.43	1.27e-07	2.08e-05
regulation of T cell activation (GO:0050863)	333	21	6.15	+	3.42	2.28e-06	0.000266
mitotic cell cycle checkpoint (GO:0007093)	159	10	2.94	+	3.41	0.00106	0.0433
immune system development (GO:0002520)	671	42	12.39	+	3.39	2.04e-11	8.08e-09
regulation of lymphocyte proliferation (GO:0050670)	225	14	4.15	+	3.37	0.000127	0.00817
response to reactive oxygen species (GO:0000302)	194	12	3.58	+	3.35	0.0004	0.0208
regulation of mononuclear cell proliferation (GO:0032944)	227	14	4.19	+	3.34	0.000139	0.00877
regulation of translation (GO:0006417)	374	23	6.91	+	3.33	1.12e-06	0.000138
transcription by RNA polymerase II (GO:0006366)	407	25	7.51	+	3.33	3.9e-07	5.34e-05
protein-DNA complex subunit organization (GO:0071824)	246	15	4.54	+	3.3	9.11e-05	0.0062
female pregnancy (GO:0007565)	182	11	3.36	+	3.27	0.000828	0.0366
regulation of innate immune response (GO:0045088)	298	18	5.5	+	3.27	2.08e-05	0.00177
positive regulation of Wnt signaling pathway (GO:0030177)	183	11	3.38	+	3.26	0.000864	0.0376
myeloid cell differentiation (GO:0030099)	233	14	4.3	+	3.25	0.000179	0.0109
regulation of cellular amide metabolic process (GO:0034248)	433	26	8	+	3.25	3.43e-07	4.82e-05
regulation of myeloid cell differentiation (GO:0045637)	234	14	4.32	+	3.24	0.000187	0.0114
negative regulation of intracellular signal transduction (GO:1902532)	509	30	9.4	+	3.19	6.17e-08	1.19e-05
double-strand break repair (GO:0006302)	189	11	3.49	+	3.15	0.00111	0.0447
regulation of cell-cell adhesion (GO:0022407)	433	25	8	+	3.13	1.14e-06	0.000139
negative regulation of cell activation (GO:0050866)	208	12	3.84	+	3.12	0.000719	0.0329
regulation of leukocyte proliferation (GO:0070663)	244	14	4.51	+	3.11	0.00028	0.0156
DNA packaging (GO:0006323)	192	11	3.55	+	3.1	0.00125	0.0496
positive regulation of intracellular transport (GO:0032388)	228	13	4.21	+	3.09	0.000486	0.0241
regulation of response to biotic stimulus (GO:0002831)	408	23	7.53	+	3.05	4.47e-06	0.00047
regulation of chromosome organization (GO:0033044)	284	16	5.24	+	3.05	0.000128	0.00817
posttranscriptional regulation of gene expression (GO:0010608)	555	31	10.25	+	3.03	1.15e-07	1.94e-05
transcription, DNA-templated (GO:0006351)	556	31	10.27	+	3.02	1.2e-07	2e-05
nucleic acid-templated transcription (GO:0097659)	557	31	10.28	+	3.01	1.24e-07	2.05e-05
negative regulation of cellular catabolic process (GO:0031330)	254	14	4.69	+	2.99	0.000412	0.0213
RNA biosynthetic process (GO:0032774)	570	31	10.52	+	2.95	2.01e-07	3.09e-05
regulation of mRNA metabolic process (GO:1903311)	352	19	6.5	+	2.92	5.29e-05	0.00399
regulation of intracellular protein transport (GO:0033157)	262	14	4.84	+	2.89	0.000551	0.0269
mRNA splicing, via spliceosome (GO:0000398)	304	16	5.61	+	2.85	0.000267	0.0149
RNA splicing, via transesterification reactions with bulged adenosine as nucleophile (GO:0000377)	304	16	5.61	+	2.85	0.000267	0.0149
regulation of DNA metabolic process (GO:0051052)	380	20	7.02	+	2.85	4.72e-05	0.00363
RNA splicing, via transesterification reactions (GO:0000375)	307	16	5.67	+	2.82	0.000296	0.0162
biological phase (GO:0044848)	270	14	4.99	+	2.81	0.000729	0.0332
mitotic cell cycle phase (GO:0098763)	270	14	4.99	+	2.81	0.000729	0.0331
cell cycle phase (GO:0022403)	270	14	4.99	+	2.81	0.000729	0.033
mRNA processing (GO:0006397)	489	25	9.03	+	2.77	8.69e-06	0.000862
regulation of canonical Wnt signaling pathway (GO:0060828)	296	15	5.47	+	2.74	0.000598	0.0286
positive regulation of cell cycle (GO:0045787)	396	20	7.31	+	2.74	8.09e-05	0.00576
positive regulation of cell cycle process (GO:0090068)	297	15	5.48	+	2.74	0.000618	0.0292
leukocyte activation (GO:0045321)	931	46	17.19	+	2.68	3.34e-09	8.29e-07
response to virus (GO:0009615)	304	15	5.61	+	2.67	0.000775	0.0345
regulation of intracellular transport (GO:0032386)	365	18	6.74	+	2.67	0.000241	0.0137
negative regulation of cell cycle process (GO:0010948)	329	16	6.07	+	2.63	0.000607	0.0289
regulation of immune effector process (GO:0002697)	474	23	8.75	+	2.63	4.32e-05	0.00336
regulation of lymphocyte activation (GO:0051249)	536	26	9.9	+	2.63	1.38e-05	0.00127
peptidyl-lysine modification (GO:0018205)	311	15	5.74	+	2.61	0.000965	0.0404
cellular response to abiotic stimulus (GO:0071214)	312	15	5.76	+	2.6	0.000995	0.0411
cellular response to environmental stimulus (GO:0104004)	312	15	5.76	+	2.6	0.000995	0.041
negative regulation of catabolic process (GO:0009895)	313	15	5.78	+	2.6	0.00103	0.042
negative regulation of protein phosphorylation (GO:0001933)	419	20	7.74	+	2.59	0.000167	0.0102
positive regulation of lymphocyte activation (GO:0051251)	380	18	7.02	+	2.57	0.000381	0.02
regulation of cytokine production (GO:0001817)	740	35	13.66	+	2.56	7.56e-07	9.68e-05
chromatin organization (GO:0006325)	704	33	13	+	2.54	3.01e-06	0.000343
response to hypoxia (GO:0001666)	344	16	6.35	+	2.52	0.000954	0.0403
regulation of cell activation (GO:0050865)	667	31	12.32	+	2.52	6.96e-06	0.000707
positive regulation of cell adhesion (GO:0045785)	431	20	7.96	+	2.51	0.000237	0.0136
regulation of leukocyte activation (GO:0002694)	625	29	11.54	+	2.51	1.51e-05	0.00137
viral process (GO:0016032)	845	39	15.6	+	2.5	3.75e-07	5.22e-05
regulation of protein catabolic process (GO:0042176)	394	18	7.27	+	2.47	0.000573	0.0277
mitotic cell cycle process (GO:1903047)	680	31	12.56	+	2.47	8.54e-06	0.000852
negative regulation of phosphorylation (GO:0042326)	461	21	8.51	+	2.47	0.000346	0.0183
cell activation (GO:0001775)	1076	49	19.87	+	2.47	1.29e-08	2.96e-06
regulation of Wnt signaling pathway (GO:0030111)	375	17	6.92	+	2.46	0.000876	0.0378
establishment of organelle localization (GO:0051656)	398	18	7.35	+	2.45	0.000641	0.0301
chromosome organization (GO:0051276)	1063	48	19.63	+	2.45	2.33e-08	4.94e-06
negative regulation of cell cycle (GO:0045786)	577	26	10.65	+	2.44	5.93e-05	0.00444
regulation of cellular catabolic process (GO:0031329)	866	39	15.99	+	2.44	6.01e-07	7.94e-05
modification-dependent macromolecule catabolic process (GO:0043632)	557	25	10.28	+	2.43	8.81e-05	0.0061
symbiotic process (GO:0044403)	936	42	17.28	+	2.43	2.28e-07	3.38e-05
regulation of cellular response to stress (GO:0080135)	691	31	12.76	+	2.43	1.06e-05	0.00102
positive regulation of leukocyte activation (GO:0002696)	425	19	7.85	+	2.42	0.000795	0.0352
positive regulation of cell death (GO:0010942)	630	28	11.63	+	2.41	3.42e-05	0.00273
DNA repair (GO:0006281)	522	23	9.64	+	2.39	0.000212	0.0124
positive regulation of cell activation (GO:0050867)	436	19	8.05	+	2.36	0.000923	0.0393
positive regulation of transcription by RNA polymerase II (GO:0045944)	1215	52	22.43	+	2.32	4.35e-08	8.73e-06
positive regulation of organelle organization (GO:0010638)	608	26	11.23	+	2.32	0.000111	0.00736
regulation of catabolic process (GO:0009894)	1029	44	19	+	2.32	4.3e-07	5.78e-05
negative regulation of cellular protein metabolic process (GO:0032269)	1054	45	19.46	+	2.31	3.21e-07	4.55e-05
ubiquitin-dependent protein catabolic process (GO:0006511)	539	23	9.95	+	2.31	0.000295	0.0162
positive regulation of gene expression (GO:0010628)	2302	98	42.5	+	2.31	6.23e-15	5.82e-12
mitotic cell cycle (GO:0000278)	757	32	13.98	+	2.29	2.7e-05	0.00221
modification-dependent protein catabolic process (GO:0019941)	546	23	10.08	+	2.28	0.000342	0.0182
negative regulation of gene expression (GO:0010629)	2024	85	37.37	+	2.27	1.41e-12	8.62e-10
negative regulation of protein modification process (GO:0031400)	620	26	11.45	+	2.27	0.000221	0.0127
regulation of cell adhesion (GO:0030155)	721	30	13.31	+	2.25	6.2e-05	0.00462
protein-containing complex assembly (GO:0065003)	1302	54	24.04	+	2.25	6.83e-08	1.3e-05
negative regulation of phosphate metabolic process (GO:0045936)	579	24	10.69	+	2.24	0.000466	0.0235
mRNA metabolic process (GO:0016071)	700	29	12.93	+	2.24	8.97e-05	0.00616
proteolysis involved in cellular protein catabolic process (GO:0051603)	604	25	11.15	+	2.24	0.000335	0.0179
negative regulation of phosphorus metabolic process (GO:0010563)	580	24	10.71	+	2.24	0.00047	0.0236
cellular protein-containing complex assembly (GO:0034622)	824	34	15.21	+	2.23	2e-05	0.00172
positive regulation of transcription, DNA-templated (GO:0045893)	1542	63	28.47	+	2.21	7.24e-09	1.69e-06
regulation of defense response (GO:0031347)	857	35	15.82	+	2.21	2.61e-05	0.00216
positive regulation of macromolecule biosynthetic process (GO:0010557)	1861	76	34.36	+	2.21	8.94e-11	3.15e-08
negative regulation of cellular component organization (GO:0051129)	711	29	13.13	+	2.21	0.000107	0.00716
positive regulation of RNA metabolic process (GO:0051254)	1722	70	31.8	+	2.2	7.53e-10	2.25e-07
response to inorganic substance (GO:0010035)	542	22	10.01	+	2.2	0.00102	0.0417
positive regulation of nucleic acid-templated transcription (GO:1903508)	1627	66	30.04	+	2.2	2.98e-09	7.76e-07
positive regulation of RNA biosynthetic process (GO:1902680)	1628	66	30.06	+	2.2	3.03e-09	7.76e-07
negative regulation of protein metabolic process (GO:0051248)	1110	45	20.5	+	2.2	1.26e-06	0.000151
positive regulation of multicellular organismal process (GO:0051240)	1431	58	26.42	+	2.2	2.96e-08	6.18e-06
protein catabolic process (GO:0030163)	691	28	12.76	+	2.19	0.000157	0.00982
regulation of cellular protein localization (GO:1903827)	568	23	10.49	+	2.19	0.000746	0.0334
regulation of immune response (GO:0050776)	1137	46	20.99	+	2.19	1.42e-06	0.000169
interspecies interaction between organisms (GO:0044419)	2129	86	39.31	+	2.19	9.2e-12	4.17e-09
regulation of cell cycle process (GO:0010564)	769	31	14.2	+	2.18	7e-05	0.00509
positive regulation of cellular biosynthetic process (GO:0031328)	1966	79	36.3	+	2.18	7.62e-11	2.81e-08
positive regulation of nucleobase-containing compound metabolic process (GO:0045935)	1898	76	35.05	+	2.17	2.3e-10	7.45e-08
positive regulation of biosynthetic process (GO:0009891)	1998	80	36.89	+	2.17	9.59e-11	3.31e-08
regulation of immune system process (GO:0002682)	1708	68	31.54	+	2.16	3.74e-09	8.99e-07
regulation of cell cycle (GO:0051726)	1209	48	22.32	+	2.15	1.01e-06	0.000127
regulation of response to stress (GO:0080134)	1568	62	28.95	+	2.14	3.16e-08	6.43e-06
gene expression (GO:0010467)	2105	83	38.87	+	2.14	5.38e-11	2.03e-08
positive regulation of cell differentiation (GO:0045597)	837	33	15.45	+	2.14	7.03e-05	0.00509
cellular protein catabolic process (GO:0044257)	637	25	11.76	+	2.13	0.000543	0.0266
organelle localization (GO:0051640)	612	24	11.3	+	2.12	0.000725	0.0331
negative regulation of nitrogen compound metabolic process (GO:0051172)	2449	96	45.22	+	2.12	1.7e-12	1e-09
negative regulation of nucleobase-containing compound metabolic process (GO:0045934)	1531	60	28.27	+	2.12	6.99e-08	1.32e-05
response to other organism (GO:0051707)	1431	56	26.42	+	2.12	1.7e-07	2.67e-05
response to external biotic stimulus (GO:0043207)	1433	56	26.46	+	2.12	1.76e-07	2.74e-05
innate immune response (GO:0045087)	847	33	15.64	+	2.11	8.2e-05	0.00581
RNA metabolic process (GO:0016070)	1619	63	29.89	+	2.11	3.16e-08	6.51e-06
response to biotic stimulus (GO:0009607)	1466	57	27.07	+	2.11	2.08e-07	3.18e-05
negative regulation of macromolecule metabolic process (GO:0010605)	2908	113	53.69	+	2.1	1.38e-14	1.09e-11
protein-containing complex subunit organization (GO:0043933)	1547	60	28.56	+	2.1	8.49e-08	1.53e-05
cell cycle process (GO:0022402)	1059	41	19.55	+	2.1	1.24e-05	0.00116
leukocyte activation involved in immune response (GO:0002366)	622	24	11.48	+	2.09	0.000862	0.0376
defense response to other organism (GO:0098542)	1040	40	19.2	+	2.08	1.83e-05	0.00162
regulation of response to external stimulus (GO:0032101)	1204	46	22.23	+	2.07	5.06e-06	0.000525
negative regulation of RNA metabolic process (GO:0051253)	1414	54	26.11	+	2.07	7.04e-07	9.16e-05
cellular response to DNA damage stimulus (GO:0006974)	787	30	14.53	+	2.06	0.00025	0.0141
positive regulation of immune system process (GO:0002684)	1054	40	19.46	+	2.06	3.3e-05	0.00265
negative regulation of response to stimulus (GO:0048585)	1824	69	33.68	+	2.05	2e-08	4.41e-06
negative regulation of metabolic process (GO:0009892)	3155	119	58.25	+	2.04	1.21e-14	1.01e-11
negative regulation of cellular metabolic process (GO:0031324)	2654	100	49	+	2.04	3.93e-12	2.01e-09
response to cytokine (GO:0034097)	1127	42	20.81	+	2.02	2.31e-05	0.00195
negative regulation of signal transduction (GO:0009968)	1292	48	23.86	+	2.01	6.36e-06	0.000651
cell cycle (GO:0007049)	1383	51	25.54	+	2	4.45e-06	0.000471
response to lipid (GO:0033993)	844	31	15.58	+	1.99	0.000391	0.0204
cellular macromolecule catabolic process (GO:0044265)	926	34	17.1	+	1.99	0.000258	0.0146
negative regulation of cellular macromolecule biosynthetic process (GO:2000113)	1471	54	27.16	+	1.99	2.06e-06	0.000242
positive regulation of macromolecule metabolic process (GO:0010604)	3571	131	65.94	+	1.99	2.78e-15	2.76e-12
RNA processing (GO:0006396)	929	34	17.15	+	1.98	0.000264	0.0148
nucleic acid metabolic process (GO:0090304)	2241	82	41.38	+	1.98	2.68e-09	7.09e-07
nucleobase-containing compound biosynthetic process (GO:0034654)	1012	37	18.69	+	1.98	0.000115	0.00756
regulation of intracellular signal transduction (GO:1902531)	1787	65	33	+	1.97	2.18e-07	3.27e-05
cellular response to stress (GO:0033554)	1761	64	32.52	+	1.97	2.94e-07	4.32e-05
regulation of organelle organization (GO:0033043)	1211	44	22.36	+	1.97	2.68e-05	0.0022
positive regulation of metabolic process (GO:0009893)	3861	140	71.29	+	1.96	4.1e-16	5.01e-13
protein phosphorylation (GO:0006468)	967	35	17.86	+	1.96	0.000221	0.0128
negative regulation of macromolecule biosynthetic process (GO:0010558)	1522	55	28.1	+	1.96	2.85e-06	0.00033
response to oxygen-containing compound (GO:1901700)	1599	57	29.52	+	1.93	2.94e-06	0.000338
cellular response to cytokine stimulus (GO:0071345)	1038	37	19.17	+	1.93	0.00022	0.0128
regulation of cellular protein metabolic process (GO:0032268)	2668	95	49.26	+	1.93	4.94e-10	1.51e-07
defense response (GO:0006952)	1433	51	26.46	+	1.93	1.08e-05	0.00102
negative regulation of cellular biosynthetic process (GO:0031327)	1584	56	29.25	+	1.91	4.38e-06	0.00047
negative regulation of biosynthetic process (GO:0009890)	1613	57	29.78	+	1.91	3.39e-06	0.000379
negative regulation of cell communication (GO:0010648)	1388	49	25.63	+	1.91	2.06e-05	0.00177
negative regulation of signaling (GO:0023057)	1391	49	25.68	+	1.91	2.12e-05	0.0018
negative regulation of nucleic acid-templated transcription (GO:1903507)	1310	46	24.19	+	1.9	4.97e-05	0.00379
negative regulation of RNA biosynthetic process (GO:1902679)	1312	46	24.23	+	1.9	5.04e-05	0.00383
cell death (GO:0008219)	1086	38	20.05	+	1.9	0.000208	0.0123
positive regulation of nitrogen compound metabolic process (GO:0051173)	3206	112	59.2	+	1.89	1.41e-11	6.23e-09
apoptotic process (GO:0006915)	916	32	16.91	+	1.89	0.000696	0.0322
regulation of protein metabolic process (GO:0051246)	2806	98	51.81	+	1.89	4.81e-10	1.5e-07
immune effector process (GO:0002252)	1095	38	20.22	+	1.88	0.000319	0.0173
negative regulation of transcription, DNA-templated (GO:0045892)	1270	44	23.45	+	1.88	9.72e-05	0.00656
negative regulation of transcription by RNA polymerase II (GO:0000122)	924	32	17.06	+	1.88	0.00106	0.0432
positive regulation of signal transduction (GO:0009967)	1564	54	28.88	+	1.87	1.53e-05	0.00137
positive regulation of cellular metabolic process (GO:0031325)	3392	117	62.63	+	1.87	9.18e-12	4.28e-09
response to stress (GO:0006950)	3663	126	67.63	+	1.86	1.21e-12	7.68e-10
regulation of protein localization (GO:0032880)	960	33	17.73	+	1.86	0.00086	0.0376
regulation of cell differentiation (GO:0045595)	1574	54	29.06	+	1.86	1.64e-05	0.00145
immune system process (GO:0002376)	2861	98	52.83	+	1.86	1.63e-09	4.38e-07
cellular macromolecule biosynthetic process (GO:0034645)	1636	56	30.21	+	1.85	1.02e-05	0.000991
regulation of gene expression (GO:0010468)	4894	167	90.36	+	1.85	1.93e-17	5.1e-14
heterocycle biosynthetic process (GO:0018130)	1085	37	20.03	+	1.85	0.000477	0.0238
cellular response to organic substance (GO:0071310)	2355	80	43.48	+	1.84	1.09e-07	1.85e-05
macromolecule catabolic process (GO:0009057)	1060	36	19.57	+	1.84	0.000636	0.03
macromolecule biosynthetic process (GO:0009059)	1682	57	31.06	+	1.84	1.26e-05	0.00117
aromatic compound biosynthetic process (GO:0019438)	1096	37	20.24	+	1.83	0.000526	0.0259
regulation of cellular macromolecule biosynthetic process (GO:2000112)	3912	132	72.23	+	1.83	1.05e-12	7.27e-10
regulation of RNA metabolic process (GO:0051252)	3801	128	70.18	+	1.82	2.84e-12	1.55e-09
regulation of nucleobase-containing compound metabolic process (GO:0019219)	4073	137	75.21	+	1.82	3.44e-13	2.48e-10
negative regulation of cellular process (GO:0048523)	4952	166	91.44	+	1.82	1.39e-16	2.21e-13
response to abiotic stimulus (GO:0009628)	1165	39	21.51	+	1.81	0.000483	0.024
regulation of apoptotic process (GO:0042981)	1496	50	27.62	+	1.81	6.35e-05	0.00468
regulation of macromolecule biosynthetic process (GO:0010556)	4013	134	74.1	+	1.81	1.18e-12	7.8e-10
programmed cell death (GO:0012501)	1049	35	19.37	+	1.81	0.000949	0.0401
regulation of cellular component organization (GO:0051128)	2373	79	43.82	+	1.8	2.98e-07	4.25e-05
regulation of signal transduction (GO:0009966)	3078	102	56.83	+	1.79	3.39e-09	8.28e-07
regulation of multicellular organismal development (GO:2000026)	1332	44	24.59	+	1.79	0.00023	0.0132
regulation of cell death (GO:0010941)	1666	55	30.76	+	1.79	4.13e-05	0.00325
positive regulation of response to stimulus (GO:0048584)	2303	76	42.52	+	1.79	7.64e-07	9.7e-05
regulation of protein modification process (GO:0031399)	1884	62	34.79	+	1.78	1.06e-05	0.00102
regulation of cellular biosynthetic process (GO:0031326)	4172	137	77.03	+	1.78	2.35e-12	1.33e-09
negative regulation of biological process (GO:0048519)	5592	183	103.25	+	1.77	1.32e-17	4.19e-14
regulation of programmed cell death (GO:0043067)	1529	50	28.23	+	1.77	0.000113	0.00742
intracellular signal transduction (GO:0035556)	1689	55	31.19	+	1.76	4.95e-05	0.00379
cellular macromolecule metabolic process (GO:0044260)	5145	167	95	+	1.76	2.57e-15	2.72e-12
regulation of biosynthetic process (GO:0009889)	4253	138	78.53	+	1.76	3.72e-12	1.97e-09
response to endogenous stimulus (GO:0009719)	1420	46	26.22	+	1.75	0.000331	0.0178
regulation of nucleic acid-templated transcription (GO:1903506)	3521	114	65.01	+	1.75	1.15e-09	3.32e-07
regulation of phosphorylation (GO:0042325)	1639	53	30.26	+	1.75	8.62e-05	0.00602
regulation of transcription by RNA polymerase II (GO:0006357)	2629	85	48.54	+	1.75	4.09e-07	5.54e-05
regulation of RNA biosynthetic process (GO:2001141)	3526	114	65.11	+	1.75	1.18e-09	3.36e-07
positive regulation of biological process (GO:0048518)	6290	203	116.14	+	1.75	8.39e-20	6.66e-16
positive regulation of protein metabolic process (GO:0051247)	1706	55	31.5	+	1.75	7.56e-05	0.0054
regulation of nitrogen compound metabolic process (GO:0051171)	5895	190	108.85	+	1.75	6.19e-18	2.45e-14
regulation of response to stimulus (GO:0048583)	4287	138	79.16	+	1.74	6.81e-12	3.27e-09
regulation of transcription, DNA-templated (GO:0006355)	3452	111	63.74	+	1.74	3.16e-09	7.95e-07
positive regulation of cellular process (GO:0048522)	5695	183	105.15	+	1.74	6.53e-17	1.15e-13
nucleobase-containing compound metabolic process (GO:0006139)	2743	88	50.65	+	1.74	2.95e-07	4.26e-05
cellular response to chemical stimulus (GO:0070887)	2932	94	54.14	+	1.74	8.73e-08	1.56e-05
regulation of macromolecule metabolic process (GO:0060255)	6491	208	119.85	+	1.74	3.69e-20	5.85e-16
regulation of protein phosphorylation (GO:0001932)	1468	47	27.11	+	1.73	0.000289	0.016
positive regulation of cellular protein metabolic process (GO:0032270)	1627	52	30.04	+	1.73	0.000173	0.0106
cellular protein metabolic process (GO:0044267)	3822	122	70.57	+	1.73	4.74e-10	1.5e-07
positive regulation of cell communication (GO:0010647)	1726	55	31.87	+	1.73	8.78e-05	0.00611
response to organic substance (GO:0010033)	3013	96	55.63	+	1.73	8.11e-08	1.5e-05
cellular component assembly (GO:0022607)	2394	76	44.2	+	1.72	3.83e-06	0.000422
regulation of primary metabolic process (GO:0080090)	6086	193	112.37	+	1.72	2.03e-17	4.61e-14
cellular protein modification process (GO:0006464)	3188	101	58.86	+	1.72	4.69e-08	9.3e-06
protein modification process (GO:0036211)	3188	101	58.86	+	1.72	4.69e-08	9.19e-06
regulation of phosphate metabolic process (GO:0019220)	1837	58	33.92	+	1.71	8.94e-05	0.00616
regulation of phosphorus metabolic process (GO:0051174)	1838	58	33.94	+	1.71	8.97e-05	0.00614
phosphorylation (GO:0016310)	1301	41	24.02	+	1.71	0.000984	0.0408
regulation of multicellular organismal process (GO:0051239)	2698	85	49.82	+	1.71	1.23e-06	0.000149
reproductive process (GO:0022414)	1466	46	27.07	+	1.7	0.000598	0.0286
macromolecule modification (GO:0043412)	3412	107	63	+	1.7	2.3e-08	4.94e-06
reproduction (GO:0000003)	1469	46	27.12	+	1.7	0.000607	0.0288
regulation of cellular metabolic process (GO:0031323)	6304	197	116.4	+	1.69	2.73e-17	5.41e-14
immune response (GO:0006955)	1952	61	36.04	+	1.69	6.7e-05	0.0049
positive regulation of signaling (GO:0023056)	1733	54	32	+	1.69	0.00019	0.0115
positive regulation of catalytic activity (GO:0043085)	1478	46	27.29	+	1.69	0.000643	0.0301
regulation of metabolic process (GO:0019222)	7025	218	129.71	+	1.68	1.19e-19	6.31e-16
macromolecule metabolic process (GO:0043170)	6333	195	116.93	+	1.67	2.3e-16	3.32e-13
regulation of cell communication (GO:0010646)	3443	106	63.57	+	1.67	8.25e-08	1.5e-05
response to external stimulus (GO:0009605)	2538	78	46.86	+	1.66	9.76e-06	0.000956
positive regulation of molecular function (GO:0044093)	1835	56	33.88	+	1.65	0.00027	0.0151
regulation of signaling (GO:0023051)	3479	106	64.24	+	1.65	1.38e-07	2.23e-05
cellular nitrogen compound biosynthetic process (GO:0044271)	1578	48	29.14	+	1.65	0.000911	0.0388
cellular component biogenesis (GO:0044085)	2654	80	49	+	1.63	1.45e-05	0.00132
heterocycle metabolic process (GO:0046483)	2937	88	54.23	+	1.62	4.4e-06	0.000469
cellular protein localization (GO:0034613)	1643	49	30.34	+	1.62	0.00114	0.0461
cellular macromolecule localization (GO:0070727)	1652	49	30.5	+	1.61	0.0012	0.0478
regulation of molecular function (GO:0065009)	3076	91	56.8	+	1.6	4.75e-06	0.000496
organelle organization (GO:0006996)	3586	106	66.21	+	1.6	5.93e-07	7.91e-05
cellular developmental process (GO:0048869)	3596	106	66.4	+	1.6	6.29e-07	8.24e-05
cellular aromatic compound metabolic process (GO:0006725)	2987	88	55.15	+	1.6	9.93e-06	0.000967
cell differentiation (GO:0030154)	3540	104	65.36	+	1.59	1.06e-06	0.000132
cellular nitrogen compound metabolic process (GO:0034641)	3405	100	62.87	+	1.59	2.05e-06	0.000243
regulation of catalytic activity (GO:0050790)	2391	69	44.15	+	1.56	0.000205	0.0122
protein metabolic process (GO:0019538)	4407	127	81.37	+	1.56	1.06e-07	1.83e-05
nervous system development (GO:0007399)	2203	63	40.68	+	1.55	0.000591	0.0284
phosphate-containing compound metabolic process (GO:0006796)	2170	62	40.07	+	1.55	0.000735	0.0331
organic cyclic compound metabolic process (GO:1901360)	3220	92	59.46	+	1.55	1.87e-05	0.00163
regulation of developmental process (GO:0050793)	2469	70	45.59	+	1.54	0.000334	0.0179
phosphorus metabolic process (GO:0006793)	2197	62	40.57	+	1.53	0.00106	0.0431
regulation of biological quality (GO:0065008)	4033	113	74.47	+	1.52	3.52e-06	0.00039
nitrogen compound metabolic process (GO:0006807)	7091	196	130.93	+	1.5	1.71e-11	6.96e-09
animal organ development (GO:0048513)	3247	89	59.95	+	1.48	0.000126	0.0081
cell surface receptor signaling pathway (GO:0007166)	2520	69	46.53	+	1.48	0.000926	0.0393
system development (GO:0048731)	4317	118	79.71	+	1.48	6.19e-06	0.000638
cellular component organization (GO:0016043)	5703	155	105.3	+	1.47	7.04e-08	1.31e-05
cellular metabolic process (GO:0044237)	7784	210	143.73	+	1.46	1.43e-11	6.14e-09
cellular localization (GO:0051641)	3005	81	55.49	+	1.46	0.000567	0.0276
primary metabolic process (GO:0044238)	7578	203	139.92	+	1.45	1.03e-10	3.49e-08
cellular component organization or biogenesis (GO:0071840)	5922	158	109.35	+	1.44	1.42e-07	2.27e-05
organic substance metabolic process (GO:0071704)	8011	213	147.92	+	1.44	3.88e-11	1.5e-08
response to chemical (GO:0042221)	4401	114	81.26	+	1.4	9.34e-05	0.00633
multicellular organism development (GO:0007275)	4906	127	90.59	+	1.4	2.84e-05	0.00229
developmental process (GO:0032502)	5765	149	106.45	+	1.4	3.95e-06	0.000429
metabolic process (GO:0008152)	8592	222	158.65	+	1.4	1.37e-10	4.53e-08
cellular response to stimulus (GO:0051716)	6815	176	125.83	+	1.4	1.68e-07	2.67e-05
organonitrogen compound metabolic process (GO:1901564)	5444	139	100.52	+	1.38	1.87e-05	0.00164
regulation of cellular process (GO:0050794)	11395	289	210.4	+	1.37	2.92e-16	3.86e-13
signal transduction (GO:0007165)	5168	128	95.42	+	1.34	0.00022	0.0128
regulation of biological process (GO:0050789)	11960	296	220.83	+	1.34	2.52e-15	2.85e-12
anatomical structure development (GO:0048856)	5301	131	97.88	+	1.34	0.000196	0.0117
biological regulation (GO:0065007)	12645	306	233.48	+	1.31	6.25e-15	5.51e-12
response to stimulus (GO:0050896)	8527	206	157.45	+	1.31	8.12e-07	0.000102
cell communication (GO:0007154)	5611	134	103.6	+	1.29	0.000764	0.0341
multicellular organismal process (GO:0032501)	6985	166	128.97	+	1.29	0.000107	0.00715
cellular process (GO:0009987)	15598	346	288.01	+	1.2	1.92e-13	1.45e-10
biological_process (GO:0008150)	18012	369	332.58	+	1.11	1.48e-09	4.04e-07
Unclassified (UNCLASSIFIED)	2839	16	52.42	-	0.31	1.48e-09	4.11e-07
sensory perception (GO:0007600)	981	3	18.11	-	0.17	2.34e-05	0.00197
detection of stimulus (GO:0051606)	712	1	13.15	-	0.08	4.4e-05	0.00341
detection of chemical stimulus involved in sensory perception of smell (GO:0050911)	440	0	8.12	-	< 0.01	0.000465	0.0236
detection of chemical stimulus involved in sensory perception (GO:0050907)	485	0	8.96	-	< 0.01	0.000211	0.0124
detection of stimulus involved in sensory perception (GO:0050906)	550	0	10.16	-	< 0.01	6.44e-05	0.00473
sensory perception of smell (GO:0007608)	466	0	8.6	-	< 0.01	0.000314	0.0171
sensory perception of chemical stimulus (GO:0007606)	538	0	9.93	-	< 0.01	9.94e-05	0.00668

## Sheet: HelperT_UpinIPF
No pathways with FDR< 0.05

## Sheet: HelperT_UpinSSC
Analysis Type:	PANTHER Overrepresentation Test (Released 20200728)
Annotation Version and Release Date:	GO Ontology database DOI: 10.5281/zenodo.4081749 Released 2020-10-09
Analyzed List:	upload_1 (Homo sapiens)
Reference List:	Homo sapiens (all genes in database)
Test Type:	FISHER
Correction:	FDR
GO biological process complete	Homo sapiens - REFLIST (20595)	upload_1 (92)	upload_1 (expected)	upload_1 (over/under)	upload_1 (fold Enrichment)	upload_1 (raw P-value)	upload_1 (FDR)
positive regulation of B cell proliferation (GO:0030890)	42	4	0.19	+	21.32	5.18e-05	0.0175
negative regulation of leukocyte apoptotic process (GO:2000107)	48	4	0.21	+	18.65	8.42e-05	0.0257
regulation of B cell activation (GO:0050864)	217	10	0.97	+	10.32	6.82e-08	0.000155
T cell differentiation (GO:0030217)	145	6	0.65	+	9.26	5.82e-05	0.0192
positive regulation of B cell activation (GO:0050871)	171	7	0.76	+	9.16	1.47e-05	0.00706
positive regulation of leukocyte proliferation (GO:0070665)	150	6	0.67	+	8.95	6.98e-05	0.0217
T cell activation (GO:0042110)	242	8	1.08	+	7.4	1.58e-05	0.00737
regulation of leukocyte migration (GO:0002685)	215	7	0.96	+	7.29	6.03e-05	0.0191
lymphocyte differentiation (GO:0030098)	246	8	1.1	+	7.28	1.77e-05	0.00702
positive regulation of lymphocyte activation (GO:0051251)	380	12	1.7	+	7.07	1.68e-07	0.00019
positive regulation of leukocyte activation (GO:0002696)	425	13	1.9	+	6.85	7.04e-08	0.00014
positive regulation of cell activation (GO:0050867)	436	13	1.95	+	6.67	9.39e-08	0.000166
regulation of leukocyte proliferation (GO:0070663)	244	7	1.09	+	6.42	0.00013	0.0327
cellular response to tumor necrosis factor (GO:0071356)	248	7	1.11	+	6.32	0.000143	0.0349
lymphocyte activation (GO:0046649)	390	11	1.74	+	6.31	1.67e-06	0.00132
regulation of lymphocyte activation (GO:0051249)	536	14	2.39	+	5.85	1.41e-07	0.000171
regulation of leukocyte activation (GO:0002694)	625	15	2.79	+	5.37	1.4e-07	0.000185
regulation of cell activation (GO:0050865)	667	16	2.98	+	5.37	5.11e-08	0.000162
leukocyte migration (GO:0050900)	381	9	1.7	+	5.29	6e-05	0.0194
leukocyte differentiation (GO:0002521)	350	8	1.56	+	5.12	0.000196	0.045
cytokine-mediated signaling pathway (GO:0019221)	701	16	3.13	+	5.11	9.95e-08	0.000158
hematopoietic or lymphoid organ development (GO:0048534)	635	13	2.84	+	4.58	5.71e-06	0.00394
hemopoiesis (GO:0030097)	587	12	2.62	+	4.58	1.37e-05	0.00723
leukocyte activation (GO:0045321)	931	19	4.16	+	4.57	3.02e-08	0.00012
inflammatory response (GO:0006954)	516	10	2.31	+	4.34	0.000116	0.0322
immune system development (GO:0002520)	671	13	3	+	4.34	1.02e-05	0.00577
cell activation (GO:0001775)	1075	20	4.8	+	4.16	5.5e-08	0.000145
response to cytokine (GO:0034097)	1125	20	5.03	+	3.98	1.14e-07	0.000164
leukocyte activation involved in immune response (GO:0002366)	622	11	2.78	+	3.96	0.000115	0.0325
cell activation involved in immune response (GO:0002263)	626	11	2.8	+	3.93	0.000121	0.0315
cellular response to cytokine stimulus (GO:0071345)	1036	18	4.63	+	3.89	7.59e-07	0.000669
leukocyte mediated immunity (GO:0002443)	762	13	3.4	+	3.82	3.77e-05	0.0136
regulation of cell migration (GO:0030334)	894	15	3.99	+	3.76	1.08e-05	0.00593
immune effector process (GO:0002252)	1095	18	4.89	+	3.68	1.66e-06	0.00138
response to bacterium (GO:0009617)	734	12	3.28	+	3.66	0.000114	0.033
regulation of cytokine production (GO:0001817)	739	12	3.3	+	3.64	0.000122	0.0311
regulation of locomotion (GO:0040012)	998	16	4.46	+	3.59	9.3e-06	0.00567
regulation of cell motility (GO:2000145)	956	15	4.27	+	3.51	2.35e-05	0.00909
regulation of cellular component movement (GO:0051270)	1035	16	4.62	+	3.46	1.45e-05	0.0072
cell migration (GO:0016477)	973	15	4.35	+	3.45	2.87e-05	0.0106
immune response (GO:0006955)	1951	30	8.72	+	3.44	8.86e-10	7.02e-06
regulation of immune system process (GO:0002682)	1705	26	7.62	+	3.41	1.99e-08	0.000105
positive regulation of immune system process (GO:0002684)	1051	16	4.69	+	3.41	1.75e-05	0.00711
regulation of immune response (GO:0050776)	1134	16	5.07	+	3.16	4.34e-05	0.0153
localization of cell (GO:0051674)	1106	15	4.94	+	3.04	0.00012	0.0322
cell motility (GO:0048870)	1106	15	4.94	+	3.04	0.00012	0.0317
response to other organism (GO:0051707)	1427	19	6.37	+	2.98	1.65e-05	0.00749
regulation of response to external stimulus (GO:0032101)	1203	16	5.37	+	2.98	8.66e-05	0.0259
defense response (GO:0006952)	1429	19	6.38	+	2.98	1.69e-05	0.00743
response to external biotic stimulus (GO:0043207)	1429	19	6.38	+	2.98	1.69e-05	0.00723
response to biotic stimulus (GO:0009607)	1464	19	6.54	+	2.91	2.35e-05	0.00888
immune system process (GO:0002376)	2856	37	12.76	+	2.9	5.1e-10	8.1e-06
interspecies interaction between organisms (GO:0044419)	2125	27	9.49	+	2.84	4.02e-07	0.000398
positive regulation of multicellular organismal process (GO:0051240)	1429	17	6.38	+	2.66	0.000193	0.045
regulation of response to stress (GO:0080134)	1566	18	7	+	2.57	0.000186	0.044
cell surface receptor signaling pathway (GO:0007166)	2510	28	11.21	+	2.5	3.06e-06	0.00231
cellular response to organic substance (GO:0071310)	2350	26	10.5	+	2.48	9.07e-06	0.00575
response to organic substance (GO:0010033)	3006	33	13.43	+	2.46	3.76e-07	0.000397
negative regulation of response to stimulus (GO:0048585)	1822	20	8.14	+	2.46	0.000142	0.0351
regulation of multicellular organismal process (GO:0051239)	2696	28	12.04	+	2.32	1.42e-05	0.00727
cellular response to chemical stimulus (GO:0070887)	2924	30	13.06	+	2.3	7.18e-06	0.00475
negative regulation of metabolic process (GO:0009892)	3149	32	14.07	+	2.27	3.58e-06	0.00258
negative regulation of macromolecule metabolic process (GO:0010605)	2902	29	12.96	+	2.24	1.72e-05	0.0072
response to external stimulus (GO:0009605)	2532	25	11.31	+	2.21	9.98e-05	0.0293
negative regulation of nitrogen compound metabolic process (GO:0051172)	2447	24	10.93	+	2.2	0.000159	0.0383
regulation of response to stimulus (GO:0048583)	4275	41	19.1	+	2.15	4.02e-07	0.000375
negative regulation of biological process (GO:0048519)	5581	45	24.93	+	1.8	9.49e-06	0.00558
signal transduction (GO:0007165)	5152	41	23.01	+	1.78	5.17e-05	0.0178
negative regulation of cellular process (GO:0048523)	4946	39	22.09	+	1.77	0.000118	0.0322

[truncated: 36 more sheets: NaturalKiller_UpinIPF, NaturalKiller_UpinSSC, Tregulatory_UpinIPF, Tregulatory_UpinSSC, Blymphocyte_UpinIPF, Blymphocyte_UpinSSC, Plasma_UpinIPF, Plasma_UpinSSC, PDC_UpinIPF, PDC_UpinSSC, AT1_UpinIPF, AT1_UpinSSC, AT2_UpinIPF, AT2_UpinSSC, AberrantBasaloid_UpinIPF, AberrantBasaloid_UpinSSC, Basal_UpinIPF, Basal_UpinSSC, Goblet_UpinIPF, Goblet_UpinSSC …]
